# Supplementary material for: scNMT-seq enables joint profiling of chromatin accessibility DNA methylation and transcription in single cells
Source: Nat Commun. 2018 Feb 22;9:781. doi: 10.1038/s41467-018-03149-4 (PMC5823944; doi:10.1038/s41467-018-03149-4)
Supplement: Supplementary file 4 — Supplementary Data 1 [file 41467_2018_3149_MOESM4_ESM.xlsx]

## Sheet: Supplementary Table 1
Bisulfite
EL16 Ebryonic Stem Cells
MiSeq test run 50bp - SE
Cell	Cell type	Validated Trimmed Single-end Sequences	Aligned Reads	Bismark Mapping Efficiency Both Reads (Aligned reads per Validated Trimmed Sequence)	Duplicate Reads (removed)	Duplication	Unique Aligned Reads (minus PCR duplicates)	Total Cs	Methylated CpGs	Unmethylated CpGs	Methylated CpHs	Unmethylated CpHs	Methylated CHHs	Unmethylated CHHs	CpG Methylation	CHG Methylation	CHH Methylation
A12	Negative	225215	4995	0.0221788	2160	0.432432	2835	28161	721	490	796	3239	13476	9439	0.595376	0.197274	0.588086
B12	Control ESC	281864	62785	0.222749	3531	0.0562395	59254	576561	23278	36299	2446	162501	22092	329945	0.390721	0.014829	0.0627548
C12	Control ESC	457518	150784	0.32957	8319	0.0551716	142465	1425652	46707	85083	4937	389734	31597	867594	0.354405	0.0125092	0.0351394
D12	Control ESC	286528	74287	0.259266	3647	0.0490934	70640	693920	27482	37376	3058	191582	22292	412130	0.423726	0.0157111	0.0513142
H12	Negative	168486	2770	0.0164405	1307	0.471841	1463	14168	261	121	481	699	9518	3088	0.683246	0.407627	0.755037
A01	Negative	416473	17980	0.0431721	5381	0.299277	12599	117106	4503	2772	4079	22243	26078	57431	0.618969	0.154965	0.312278
H02	scNMT-seq ESC	935221	384591	0.41123	25155	0.0654071	359436	3538901	145417	108438	88518	869460	241587	2085481	0.572835	0.0924009	0.103816
E03	scNMT-seq ESC	730167	210167	0.287834	13155	0.0625931	197012	1905727	84146	55272	52199	472850	149719	1091541	0.603552	0.0994174	0.120619
H03	scNMT-seq ESC	1043218	388838	0.372729	27487	0.0706901	361351	3554204	147888	104426	97331	855091	272163	2077305	0.586127	0.102193	0.11584
B04	scNMT-seq ESC	715	392	0.548252	0	0	392	3125	112	89	23	837	115	1949	0.557214	0.0267442	0.0557171
D04	scNMT-seq ESC	425	165	0.388235	0	0	165	1700	51	66	37	395	182	969	0.435897	0.0856481	0.158123
F04	scNMT-seq ESC	553089	187838	0.339616	9119	0.0485472	178719	1752730	77519	42923	44773	422637	125952	1038926	0.643621	0.0957896	0.108125
E05	scNMT-seq ESC	684662	231201	0.337686	12972	0.056107	218229	2137039	93332	57026	55376	520078	157700	1253527	0.620732	0.0962301	0.111747
F05	scNMT-seq ESC	720580	279556	0.38796	18189	0.0650639	261367	2558612	95502	82064	62406	625592	175360	1517688	0.537839	0.0907067	0.103577
G05	scNMT-seq ESC	1089433	492866	0.452406	26716	0.0542054	466150	4573185	200335	127847	111818	1135977	301481	2695727	0.610439	0.0896125	0.100587
H05	scNMT-seq ESC	1076007	395539	0.367599	27464	0.0694344	368075	3648703	156494	131744	99454	906053	266538	2088420	0.542933	0.0989093	0.113182
A09	scNMT-seq ESC	974242	400080	0.410658	23158	0.0578834	376922	3729633	159845	125531	105877	919005	285439	2133936	0.560121	0.103307	0.11798
B09	scNMT-seq ESC	707037	332960	0.470923	13788	0.0414104	319172	3139147	112672	128199	84143	785444	221450	1807239	0.467769	0.096762	0.109159
D09	scNMT-seq ESC	232362	79619	0.342651	3131	0.0393248	76488	736068	34738	18223	20850	181809	61047	419401	0.655917	0.102882	0.127063
F09	scNMT-seq ESC	451356	133528	0.295837	6840	0.0512252	126688	1221742	56005	34915	33709	303952	97547	695614	0.615981	0.0998309	0.122985
Mean cells		601437	223835	0.366188	13098.3	0.0495527	210737	2.07039e+06	85971.9	69148.3	50997.4	514294	143074	1.20691e+06	0.53999	0.0778519	0.101043
Mean negatives		270058	8581.67	0.0272638	2949.33	0.401184	5632.33	53145	1828.33	1127.67	1785.33	8727	16357.3	23319.3	0.63253	0.253289	0.5518
HiSeq 125bp - PE
Cell	QC	Protocol	Cell type	Raw Paired-end Sequences	Validated Trimmed Single-end Sequences	Aligned Reads	Unique Aligned Reads (minus PCR duplicates)	Bismark Mapping Efficiency Both Reads (Aligned reads per Validated Trimmed Sequence)	Raw Mapping Efficiency (Aligned Reads per raw sequence)	De-duplicated Mapping Efficiency (Unique aligned reads per raw sequence)	Duplication	Unique (W)CpG positions	Unique GpC(H) positions
A02	Pass	NMT-seq	Serum	23907706	43280311	12068090	5457320	0.278836	0.252389	0.114133	0.547789	1389181	13505206
A03	Pass	NMT-seq	Serum	12465752	20047772	4764008	3257532	0.237633	0.191084	0.130659	0.31622	1125391	10391986
A04	Pass	NMT-seq	Serum	19948812	37103387	14806854	10190560	0.39907	0.371121	0.255418	0.311767	3041789	28310194
A05	Pass	NMT-seq	Serum	12564497	22089380	6246219	4087294	0.28277	0.248566	0.162653	0.345637	1319118	12433692
A06	Pass	NMT-seq	Serum	17651355	30808533	9732061	5674513	0.315888	0.275675	0.160739	0.416926	1638465	15745818
A07	Pass	NMT-seq	Serum	15440753	28693990	4004472	2712997	0.139558	0.129672	0.0878518	0.322508	934886	8606979
A08	Pass	NMT-seq	Serum	13274033	23596982	4850117	2767865	0.20554	0.182692	0.104259	0.42932	868698	8006004
A09	Pass	NMT-seq	Serum	17428435	31340111	10665721	6883524	0.340322	0.305986	0.19748	0.354612	2028696	18865396
B01	Pass	NMT-seq	Serum	8882440	16120150	5665762	4171985	0.351471	0.31893	0.234845	0.26365	1511824	13880943
B02	Pass	NMT-seq	Serum	22717809	42278223	14523158	7043256	0.343514	0.319643	0.155016	0.515033	1876053	17712197
B03	Pass	NMT-seq	Serum	11720536	21429812	7109201	4393818	0.331744	0.30328	0.187441	0.381953	1431313	13376048
B04	Fail	NMT-seq	Serum	34070576	66409427	30830600	22822309	0.46425	0.452452	0.334927	0.259751	5623409	54263053
B05	Pass	NMT-seq	Serum	15504720	28956118	10155878	6090854	0.350733	0.327509	0.196419	0.400263	1824682	16922004
B06	Pass	NMT-seq	Serum	17782811	32565362	10852629	5726959	0.333257	0.305144	0.161025	0.472298	1632984	15262191
B07	Pass	NMT-seq	Serum	10297537	18329910	3872805	2157734	0.211283	0.188045	0.104769	0.44285	686585	6361229
B08	Pass	NMT-seq	Serum	17379479	31923636	9200474	5290138	0.288203	0.264694	0.152195	0.425015	1596169	14766876
B09	Pass	NMT-seq	Serum	17058797	32234669	12868677	8147601	0.399219	0.377186	0.238809	0.366866	2400146	22401190
B12	Pass	M&T-seq	Serum	2267134	3773772	689896	552282	0.182813	0.152152	0.121802	0.199471	250916	2168501
C01	Pass	NMT-seq	Serum	20146097	36831534	12527974	6598485	0.340143	0.310928	0.163766	0.4733	1823847	17398464
C02	Fail	NMT-seq	Serum	3761998	6649693	1357313	878130	0.204117	0.180398	0.116711	0.353038	329910	2810632
C03	Pass	NMT-seq	Serum	16907744	31448650	10875242	5602447	0.34581	0.321605	0.165677	0.484844	1638733	15284455
C04	Pass	NMT-seq	Serum	18847485	34806901	11962854	6370925	0.343692	0.317359	0.169013	0.467441	1724854	16807458
C05	Pass	NMT-seq	Serum	15966682	28258385	8083797	4203889	0.286067	0.253146	0.131646	0.479961	1229705	11615515
C06	Pass	NMT-seq	Serum	25830674	49198424	6185984	3920723	0.125735	0.119741	0.0758928	0.366193	1204445	11624652
C07	Pass	NMT-seq	Serum	18901905	35071891	11597405	5414124	0.330675	0.306779	0.143216	0.533161	1425610	13816286
C08	Fail	NMT-seq	Serum	6425322	11389106	1988294	1170584	0.174579	0.154723	0.0910915	0.411262	400315	3594892
C09	Pass	NMT-seq	Serum	20012068	37932446	15425498	8839955	0.406657	0.385405	0.220866	0.426926	2431371	23416724
C12	Pass	M&T-seq	Serum	2573007	4582916	1229474	1024008	0.268273	0.238918	0.198991	0.167117	462025	4121999
D01	Pass	NMT-seq	Serum	21783366	41398778	15861762	7310787	0.383146	0.36408	0.167807	0.539094	1926919	18412212
D02	Fail	NMT-seq	Serum	8692918	14957805	788345	82517	0.0527046	0.0453441	0.00474622	0.895329	10332	80381
D03	Pass	NMT-seq	Serum	13179792	23285501	6530197	3731985	0.28044	0.247735	0.14158	0.428503	1170949	11045039
D04	Fail	NMT-seq	Serum	Library prep failed	Library prep failed	Library prep failed	Library prep failed	Library prep failed	Library prep failed	Library prep failed	Library prep failed	Library prep failed	Library prep failed
D05	Pass	NMT-seq	Serum	14426178	27249988	9872157	4784753	0.362281	0.342161	0.165836	0.515329	1311551	12611993
D06	Pass	NMT-seq	Serum	15803428	29066075	8867853	4476053	0.305093	0.280567	0.141617	0.49525	1305568	12065139
D07	Pass	NMT-seq	Serum	14055766	25383544	7399357	3915321	0.291502	0.263214	0.139278	0.470857	1144067	10984151
D08	Pass	NMT-seq	Serum	13998782	26326932	6076129	2979446	0.230795	0.217023	0.106418	0.509647	895892	8470279
D09	Pass	NMT-seq	Serum	12790868	23293634	6926596	3436796	0.29736	0.270763	0.134346	0.503826	982845	9446046
D12	Pass	M&T-seq	Serum	2485908	4214907	898326	720939	0.213131	0.180684	0.145005	0.197464	321385	2864522
E01	Pass	NMT-seq	Serum	15747367	29203105	11007750	6870716	0.376938	0.349511	0.218154	0.375829	2098732	19951948
E02	Pass	NMT-seq	Serum	23564091	44156391	13949516	5872983	0.315912	0.295991	0.124617	0.578983	1533942	14595689
E03	Pass	NMT-seq	Serum	12333799	20965654	5442533	3502092	0.259593	0.220635	0.141971	0.356533	1143634	10821114
E04	Pass	NMT-seq	Serum	21347762	37459434	12112498	7783493	0.32335	0.283695	0.182302	0.3574	2246524	21444228
E05	Pass	NMT-seq	Serum	16390110	28756635	8378389	5031582	0.291355	0.255593	0.153494	0.399457	1478217	14236589
E06	Pass	NMT-seq	Serum	23118077	41665956	14570636	8239109	0.349701	0.315135	0.178196	0.43454	2230240	21219359
E07	Pass	NMT-seq	Serum	17039611	31397646	9845824	4860079	0.313585	0.28891	0.142611	0.506382	1347739	12970579
E08	Pass	NMT-seq	Serum	11325208	20475196	4961892	2540964	0.242337	0.219064	0.112182	0.487904	796570	7205555
E09	Fail	NMT-seq	Serum	8278410	14326579	2865480	1678778	0.200011	0.173069	0.101395	0.414137	556467	5020421
F01	Fail	NMT-seq	Serum	10078736	16917985	753519	87590	0.0445395	0.0373816	0.00434529	0.883759	9783	72666
F02	Pass	NMT-seq	Serum	30960865	58707153	23011598	11832088	0.391973	0.371624	0.191081	0.485821	2997111	27891340
F03	Pass	NMT-seq	Serum	16730354	31165254	11658899	7322943	0.374099	0.348436	0.218852	0.371901	2200237	20454230
F04	Pass	NMT-seq	Serum	16286410	28552250	8628880	5095058	0.302214	0.26491	0.156421	0.409534	1472686	14272100
F05	Pass	NMT-seq	Serum	14127216	25976123	8726733	4996946	0.335952	0.308862	0.176855	0.427398	1446872	13898342
F06	Pass	NMT-seq	Serum	21299665	40182465	15799837	8631892	0.393202	0.370894	0.20263	0.453672	2357660	22127954
F07	Pass	NMT-seq	Serum	30061680	57669313	25005921	16364101	0.433609	0.41591	0.272175	0.345591	4203720	40521292
F08	Pass	NMT-seq	Serum	16912740	30453205	7056675	3421546	0.231722	0.20862	0.101153	0.515133	980472	9331222
F09	Pass	NMT-seq	Serum	19954809	36525952	9211425	4360732	0.252188	0.230807	0.109265	0.526595	1177983	11296940
G01	Pass	NMT-seq	Serum	14720727	27302636	8125537	4104396	0.29761	0.27599	0.139409	0.494877	1215817	11347320
G02	Pass	NMT-seq	Serum	10551907	19709717	6966294	4364783	0.353445	0.330096	0.206824	0.373443	1361527	13216931
G03	Pass	NMT-seq	Serum	22941014	43833998	5754632	3939827	0.131282	0.125422	0.0858686	0.315364	1312667	12481983
G04	Fail	NMT-seq	Serum	10892653	16849687	662574	94226	0.0393226	0.0304138	0.00432521	0.857788	10179	70383
G05	Pass	NMT-seq	Serum	15332887	28484730	11222085	7622306	0.393968	0.365948	0.248561	0.320776	2375707	22624517
G06	Pass	NMT-seq	Serum	23061390	42526866	15262066	8359892	0.358881	0.330901	0.181253	0.452244	2189047	20840732
G07	Fail	NMT-seq	Serum	15171975	28638775	1845311	1356369	0.064434	0.0608131	0.0446998	0.264965	535125	4595319
G08	Pass	NMT-seq	Serum	24152220	44328198	15178984	7771059	0.342423	0.314236	0.160877	0.488038	2116825	19494066
G09	Pass	NMT-seq	Serum	15506053	26538821	6229234	3365290	0.234722	0.200865	0.108515	0.459759	1018565	9276494
H02	Pass	NMT-seq	Serum	12899898	24210358	8774824	5512817	0.362441	0.340112	0.213677	0.371746	1680905	15919606
H03	Pass	NMT-seq	Serum	12995478	23283387	7662070	5000979	0.329079	0.294798	0.192412	0.347307	1560120	14863271
H04	Pass	NMT-seq	Serum	20108645	31830824	8320035	5404228	0.261383	0.206877	0.134376	0.350456	1732753	16106553
H05	Pass	NMT-seq	Serum	10686959	19297189	6084022	4244552	0.31528	0.284647	0.198586	0.302344	1481944	13532003
H06	Pass	NMT-seq	Serum	14727655	25678298	7264554	4429204	0.282906	0.24663	0.15037	0.390299	1326941	12643352
H07	Pass	NMT-seq	Serum	20255452	36867393	12522533	7848831	0.339664	0.309115	0.193746	0.373223	2312382	21712436
H08	Pass	NMT-seq	Serum	16911634	29236765	7252745	4518102	0.248069	0.214431	0.13358	0.377049	1397448	13252275
H09	Pass	NMT-seq	Serum	16896131	30576248	8315551	4469854	0.271961	0.246079	0.132274	0.46247	1337237	12015169
Mean (all cells)				1.61156e+07	2.939e+07	8.99711e+06	5.19153e+06	0.288298	0.262545	0.153347	0.4281	1.50228e+06	1.41774e+07
Mean (cells passing QC)				1.6663e+07	3.04119e+07	9.5266e+06	5.41874e+06	0.305441	0.278147	0.161577	0.414715	1.57712e+06	1.48872e+07
Ebryoid Body E14 cells
NextSeq 75bp - PE
Cell	QC	Protocol	Cell type	Raw Paired-end Sequences	Validated Trimmed Single-end Sequences	Aligned Reads	Unique Aligned Reads (minus PCR duplicates)	Bismark Mapping Efficiency Both Reads (Aligned reads per Validated Trimmed Sequence)	Raw Mapping Efficiency (Aligned Reads per raw sequence)	De-duplicated Mapping Efficiency (Unique aligned reads per raw sequence)	Duplication	Unique (W)CpG positions	Unique GpC(H) positions
Plate1_G01	Pass	NMT-seq	EB	3212539	6153451	2127279	1722862	0.345705	0.33109	0.268146	0.19011	554399	4769188
Plate1_F02	Pass	NMT-seq	EB	16614777	28169428	7926368	5792774	0.281382	0.238534	0.174326	0.269177	1535338	13485600
NEG_A1	Fail	NMT-seq	Negative	2440998	4706675	14124	10165	0.00300084	0.00289308	0.00208214	0.280303	1138	5466
Plate1_E02	Pass	NMT-seq	EB	8093446	15001277	5594429	4511469	0.37293	0.345615	0.278711	0.193578	1298178	11526597
Plate1_D01	Pass	NMT-seq	EB	5503116	10553432	4116349	3197828	0.390048	0.374002	0.290547	0.22314	1025406	8461022
Plate1_E03	Pass	NMT-seq	EB	7328138	13994485	5352527	4141379	0.382474	0.365204	0.282567	0.226276	1218435	10720368
Plate1_G02	Pass	NMT-seq	EB	10857844	20253436	7866534	6003075	0.388405	0.362251	0.27644	0.236884	1646506	14503667
Plate1_D02	Pass	NMT-seq	EB	11368418	19814238	5693847	4303909	0.287361	0.250424	0.189292	0.244112	1203347	10495424
Plate1_D03	Pass	NMT-seq	EB	2550405	4810871	1477409	1199448	0.307098	0.289642	0.235149	0.188141	415156	3508111
Plate1_E07	Pass	NMT-seq	EB	10378249	20126172	8255791	6351647	0.410202	0.397745	0.306008	0.230643	1745254	15513259
Plate1_G04	Pass	M&T-seq	EB	6475347	11559148	2858184	2176378	0.247266	0.220697	0.168051	0.238545	651602	5684223
Plate1_G08	Pass	NMT-seq	EB	13036221	24766364	9886869	7220026	0.399206	0.379208	0.276922	0.269736	1911451	16953870
Plate2_B12	Pass	M&T-seq	EB	4660688	9159183	3154749	2412307	0.344436	0.338442	0.258793	0.235341	661486	5914250
Plate1_E11	Pass	NMT-seq	EB	7706694	15035967	6721807	5105622	0.447049	0.436102	0.331246	0.240439	1366411	12312840
Plate1_D08	Pass	NMT-seq	EB	19418243	34281421	11988655	8529160	0.349713	0.308696	0.219617	0.288564	2130013	19137516
Plate1_H02	Pass	NMT-seq	EB	9009761	17431468	7358703	5618948	0.422151	0.408374	0.311826	0.236421	1520026	13716510
Plate2_F12	Pass	M&T-seq	EB	4492743	8812694	1565262	1199878	0.177614	0.174199	0.133535	0.233433	345866	2998854
Plate2_G07	Pass	NMT-seq	EB	4781861	8923997	3161185	2465242	0.354234	0.330539	0.25777	0.220153	615218	5631657
Plate1_D10	Pass	NMT-seq	EB	5644100	10995240	4703484	3437191	0.427775	0.416673	0.304494	0.269224	947229	8401223
Plate1_D11	Pass	NMT-seq	EB	8959832	16835261	5733343	4156814	0.340556	0.319947	0.231969	0.274976	1096625	9904391
Plate1_F08	Pass	NMT-seq	EB	6376264	12159555	4757442	3613659	0.391251	0.373059	0.283368	0.24042	980472	8937653
Plate1_G09	Pass	NMT-seq	EB	10848509	20428245	8069548	5711614	0.395019	0.37192	0.263244	0.292201	1512302	13348764
Plate1_D09	Fail	NMT-seq	EB	2718371	4447427	663396	471375	0.149164	0.122021	0.0867017	0.289452	134893	1149260
Plate1_E05	Pass	NMT-seq	EB	12053072	21205545	6053753	4456272	0.28548	0.251129	0.18486	0.263883	1193024	10798077
Plate2_D12	Fail	M&T-seq	EB	802593	1463213	412322	312678	0.281792	0.256869	0.194792	0.241665	85742	825181
Plate1_G06	Pass	NMT-seq	EB	8742300	16390136	6622553	5064722	0.404057	0.378765	0.289668	0.235231	1426386	12579713
Plate1_F07	Pass	NMT-seq	EB	22222729	38704990	12382003	8828137	0.319907	0.278589	0.198629	0.287019	2195712	19766989
Plate1_E08	Pass	NMT-seq	EB	14718534	26323348	8758371	6239229	0.332723	0.297529	0.211951	0.287627	1629691	14454870
Plate1_G03	Fail	NMT-seq	EB	12386	21589	6942	6832	0.321553	0.280236	0.275795	0.0158456	2555	22023
Plate1_H06	Pass	NMT-seq	EB	13390269	22404492	5532101	4094107	0.246919	0.206572	0.152876	0.259936	1160999	10034017
Plate1_H07	Pass	NMT-seq	EB	15160713	26662137	8740201	6439604	0.327813	0.288252	0.212378	0.26322	1684157	14928796
Plate1_F01	Pass	NMT-seq	EB	4988730	9469250	3452758	2643964	0.364628	0.346056	0.264994	0.234246	777186	6793228
Plate1_D12	Pass	M&T-seq	EB	6700278	12723520	4474151	3243215	0.351644	0.333878	0.242021	0.275122	929084	8134560
Plate1_E12	Fail	M&T-seq	EB	364	647	250	249	0.386399	0.343407	0.342033	0.004	97	878
Plate2_F02	Pass	NMT-seq	EB	2454748	4818163	1768069	1298333	0.366959	0.360132	0.264453	0.265677	343941	3134801
Plate1_H09	Pass	NMT-seq	EB	11850022	19992224	5052624	3661875	0.252729	0.21319	0.154509	0.275253	1033489	8984339
Plate1_F03	Pass	NMT-seq	EB	5877625	11391256	4793778	3675650	0.42083	0.407799	0.312682	0.233246	1127448	9691712
Plate1_H05	Pass	NMT-seq	EB	15773476	29399721	11581184	8324820	0.393922	0.367109	0.263887	0.281177	2061162	18659629
Plate1_F09	Pass	NMT-seq	EB	16807135	27346473	5557940	3920611	0.203242	0.165345	0.116635	0.294593	1045695	9248013
Plate2_E12	Fail	M&T-seq	EB	516339	808216	106063	77299	0.131231	0.102707	0.074853	0.271197	18265	186658
Plate1_E01	Pass	NMT-seq	EB	7122049	13845417	6092330	4771929	0.440025	0.427709	0.335011	0.216732	1366897	12124512
Plate1_G12	Fail	M&T-seq	EB	18198974	33575888	2836296	2096382	0.0844742	0.0779246	0.0575962	0.260873	563621	5095475
Plate2_G12	Pass	M&T-seq	EB	10274152	19469915	5002714	3381326	0.256946	0.243461	0.164555	0.324102	789351	7052734
Plate2_G05	Pass	NMT-seq	EB	5143898	10167931	1738382	1277367	0.170967	0.168975	0.124163	0.265198	338057	3079536
Plate1_F06	Fail	NMT-seq	EB	12480	21060	5380	5301	0.255461	0.215545	0.21238	0.014684	2118	17389
Plate1_F12	Pass	M&T-seq	EB	8425062	15726821	5705271	4135867	0.362773	0.338589	0.24545	0.27508	1170552	10111416
Plate1_D07	Pass	NMT-seq	EB	10425282	18177362	5020497	3796962	0.276195	0.240785	0.182104	0.243708	1037658	9383417
Plate1_G07	Pass	M&T-seq	EB	13245774	22690383	5814840	4142632	0.256269	0.219498	0.156376	0.287576	1114078	9964542
Mean (all cells)				8.48741e+06	1.54421e+07	4.92829e+06	3.651e+06	0.31477	0.290986	0.222197	0.239337	991952	8.79484e+06
Mean (cells passing QC)				9.56733e+06	1.74044e+07	5.81283e+06	4.3067e+06	0.337398	0.314143	0.235481	0.252753	1.17013e+06	1.03712e+07
RNA
EL16 Ebryonic Stem Cells
HiSeq 125bp - PE
Cell	QC	Validated Trimmed Paired-end Sequences	Uniquely Aligned Reads	Mapping Efficiency	Multi-mapping Reads	Multi-mapping Percentage
A01	Fail	17649	6485	0.3674	1070	0.0606
A02	Pass	1911884	1301220	0.6806	279362	0.1461
A03	Pass	2437199	1673729	0.6867	289857	0.1189
A04	Pass	1467728	981365	0.6686	181379	0.1236
A05	Pass	1602765	1117384	0.6972	199361	0.1244
A06	Pass	789078	532169	0.6744	106899	0.1355
A07	Pass	2674578	1777935	0.6648	381475	0.1426
A08	Pass	1711390	1187378	0.6938	202493	0.1183
A09	Pass	2839138	1949339	0.6866	367583	0.1295
A12	Fail	305025	27460	0.09	7511	0.0246
B01	Pass	1532508	1049136	0.6846	205809	0.1343
B02	Pass	745185	498862	0.6694	93368	0.1253
B03	Pass	2056615	1381528	0.6717	271973	0.1322
B04	Fail	341263	223397	0.6546	37772	0.1107
B05	Pass	1050913	711523	0.6771	126486	0.1204
B06	Pass	1159838	795048	0.6855	143677	0.1239
B07	Pass	3558080	2451416	0.689	480635	0.1351
B08	Pass	1283355	865856	0.6747	156932	0.1223
B09	Pass	2238874	1535160	0.6857	293739	0.1312
B12	Pass	4457678	3086215	0.6923	682576	0.1531
C01	Pass	2011117	1402564	0.6974	276117	0.1373
C02	Pass	2315134	1593260	0.6882	291955	0.1261
C03	Pass	2655763	1821652	0.6859	342831	0.1291
C04	Pass	1723436	1183386	0.6866	220464	0.1279
C05	Pass	1891132	1305674	0.6904	219069	0.1158
C06	Pass	2174642	1488929	0.6847	259819	0.1195
C07	Pass	2623934	1805447	0.6881	337207	0.1285
C08	Pass	1842158	1246558	0.6767	237273	0.1288
C09	Pass	1426523	967087	0.6779	176239	0.1235
C12	Pass	3307836	2310487	0.6985	485233	0.1467
D01	Pass	614889	430873	0.7007	73297	0.1192
D02	Fail	20932	3027	0.1446	653	0.0312
D03	Pass	1556016	1033711	0.6643	209279	0.1345
D05	Pass	1741043	1194240	0.6859	228075	0.131
D06	Pass	1775069	1243832	0.7007	207429	0.1169
D07	Pass	2136229	1483761	0.6946	259299	0.1214
D08	Pass	1061990	650076	0.6121	106357	0.1001
D09	Pass	2167947	1481103	0.6832	292256	0.1348
D12	Pass	2789613	2017030	0.7231	354602	0.1271
E01	Pass	1880383	1317810	0.7008	240806	0.1281
E02	Pass	995515	693535	0.6967	111161	0.1117
E03	Pass	1725867	1214129	0.7035	209685	0.1215
E04	Pass	896344	603250	0.673	115423	0.1288
E05	Pass	2173574	1494156	0.6874	283831	0.1306
E06	Pass	1778882	1191251	0.6697	221261	0.1244
E07	Pass	1408723	962361	0.6831	173281	0.123
E08	Pass	1194048	820249	0.6869	149353	0.1251
E09	Pass	2295435	1561830	0.6804	299909	0.1307
F01	Fail	77023	8229	0.1068	1876	0.0244
F02	Pass	581077	387728	0.6673	70916	0.122
F03	Pass	1493625	1037574	0.6947	177048	0.1185
F04	Pass	1319279	895162	0.6785	160506	0.1217
F05	Pass	2128089	1421570	0.668	284035	0.1335
F06	Pass	2063163	1441779	0.6988	232220	0.1126
F07	Pass	978708	657465	0.6718	114339	0.1168
F08	Pass	1493888	1032609	0.6912	184250	0.1233
F09	Pass	1661870	1104876	0.6648	213201	0.1283
G01	Pass	2165282	1539918	0.7112	316629	0.1462
G02	Pass	2006772	1401476	0.6984	255782	0.1275
G03	Pass	2408702	1685892	0.6999	313171	0.13
G04	Fail	158706	15277	0.0963	2826	0.0178
G05	Pass	2574109	1749388	0.6796	364663	0.1417
G06	Pass	1844080	1283035	0.6958	235868	0.1279
G07	Pass	2826247	1863955	0.6595	414799	0.1468
G08	Pass	1444244	981238	0.6794	175494	0.1215
G09	Pass	2634463	1779147	0.6753	356626	0.1354
H01	Fail	315162	31683	0.1005	4911	0.0156
H02	Pass	779656	527139	0.6761	93008	0.1193
H03	Pass	2934074	2015307	0.6869	412373	0.1405
H04	Pass	2451816	1646291	0.6715	333640	0.1361
H05	Pass	3624229	2556511	0.7054	480259	0.1325
H06	Pass	3235564	2160491	0.6677	489181	0.1512
H07	Pass	1599789	696846	0.4356	134116	0.0838
H08	Pass	2064407	1402767	0.6795	251604	0.1219
H09	Pass	2773565	1821119	0.6566	343169	0.1237
H12	Fail	298498	20666	0.0692	3065	0.0103
Mean (all cells)		1.76712e+06	1.19525e+06	0.629554	227785	0.117983
Mean (cells passing QC)		1.95245e+06	1.33092e+06	0.679657	253706	0.127522
Ebryoid Body E14 cells
NextSeq 75bp - SE
Cell	QC	Validated Trimmed Single-end Sequences	Uniquely Aligned Reads	Mapping Efficiency	Multi-mapping Reads	Multi-mapping Percentage
Plate1_G01	Pass	1510576	1141371	0.755587	148259	0.0981473
Plate1_F02	Pass	207271	138043	0.666002	16269	0.0784914
NEG_A1	Fail	no reads	no reads	no reads	no reads	no reads
Plate1_E02	Pass	446167	310906	0.696838	37887	0.0849166
Plate1_D01	Pass	923224	630761	0.683216	65479	0.0709243
Plate1_E03	Pass	580189	387652	0.668148	44725	0.0770869
Plate1_G02	Pass	223735	153232	0.684882	15623	0.0698281
Plate1_D02	Pass	397116	262899	0.662021	33916	0.0854058
Plate1_D03	Pass	753221	513739	0.682056	59633	0.0791707
Plate1_E07	Pass	2529234	1855098	0.733462	229502	0.0907397
Plate1_G04	Pass	705647	497040	0.704375	50543	0.0716265
Plate1_G08	Pass	395106	269728	0.682672	32545	0.0823703
Plate2_B12	Pass	375319	225747	0.60148	35723	0.0951804
Plate1_E11	Pass	807993	545231	0.674797	68483	0.0847569
Plate1_D08	Pass	597694	421811	0.705731	52310	0.0875197
Plate1_H02	Pass	182932	118559	0.648104	16000	0.0874642
Plate2_F12	Pass	249070	149079	0.598543	25207	0.101204
Plate2_G07	Pass	621209	442573	0.712438	32837	0.0528598
Plate1_D10	Pass	2134018	1529344	0.71665	185133	0.0867533
Plate1_D11	Pass	1025551	685532	0.668452	86511	0.0843556
Plate1_F08	Pass	534134	374518	0.701169	39361	0.0736912
Plate1_G09	Pass	1435265	1031926	0.718979	114585	0.0798354
Plate1_D09	Pass	2742153	2002323	0.730201	241175	0.087951
Plate1_E05	Pass	975525	741548	0.760153	64893	0.0665211
Plate2_D12	Pass	250959	121288	0.483298	26517	0.105663
Plate1_G06	Pass	1641982	1162421	0.707938	146310	0.0891057
Plate1_F07	Pass	1029174	774010	0.752069	68949	0.0669945
Plate1_E08	Pass	514809	375425	0.729251	26934	0.0523184
Plate1_G03	Pass	721446	500884	0.694278	61530	0.085287
Plate1_H06	Pass	1631972	1169249	0.716464	142565	0.0873575
Plate1_H07	Pass	640940	432407	0.674645	53829	0.0839845
Plate1_F01	Pass	813350	614351	0.755334	73154	0.0899416
Plate1_D12	Pass	1163470	718616	0.617649	123060	0.10577
Plate1_E12	Pass	629266	364989	0.580023	75899	0.120615
Plate2_F02	Pass	775507	552087	0.711905	61884	0.0797981
Plate1_H09	Pass	1201937	848175	0.705673	96913	0.0806307
Plate1_F03	Pass	742656	504218	0.678939	63535	0.085551
Plate1_H05	Pass	1039748	720889	0.69333	92327	0.0887975
Plate1_F09	Pass	1997476	1444853	0.723339	173639	0.0869292
Plate2_E12	Fail	63148	34823	0.551451	6998	0.110819
Plate1_E01	Pass	1182340	878434	0.742962	100615	0.0850982
Plate1_G12	Pass	1215783	761972	0.626734	87541	0.0720038
Plate2_G12	Pass	842314	524746	0.622981	87497	0.103877
Plate2_G05	Pass	437607	300315	0.686266	32426	0.0740984
Plate1_F06	Pass	1338664	961600	0.718328	105051	0.0784745
Plate1_F12	Pass	664716	404593	0.60867	72412	0.108937
Plate1_D07	Pass	1913130	1405070	0.734435	151123	0.0789925
Plate1_G07	Pass	1326611	945621	0.71281	107846	0.0812944
Mean (all cells)		938965	658504	0.682654	79471.3	0.0846625
Mean (cells passing QC)		958004	672062	0.685506	81046.8	0.0840939
