# Supplementary material for: scNMT-seq enables joint profiling of chromatin accessibility DNA methylation and transcription in single cells
Source: Nat Commun. 2018 Feb 22;9:781. doi: 10.1038/s41467-018-03149-4 (PMC5823944; doi:10.1038/s41467-018-03149-4)
Supplement: Supplementary file 5 — Supplementary Data 2 [file 41467_2018_3149_MOESM5_ESM.xlsx]

## Sheet: met-exp
Methylation - expression correlations
Mean r:	-0.0246359
Mean r (significant associations)	-0.474583
Locus	Gene	Annotation	p	r	t	FDR adjusted p-value	Bonferroni adjusted p-value	`-log10(FDR adjusted p-value)`	`-log10(Bonferroni adjusted p-value)`	Significant
ENSMUSG00000000486	Sept1	Introns	5.08951e-09	-0.820406	-7.98876	1.69481e-06	1.69481e-06	5.77088	5.77088	TRUE
super_enhancers_165	Esrrb	Super enhancers	1.5762e-08	-0.798051	-7.49177	2.56921e-06	2.56921e-06	5.5902	5.5902	TRUE
super_enhancers_121	Dppa5a	Super enhancers	9.34244e-08	-0.802933	-7.12789	5.07606e-06	1.52282e-05	5.29447	4.81735	TRUE
super_enhancers_166	Esrrb	Super enhancers	7.90186e-08	-0.83122	-7.47577	5.07606e-06	1.288e-05	5.29447	4.89008	TRUE
ENSMUSG00000030672	Mylpf	Introns	3.6903e-08	-0.841975	-7.80305	6.14435e-06	1.22887e-05	5.21152	4.91049	TRUE
ENSMUSG00000000486	Sept1	Gene body	5.08951e-09	-0.820406	-7.98876	8.42823e-06	8.42823e-06	5.07426	5.07426	TRUE
ENSMUSG00000020717	Pecam1	Gene body	1.77942e-08	-0.789116	-7.38	1.47336e-05	2.94672e-05	4.83169	4.53066	TRUE
ENSMUSG00000030672	Mylpf	Gene body	3.6903e-08	-0.841975	-7.80305	2.03705e-05	6.11114e-05	4.691	4.21388	TRUE
ENSMUSG00000040296	Ddx58	Gene body	1.67843e-07	-0.761675	-6.64962	6.9487e-05	0.000277948	4.1581	3.55604	TRUE
ENSMUSG00000028164	Manba	Gene body	2.8693e-07	-0.7449	-6.41378	7.77781e-05	0.000475155	4.10914	3.32316	TRUE
ENSMUSG00000032346	Ooep	Gene body	2.48148e-07	-0.842072	-7.32281	7.77781e-05	0.000410933	4.10914	3.38623	TRUE
ENSMUSG00000045667	Smtnl2	Gene body	3.28772e-07	-0.765701	-6.52042	7.77781e-05	0.000544447	4.10914	3.26404	TRUE
active_enhancers_5894	Pecam1	Active enhancers	2.31538e-07	-0.833409	-7.23214	0.000125262	0.000125262	3.90218	3.90218	TRUE
ENSMUSG00000044986	Tst	Introns	1.12934e-06	-0.768412	-6.23916	0.000125357	0.000376071	3.90185	3.42473	TRUE
ENSMUSG00000051176	Zfp42	Gene body	6.19116e-07	-0.797912	-6.61866	0.000128157	0.00102526	3.89226	2.98917	TRUE
ENSMUSG00000041359	Tcl1	Gene body	8.68065e-07	-0.747837	-6.16987	0.000159724	0.00143752	3.79663	2.84239	TRUE
ENSMUSG00000032346	Ooep	Promoters	1.02921e-07	-0.827303	-7.36355	0.00016982	0.00016982	3.77001	3.77001	TRUE
ENSMUSG00000044986	Tst	Gene body	1.12934e-06	-0.768412	-6.23916	0.000187019	0.00187019	3.72811	2.72811	TRUE
super_enhancers_205	H2-M5	Super enhancers	5.23261e-06	-0.727543	-5.61144	0.000213229	0.000852915	3.67115	3.06909	TRUE
ENSMUSG00000021953	Tdh	Gene body	2.2202e-06	-0.72904	-5.83387	0.00033424	0.00367664	3.47594	2.43455	TRUE
ENSMUSE00000389884	Prtg	Exons	1.97263e-07	0.939856	9.92095	0.000556676	0.000556676	3.2544	3.2544	TRUE
ENSMUSG00000091490	Triml2	Gene body	5.31321e-06	-0.736189	-5.65232	0.000733222	0.00879867	3.13476	2.05558	TRUE
active_enhancers_5892	Pecam1	Active enhancers	3.04404e-06	-0.739404	-5.81134	0.000823414	0.00164683	3.08438	2.78335	TRUE
ENSMUSG00000030825	Hsd17b14	Gene body	1.27177e-05	-0.681346	-5.18276	0.00162004	0.0210606	2.79047	1.67653	TRUE
ENSMUSG00000032495	Lrrc2	Introns	1.96367e-05	-0.670457	-5.03127	0.00163475	0.00653901	2.78655	2.18449	TRUE
super_enhancers_112	Dlc1	Super enhancers	5.75994e-05	-0.649523	-4.67892	0.00187774	0.0093887	2.72636	2.02739	TRUE
ENSMUSG00000001750	Tcirg1	Gene body	2.07369e-05	0.685658	5.07249	0.00228935	0.0343403	2.64029	1.4642	TRUE
ENSMUSG00000032495	Lrrc2	Gene body	1.96367e-05	-0.670457	-5.03127	0.00228935	0.0325183	2.64029	1.48787	TRUE
super_enhancers_121	Ooep	Super enhancers	0.000114486	-0.646226	-4.4808	0.00274895	0.0186613	2.56083	1.72906	TRUE
super_enhancers_180	Tdh	Super enhancers	0.000118053	-0.663678	-4.5241	0.00274895	0.0192427	2.56083	1.71573	TRUE
active_enhancers_1503	Manba	Active enhancers	2.11562e-05	-0.722111	-5.21924	0.00286138	0.0114455	2.54342	1.94136	TRUE
active_enhancers_1506	Manba	Active enhancers	1.77781e-05	-0.747145	-5.39099	0.00286138	0.00961796	2.54342	2.01692	TRUE
ENSMUSG00000030491	Tdrd12	Promoters	4.21679e-06	-0.780313	-5.98387	0.00334336	0.00695771	2.47582	2.15753	TRUE
ENSMUSG00000070708	Gtsf1l	Promoters	6.07884e-06	-0.817393	-6.18479	0.00334336	0.0100301	2.47582	1.9987	TRUE
super_enhancers_1781	Trim2	Super enhancers	0.000197475	-0.596373	-4.20277	0.00402356	0.0321885	2.39539	1.4923	TRUE
super_enhancers_107	Utf1	Super enhancers	0.000243652	-0.718492	-4.50276	0.00441281	0.0397153	2.35529	1.40104	TRUE
ENSMUSG00000027010	Slc25a12	Introns	8.43323e-05	-0.615064	-4.48114	0.00468044	0.0280826	2.32971	1.55156	TRUE
ENSMUSG00000040717	Il17rd	Introns	8.04786e-05	0.616434	4.49722	0.00468044	0.0267994	2.32971	1.57188	TRUE
ENSMUSG00000023393	Slc17a9	Gene body	4.54865e-05	-0.648056	-4.73774	0.00470785	0.0753256	2.32718	1.12306	TRUE
ENSMUSG00000036030	Prtg	Gene body	5.19441e-05	0.628952	4.64735	0.00505996	0.0860194	2.29585	1.0654	TRUE
ENSMUSG00000003849	Nqo1	Introns	0.000129854	-0.625324	-4.38902	0.0054713	0.0432415	2.26191	1.3641	TRUE
ENSMUSG00000041287	Sox15	Introns	0.000131443	-0.766013	-4.91324	0.0054713	0.0437704	2.26191	1.35882	TRUE
ENSMUSG00000060461	Dppa5a	Promoters	1.48717e-05	-0.836928	-6.11663	0.00613456	0.0245382	2.21222	1.61016	TRUE
super_enhancers_150	Pipox	Super enhancers	0.000420875	-0.563748	-3.92094	0.0062366	0.0686026	2.20505	1.16366	TRUE
super_enhancers_97	Hsd17b14	Super enhancers	0.000407284	-0.604138	-4.01165	0.0062366	0.0663873	2.20505	1.17791	TRUE
ENSMUSG00000041359	Tcl1	Promoters	2.01975e-05	-0.723299	-5.23723	0.00666519	0.0333259	2.17619	1.47722	TRUE
ENSMUSG00000017861	Mybl2	Gene body	7.85224e-05	-0.624672	-4.5252	0.00698271	0.130033	2.15598	0.885946	TRUE
ENSMUSG00000027010	Slc25a12	Gene body	8.43323e-05	-0.615064	-4.48114	0.00698271	0.139654	2.15598	0.854946	TRUE
ENSMUSG00000040717	Il17rd	Gene body	8.04786e-05	0.616434	4.49722	0.00698271	0.133273	2.15598	0.875259	TRUE
ENSMUSG00000003849	Nqo1	Gene body	0.000129854	-0.625324	-4.38902	0.0102399	0.215039	1.9897	0.667483	TRUE
super_enhancers_205	Zfp57	Super enhancers	0.000911496	-0.573982	-3.70906	0.0106124	0.148574	1.97419	0.828058	TRUE
super_enhancers_75	Cldn4	Super enhancers	0.000807512	-0.615972	-3.83061	0.0106124	0.131624	1.97419	0.880663	TRUE
super_enhancers_8392	Klf9	Super enhancers	0.000871233	-0.602992	-3.77934	0.0106124	0.142011	1.97419	0.847678	TRUE
ENSMUSG00000083282	Ctsf	Introns	0.00029578	0.590681	4.07579	0.0109439	0.0984948	1.96083	1.00659	TRUE
ENSMUSG00000026380	Tfcp2l1	Gene body	0.000187799	-0.597986	-4.22045	0.0141362	0.310996	1.84967	0.507245	TRUE
ENSMUSG00000092335	Zfp977	Promoters	5.27857e-05	-0.853089	-5.89508	0.0145161	0.0870964	1.83815	1.06	TRUE
super_enhancers_2835	Aff1	Super enhancers	0.00154694	-0.588993	-3.57051	0.0168101	0.252151	1.77443	0.598339	TRUE
ENSMUSG00000049295	Zfp219	Introns	0.000534609	-0.594282	-3.91001	0.0178025	0.178025	1.74952	0.74952	TRUE
super_enhancers_18	Dusp27	Super enhancers	0.00196514	-0.534199	-3.40299	0.0200198	0.320317	1.69854	0.49442	TRUE
ENSMUSG00000083282	Ctsf	Gene body	0.00029578	0.590681	4.07579	0.0212962	0.489812	1.6717	0.309971	TRUE
ENSMUSG00000039395	Mreg	Gene body	0.000337118	-0.578655	-4.01358	0.0223307	0.558267	1.6511	0.253158	TRUE
ENSMUSG00000049295	Zfp219	Gene body	0.000325321	-0.612044	-4.09526	0.0223307	0.538731	1.6511	0.268628	TRUE
ENSMUSG00000003849	Nqo1	Promoters	0.000102028	-0.668179	-4.57938	0.0240494	0.168346	1.6189	0.773797	TRUE
ENSMUSG00000058186	Zfp980	Gene body	0.00038167	-0.597945	-4.01733	0.0243095	0.632046	1.61422	0.199251	TRUE
ENSMUSG00000017453	Pipox	Gene body	0.00040774	-0.5721	-3.94581	0.024583	0.675217	1.60937	0.170557	TRUE
ENSMUSG00000058761	Rnf169	Gene body	0.000415654	0.578958	3.95349	0.024583	0.688323	1.60937	0.162208	TRUE
ENSMUSE00000270408_ENSMUSE00000270408	Plcd1	Exons	1.78281e-05	-0.87682	-6.57509	0.0251555	0.050311	1.59937	1.29834	TRUE
super_enhancers_2841	Spp1	Super enhancers	0.00272875	-0.647427	-3.50258	0.0261639	0.444786	1.5823	0.351848	TRUE
ENSMUSG00000006585	Cdt1	Promoters	0.00012939	-0.651432	-4.46146	0.0266866	0.213493	1.57371	0.670616	TRUE
ENSMUSG00000002076	Hsf2bp	Promoters	0.000160228	-0.684588	-4.50409	0.0293751	0.264376	1.53202	0.577778	TRUE
ENSMUSG00000070708	Gtsf1l	Gene body	0.000526228	-0.785037	-4.56937	0.0300495	0.871434	1.52216	0.0597655	TRUE
active_enhancers_6600	Fancc	Active enhancers	0.000286638	-0.788215	-4.79239	0.0310142	0.155071	1.50844	0.80947	TRUE
super_enhancers_3590	Bcat1	Super enhancers	0.00355146	-0.582329	-3.28256	0.0321605	0.578888	1.49268	0.237405	TRUE
active_enhancers_7650	Morc1	Active enhancers	0.000373474	-0.731362	-4.4216	0.0336749	0.20205	1.47269	0.694542	TRUE
ENSMUSG00000020272	Stk10	Gene body	0.000636009	-0.549073	-3.77397	0.0351077	1	1.4546	0	TRUE
CTCF_11278	Zfp219	CTCF	0.000257451	-0.759314	-4.66749	0.0359522	0.155758	1.44427	0.80755	TRUE
CTCF_12903	Sharpin	CTCF	0.000269674	-0.742758	-4.57386	0.0359522	0.163153	1.44427	0.787406	TRUE
CTCF_32518	Tdrd12	CTCF	0.000173881	-0.772091	-4.85964	0.0359522	0.105198	1.44427	0.977991	TRUE
CTCF_33938	Mylpf	CTCF	0.000119165	-0.754999	-4.88496	0.0359522	0.0720946	1.44427	1.1421	TRUE
CTCF_33939	Mylpf	CTCF	0.000297126	-0.624078	-4.1502	0.0359522	0.179761	1.44427	0.745304	TRUE
active_enhancers_1194	Slc17a9	Active enhancers	0.000700648	-0.666829	-4.00175	0.037905	0.37905	1.4213	0.421303	TRUE
active_enhancers_4136	Klf2	Active enhancers	0.000696929	-0.560261	-3.76595	0.037905	0.377038	1.4213	0.423614	TRUE
active_enhancers_7387	Lima1	Active enhancers	0.000588571	-0.714455	-4.21016	0.037905	0.318417	1.4213	0.497004	TRUE
active_enhancers_8006	Ptk7	Active enhancers	0.000606452	0.63764	3.96972	0.037905	0.328091	1.4213	0.484006	TRUE
super_enhancers_101	Zfp710	Super enhancers	0.00449285	-0.504248	-3.08981	0.0385439	0.732334	1.41404	0.135291	TRUE
CTCF_33938	Sept1	CTCF	0.000383545	-0.716106	-4.35275	0.0386741	0.232045	1.41258	0.634428	TRUE
super_enhancers_7577	Morc1	Super enhancers	0.00484136	-0.577993	-3.16756	0.0394571	0.789141	1.40388	0.102845	TRUE
ENSMUSG00000057982	Zfp809	Promoters	0.000240813	-0.660435	-4.30887	0.0397342	0.397342	1.40084	0.400836	TRUE
ENSMUSG00000024459	H2-M5	Gene body	0.000749467	-0.618919	-3.86027	0.0400361	1	1.39755	0	TRUE
ENSMUSG00000019461	Plscr3	Gene body	0.000916179	0.542566	3.65378	0.0474123	1	1.32411	0	TRUE
ENSMUSG00000023022	Lima1	Gene body	0.0010276	-0.53815	-3.61184	0.0500501	1	1.3006	0	TRUE
ENSMUSG00000060499	Rpl10l	Gene body	0.00102408	-0.692164	-3.95415	0.0500501	1	1.3006	0	TRUE
ENSMUSG00000025384	Faap100	Promoters	0.000353815	-0.609114	-4.06405	0.0530722	0.583794	1.27513	0.23374	TRUE
super_enhancers_228	Dmrt1	Super enhancers	0.00688854	-0.516624	-2.95596	0.0534682	1	1.2719	0	TRUE
super_enhancers_7574	Morc1	Super enhancers	0.00724834	-0.50477	-2.92365	0.0537036	1	1.27	0	TRUE
active_enhancers_4976	Dcbld1	Active enhancers	0.00113599	-0.659825	-3.82757	0.0550489	0.614572	1.25925	0.211427	TRUE
active_enhancers_8233	Rnf125	Active enhancers	0.00122105	-0.716194	-3.9745	0.0550489	0.660587	1.25925	0.18007	TRUE
super_enhancers_5107	Dcbld1	Super enhancers	0.00810424	-0.47425	-2.85043	0.0574344	1	1.24083	0	TRUE
CTCF_619	Nrp2	CTCF	0.00071917	0.773398	4.39886	0.0621569	0.435098	1.20651	0.361413	TRUE
CTCF_25135	Plk3	CTCF	0.000830406	-0.732271	-4.1645	0.0627995	0.502396	1.20204	0.298954	TRUE
active_enhancers_5816	Cdc6	Active enhancers	0.00158798	-0.688314	-3.79543	0.0637047	0.859095	1.19583	0.0659588	TRUE
active_enhancers_7973	H2-M5	Active enhancers	0.00164855	-0.686615	-3.77769	0.0637047	0.891866	1.19583	0.0497006	TRUE
super_enhancers_5754	Trim25	Super enhancers	0.00952596	-0.539723	-2.86718	0.0646971	1	1.18912	0	TRUE
ENSMUSG00000004233	Wars2	Promoters	0.000491237	0.693404	4.19469	0.067545	0.81054	1.17041	0.0912254	TRUE
CTCF_33939	Sept1	CTCF	0.0010236	-0.57802	-3.68063	0.068809	0.619281	1.16235	0.208112	TRUE
active_enhancers_8007	Ptk7	Active enhancers	0.0019306	0.579232	3.48108	0.0696304	1	1.1572	0	TRUE
ENSMUSG00000058454	Dhcr7	Introns	0.00231329	0.505098	3.31061	0.0700296	0.770326	1.15472	0.113326	TRUE
ENSMUSG00000060499	Rpl10l	Promoters	0.000551825	-0.676118	-4.10386	0.0700393	0.910511	1.15466	0.0407149	TRUE
ENSMUSG00000048897	Zfp710	Gene body	0.00152905	-0.515481	-3.45572	0.072346	1	1.14059	0	TRUE
ENSMUSG00000000958	Slc7a7	Introns	0.00263767	-0.52128	-3.28946	0.0731952	0.878343	1.13552	0.0563361	TRUE
active_enhancers_3367	Bcat1	Active enhancers	0.00221909	-0.672731	-3.63694	0.0750329	1	1.12475	0	TRUE
ENSMUSG00000030342	Cd9	Gene body	0.0016932	-0.518204	-3.42751	0.0757821	1	1.12043	0	TRUE
ENSMUSG00000071658	Gng3	Gene body	0.0016711	-0.606695	-3.57973	0.0757821	1	1.12043	0	TRUE
ENSMUSG00000024668	Sdhaf2	Introns	0.00297471	0.494147	3.21531	0.0761982	0.990577	1.11806	0.00411175	TRUE
ENSMUSG00000026249	Serpine2	Gene body	0.00181003	0.515445	3.40263	0.0788792	1	1.10304	0	TRUE
super_enhancers_143	Ranbp17	Super enhancers	0.012441	-0.450683	-2.67148	0.081115	1	1.0909	0	TRUE
ENSMUSG00000001473	Tubb6	Introns	0.00342606	0.487835	3.1613	0.0814913	1	1.08889	0	TRUE
ENSMUSG00000028766	Alpl	Gene body	0.00193476	-0.512666	-3.37773	0.0821531	1	1.08538	0	TRUE
ENSMUSG00000036568	Gltscr1l	Introns	0.00395337	-0.488127	-3.11396	0.0822796	1	1.08471	0	TRUE
ENSMUSG00000058550	Dppa4	Introns	0.00375894	-0.557875	-3.22376	0.0822796	1	1.08471	0	TRUE
super_enhancers_45	Tet2	Super enhancers	0.0145266	-0.47361	-2.6344	0.0876979	1	1.05701	0	TRUE
super_enhancers_7873	Kat2b	Super enhancers	0.0142431	-0.514712	-2.68482	0.0876979	1	1.05701	0	TRUE
super_enhancers_140	Tns3	Super enhancers	0.0165391	-0.427173	-2.54421	0.0898622	1	1.04642	0	TRUE
super_enhancers_2469	Kazn	Super enhancers	0.0155728	-0.444981	-2.5819	0.0898622	1	1.04642	0	TRUE
super_enhancers_5838	Pecam1	Super enhancers	0.0162716	-0.506014	-2.62365	0.0898622	1	1.04642	0	TRUE
ENSMUSG00000030826	Bcat2	Gene body	0.00225605	-0.506169	-3.32005	0.0934003	1	1.02965	0	TRUE
ENSMUSG00000058454	Dhcr7	Gene body	0.00231329	0.505098	3.31061	0.0934344	1	1.02949	0	TRUE
ENSMUSG00000000958	Slc7a7	Gene body	0.00263767	-0.52128	-3.28946	0.0953186	1	1.02082	0	TRUE
ENSMUSG00000019873	Reep3	Gene body	0.0027053	0.498323	3.25141	0.0953186	1	1.02082	0	TRUE
ENSMUSG00000020182	Ddc	Gene body	0.00267797	-0.492071	-3.24705	0.0953186	1	1.02082	0	TRUE
ENSMUSG00000020634	Ubxn2a	Gene body	0.00260307	-0.52187	-3.29458	0.0953186	1	1.02082	0	TRUE
ENSMUSG00000020782	Llgl2	Gene body	0.00268603	-0.498636	-3.25412	0.0953186	1	1.02082	0	TRUE
ENSMUSG00000021906	Oxnad1	Gene body	0.00254091	-0.515338	-3.29366	0.0953186	1	1.02082	0	TRUE
ENSMUSG00000033863	Klf9	Introns	0.0049823	-0.470509	-3.01633	0.0975945	1	1.01057	0	TRUE
ENSMUSG00000001750	Tcirg1	Promoters	0.000896233	0.601862	3.76823	0.0992627	1	1.00321	0	TRUE
ENSMUSG00000022652	Morc1	Promoters	0.00102271	-0.664268	-3.87357	0.0992627	1	1.00321	0	TRUE
ENSMUSG00000029322	Plac8	Promoters	0.000986378	-0.665781	-3.88941	0.0992627	1	1.00321	0	TRUE
ENSMUSG00000034391	Fbxo15	Promoters	0.000978862	-0.725545	-4.0833	0.0992627	1	1.00321	0	TRUE
super_enhancers_5165	Arid5b	Super enhancers	0.0189081	-0.440719	-2.50348	0.09942	1	1.00253	0	TRUE
ENSMUSE00000932563_ENSMUSE00000944659_ENSMUSE00000942081_ENSMUSE00000927765_ENSMUSE00000940256_ENSMUSE00000940256_ENSMUSE00000940256_ENSMUSE00000936559	H2-M5	Exons	0.000105837	-0.772551	-5.01661	0.0995573	0.298672	1.00193	0.524806	TRUE
ENSMUSG00000024668	Sdhaf2	Gene body	0.00297471	0.494147	3.21531	0.100533	1	0.997692	0	FALSE
ENSMUSG00000060803	Gstp1	Gene body	0.00294004	-0.658906	-3.50377	0.100533	1	0.997692	0	FALSE
active_enhancers_4811	Plcd1	Active enhancers	0.0032383	-0.611289	-3.36684	0.103054	1	0.986934	0	FALSE
ENSMUSG00000001473	Tubb6	Gene body	0.00342606	0.487835	3.1613	0.105066	1	0.978538	0	FALSE
ENSMUSG00000023043	Krt18	Gene body	0.00334919	0.526455	3.21751	0.105066	1	0.978538	0	FALSE
ENSMUSG00000028591	Pramef12	Gene body	0.00332918	-0.510691	-3.19873	0.105066	1	0.978538	0	FALSE
ENSMUSG00000047547	Cltb	Gene body	0.00337318	-0.510084	-3.19359	0.105066	1	0.978538	0	FALSE
ENSMUSG00000050953	Gja1	Gene body	0.00325534	0.519575	3.21776	0.105066	1	0.978538	0	FALSE
super_enhancers_4038	Fgf4	Super enhancers	0.0218689	-0.431486	-2.43887	0.105601	1	0.97633	0	FALSE
super_enhancers_4039	Fgf15	Super enhancers	0.0220273	-0.584822	-2.59949	0.105601	1	0.97633	0	FALSE
super_enhancers_5005	Enpp3	Super enhancers	0.0215488	-0.537054	-2.54665	0.105601	1	0.97633	0	FALSE
ENSMUSG00000059288	Cdyl	Introns	0.00584346	-0.456497	-2.9474	0.108104	1	0.966158	0	FALSE
active_enhancers_338	Nav1	Active enhancers	0.00414501	-0.574464	-3.21616	0.108257	1	0.965545	0	FALSE
active_enhancers_3687	Slc28a1	Active enhancers	0.00395426	-0.495223	-3.12219	0.108257	1	0.965545	0	FALSE
active_enhancers_5354	Tns3	Active enhancers	0.0044023	-0.505238	-3.09795	0.108257	1	0.965545	0	FALSE
active_enhancers_5842	Rdm1	Active enhancers	0.00388888	-0.629333	-3.33894	0.108257	1	0.965545	0	FALSE
active_enhancers_6804	Arhgef3	Active enhancers	0.00429316	-0.523026	-3.12902	0.108257	1	0.965545	0	FALSE
ENSMUSG00000058550	Dppa4	Gene body	0.00375894	-0.557875	-3.22376	0.113178	1	0.946237	0	FALSE
ENSMUSE00000581769	Klf2	Exons	0.000160625	-0.719472	-4.63279	0.113321	0.453282	0.945691	0.343631	FALSE
ENSMUSG00000029176	Anapc4	Gene body	0.00387434	0.482243	3.114	0.11457	1	0.94093	0	FALSE
ENSMUSG00000036568	Gltscr1l	Gene body	0.00395337	-0.488127	-3.11396	0.114856	1	0.939847	0	FALSE
ENSMUSG00000026817	Ak1	Introns	0.00666937	-0.484454	-2.93031	0.116889	1	0.932225	0	FALSE
super_enhancers_2827	Wdfy3	Super enhancers	0.0252157	-0.465434	-2.40982	0.117433	1	0.930209	0	FALSE
active_enhancers_1381	Prune1	Active enhancers	0.00510507	-0.600619	-3.18711	0.119121	1	0.924011	0	FALSE
active_enhancers_2463	Aff1	Active enhancers	0.00546929	-0.64191	-3.24227	0.119121	1	0.924011	0	FALSE
active_enhancers_6740	Ptprg	Active enhancers	0.00550467	0.559507	3.09351	0.119121	1	0.924011	0	FALSE
ENSMUSE00000108522_ENSMUSE00000108522_ENSMUSE00000108522_ENSMUSE00000108522_ENSMUSE00000108522_ENSMUSE00001314402	Pecam1	Exons	0.000343031	-0.765367	-4.60578	0.119812	0.968032	0.9215	0.0141102	FALSE
ENSMUSE00000134399_ENSMUSE00000134399	Plcd1	Exons	0.000416414	-0.758526	-4.50823	0.119812	1	0.9215	0	FALSE
ENSMUSE00000330204_ENSMUSE00000771212	Gtsf1l	Exons	0.000267922	-0.773775	-4.73086	0.119812	0.756077	0.9215	0.121434	FALSE
ENSMUSE00000352082	Prtg	Exons	0.00066368	0.634156	3.93337	0.119812	1	0.9215	0	FALSE
ENSMUSE00000479851_ENSMUSE00000479851	Lpar2	Exons	0.000605999	0.672513	4.06381	0.119812	1	0.9215	0	FALSE
ENSMUSE00000490849	Agap3	Exons	0.000679302	0.612754	3.87685	0.119812	1	0.9215	0	FALSE
ENSMUSE00000580439_ENSMUSE00001383724_ENSMUSE00001385399_ENSMUSE00000233877_ENSMUSE00000233877_ENSMUSE00001387591_ENSMUSE00001382206_ENSMUSE00000580440_ENSMUSE00001385757	E2f4	Exons	0.000315472	0.604575	4.0873	0.119812	0.890261	0.9215	0.0504824	FALSE
ENSMUSE00000597815	Gtsf1l	Exons	0.000526228	-0.785037	-4.56937	0.119812	1	0.9215	0	FALSE
ENSMUSE00000636225_ENSMUSE00000636225_ENSMUSE00000636225_ENSMUSE00000636225_ENSMUSE00001390243_ENSMUSE00000636224_ENSMUSE00001390584_ENSMUSE00000636206_ENSMUSE00001390338	Nr2f6	Exons	0.000246683	-0.705229	-4.44848	0.119812	0.69614	0.9215	0.157303	FALSE
ENSMUSE00000695619_ENSMUSE00000695619	Noa1	Exons	0.000427575	0.563199	3.91534	0.119812	1	0.9215	0	FALSE
ENSMUSE00001221331_ENSMUSE00001221331_ENSMUSE00000869479	Rreb1	Exons	0.000651928	-0.669666	-4.03257	0.119812	1	0.9215	0	FALSE
ENSMUSE00001236550_ENSMUSE00001301936_ENSMUSE00001236550	Gpa33	Exons	0.000523587	-0.785219	-4.57213	0.119812	1	0.9215	0	FALSE
super_enhancers_1901	Bcar3	Super enhancers	0.0267854	0.433896	2.3593	0.121278	1	0.916217	0	FALSE
super_enhancers_3482	Wnt5b	Super enhancers	0.0282736	0.467426	2.36461	0.121279	1	0.916215	0	FALSE
super_enhancers_422	Nrp2	Super enhancers	0.0276411	0.548977	2.45752	0.121279	1	0.916215	0	FALSE
ENSMUSG00000042606	Hirip3	Introns	0.00732787	-0.487366	-2.90018	0.122009	1	0.913608	0	FALSE
ENSMUSG00000030342	Cd9	Promoters	0.00141905	-0.556083	-3.54039	0.123234	1	0.909271	0	FALSE
ENSMUSG00000030769	Slc5a11	Promoters	0.00139691	-0.593387	-3.61154	0.123234	1	0.909271	0	FALSE
ENSMUSG00000040249	Lrp1	Gene body	0.00450716	0.468754	3.04846	0.128687	1	0.890465	0	FALSE
super_enhancers_10	Tfcp2l1	Super enhancers	0.0309289	-0.483149	-2.34122	0.129267	1	0.888513	0	FALSE
ENSMUSG00000070348	Ccnd1	Introns	0.00829159	0.465658	2.83361	0.131481	1	0.881137	0	FALSE
ENSMUSG00000078768	Zfp566	Gene body	0.00469379	-0.502112	-3.07229	0.131744	1	0.880268	0	FALSE
ENSMUSG00000024459	H2-M5	Promoters	0.0017267	-0.584187	-3.52619	0.135669	1	0.867518	0	FALSE
ENSMUSG00000060803	Gstp1	Promoters	0.00172484	-0.641432	-3.64444	0.135669	1	0.867518	0	FALSE
ENSMUSG00000000275	Trim25	Gene body	0.00494606	-0.484567	-3.03409	0.136511	1	0.864832	0	FALSE
super_enhancers_128	Sgk1	Super enhancers	0.0339533	-0.46435	-2.28538	0.13836	1	0.85899	0	FALSE
ENSMUSG00000026519	Tmem63a	Introns	0.00917859	0.440202	2.77331	0.13893	1	0.857203	0	FALSE
active_enhancers_2446	Enoph1	Active enhancers	0.00695149	-0.546668	-2.99176	0.138966	1	0.857093	0	FALSE
active_enhancers_5061	Reep3	Active enhancers	0.00719231	0.643182	3.14291	0.138966	1	0.857093	0	FALSE
active_enhancers_6530	Sema4d	Active enhancers	0.00669456	-0.548774	-3.00824	0.138966	1	0.857093	0	FALSE
super_enhancers_3569	Plekha5	Super enhancers	0.0359268	0.378188	2.2	0.139535	1	0.855317	0	FALSE
super_enhancers_8455	Cep55	Super enhancers	0.0359538	-0.378137	-2.19965	0.139535	1	0.855317	0	FALSE
ENSMUSG00000002342	Tmem161a	Promoters	0.00191649	-0.623894	-3.57019	0.139812	1	0.854455	0	FALSE
ENSMUSG00000021953	Tdh	Promoters	0.0019489	-0.635823	-3.59078	0.139812	1	0.854455	0	FALSE
ENSMUSG00000000730	Dnmt3l	Gene body	0.00533827	-0.473891	-2.99632	0.142583	1	0.845931	0	FALSE
ENSMUSG00000062170	Fmr1nb	Gene body	0.0053244	-0.530297	-3.06426	0.142583	1	0.845931	0	FALSE
super_enhancers_4267	Gab1	Super enhancers	0.0380111	-0.53931	-2.3091	0.144089	1	0.84137	0	FALSE
ENSMUSG00000031246	Sh3bgrl	Gene body	0.00552581	0.479163	2.9901	0.144584	1	0.839881	0	FALSE
ENSMUSG00000060090	Rp2	Gene body	0.00558777	0.537516	3.05701	0.144584	1	0.839881	0	FALSE
active_enhancers_2961	Exoc4	Active enhancers	0.00778484	0.657027	3.14239	0.145228	1	0.837951	0	FALSE
ENSMUSG00000044595	Dnd1	Gene body	0.00574312	-0.53606	-3.04539	0.146317	1	0.834705	0	FALSE
ENSMUSG00000059288	Cdyl	Gene body	0.00584346	-0.456497	-2.9474	0.146618	1	0.833813	0	FALSE
ENSMUSE00000184421	Agtrap	Exons	0.00110161	-0.624684	-3.75222	0.147356	1	0.831634	0	FALSE
ENSMUSE00000463229	Rpl10l	Exons	0.00102408	-0.692164	-3.95415	0.147356	1	0.831634	0	FALSE
ENSMUSE00000484079	Tmem88	Exons	0.001022	0.578083	3.68123	0.147356	1	0.831634	0	FALSE
ENSMUSE00000747535_ENSMUSE00000510110	Rarg	Exons	0.00124828	-0.683703	-3.86289	0.147356	1	0.831634	0	FALSE
ENSMUSE00000796824_ENSMUSE00000345603_ENSMUSE00000790580	Plk3	Exons	0.00103091	-0.638963	-3.8065	0.147356	1	0.831634	0	FALSE
ENSMUSE00000910843_ENSMUSE00001251372_ENSMUSE00001251372_ENSMUSE00001251372_ENSMUSE00001259843	Esrrb	Exons	0.0011667	-0.633756	-3.75451	0.147356	1	0.831634	0	FALSE
ENSMUSE00001249215	Tdh	Exons	0.0012532	-0.683532	-3.86107	0.147356	1	0.831634	0	FALSE
ENSMUSE00001388803_ENSMUSE00001388803_ENSMUSE00000480945	Zfp42	Exons	0.00114112	-0.736413	-4.07284	0.147356	1	0.831634	0	FALSE
active_enhancers_8651	Cnnm2	Active enhancers	0.00827133	-0.473163	-2.84202	0.14916	1	0.826349	0	FALSE
active_enhancers_2041	Alpl	Active enhancers	0.00885924	-0.58257	-2.95529	0.149777	1	0.824556	0	FALSE
active_enhancers_6672	Map1b	Active enhancers	0.00877861	-0.55659	-2.92027	0.149777	1	0.824556	0	FALSE
ENSMUSG00000055560	Zfp459	Gene body	0.00612941	-0.496688	-2.97359	0.151497	1	0.819596	0	FALSE
CTCF_18139	Atg2a	CTCF	0.00263091	-0.529333	-3.30142	0.154999	1	0.809671	0	FALSE
CTCF_35400	Zswim4	CTCF	0.00307436	0.62724	3.41688	0.154999	1	0.809671	0	FALSE
CTCF_697	Mreg	CTCF	0.00298262	-0.615401	-3.40323	0.154999	1	0.809671	0	FALSE
ENSMUSG00000022474	Pmm1	Gene body	0.00638492	-0.458526	-2.91873	0.155492	1	0.808293	0	FALSE
ENSMUSG00000011256	Adam19	Gene body	0.00666875	-0.450087	-2.89541	0.157778	1	0.801953	0	FALSE
ENSMUSG00000026817	Ak1	Gene body	0.00666937	-0.484454	-2.93031	0.157778	1	0.801953	0	FALSE
ENSMUSE00001219600_ENSMUSE00001219600	Plec	Exons	0.00140455	0.727452	3.96683	0.158546	1	0.799846	0	FALSE
active_enhancers_1870	Grik3	Active enhancers	0.00992183	0.470945	2.77398	0.162658	1	0.788725	0	FALSE
active_enhancers_3419	Zfp296	Active enhancers	0.0105359	-0.637723	-2.98513	0.167645	1	0.775609	0	FALSE
active_enhancers_2454	Wdfy3	Active enhancers	0.0109834	-0.457701	-2.724	0.167694	1	0.775481	0	FALSE
active_enhancers_7909	Abcg1	Active enhancers	0.011159	-0.480636	-2.74048	0.167694	1	0.775481	0	FALSE
ENSMUSG00000020451	Limk2	Gene body	0.00730017	-0.451876	-2.86543	0.168541	1	0.773294	0	FALSE
ENSMUSG00000042606	Hirip3	Gene body	0.00732787	-0.487366	-2.90018	0.168541	1	0.773294	0	FALSE
super_enhancers_7573	Dppa2	Super enhancers	0.0461191	-0.41084	-2.11363	0.17085	1	0.767384	0	FALSE
super_enhancers_5004	Enpp3	Super enhancers	0.0475129	-0.417406	-2.10493	0.172102	1	0.764214	0	FALSE
ENSMUSG00000037020	Wdr62	Gene body	0.00762955	-0.449657	-2.84778	0.173076	1	0.761764	0	FALSE
active_enhancers_1645	Zfp462	Active enhancers	0.0128794	-0.58887	-2.82183	0.174356	1	0.758563	0	FALSE
active_enhancers_3932	Fgf15	Active enhancers	0.0124224	-0.561182	-2.7955	0.174356	1	0.758563	0	FALSE
active_enhancers_5062	Reep3	Active enhancers	0.0132137	0.454668	2.65255	0.174356	1	0.758563	0	FALSE
active_enhancers_6547	Ror2	Active enhancers	0.0129166	0.441447	2.64939	0.174356	1	0.758563	0	FALSE
active_enhancers_7558	Hes1	Active enhancers	0.0129692	0.53241	2.74159	0.174356	1	0.758563	0	FALSE
ENSMUSE00000375123	Wdfy3	Exons	0.00161552	-0.657909	-3.70639	0.175346	1	0.756104	0	FALSE
ENSMUSE00000594695_ENSMUSE00000594695_ENSMUSE00000594695_ENSMUSE00000594695	Hsd17b14	Exons	0.00173213	-0.718052	-3.86027	0.17661	1	0.752985	0	FALSE
ENSMUSE00000676973_ENSMUSE00001060723	Smtnl2	Exons	0.00181491	-0.698492	-3.78029	0.17661	1	0.752985	0	FALSE
ENSMUSE00000993789	Pcnt	Exons	0.00180519	0.652846	3.65653	0.17661	1	0.752985	0	FALSE
ENSMUSG00000068735	Trp53i11	Introns	0.0123237	0.437293	2.66329	0.178426	1	0.748541	0	FALSE
ENSMUSG00000066839	Ecsit	Gene body	0.00805148	0.460145	2.8387	0.180179	1	0.744296	0	FALSE
ENSMUSG00000019989	Enpp3	Gene body	0.00825267	-0.452124	-2.82225	0.180669	1	0.743116	0	FALSE
ENSMUSG00000070348	Ccnd1	Gene body	0.00829159	0.465658	2.83361	0.180669	1	0.743116	0	FALSE
ENSMUSG00000013698	Pea15a	Gene body	0.00842803	0.457763	2.82009	0.181257	1	0.741705	0	FALSE
ENSMUSG00000030825	Hsd17b14	Promoters	0.00264034	-0.585647	-3.3889	0.181523	1	0.741068	0	FALSE
ENSMUSE00000838918_ENSMUSE00000741770_ENSMUSE00000760799_ENSMUSE00000441862	Tcea3	Exons	0.00192985	-0.543035	-3.42198	0.181535	1	0.74104	0	FALSE
ENSMUSG00000025726	Slc28a1	Gene body	0.00869632	-0.436833	-2.78966	0.18463	1	0.733699	0	FALSE
active_enhancers_3665	Zfp710	Active enhancers	0.0143562	-0.465724	-2.63141	0.184921	1	0.733014	0	FALSE
ENSMUSG00000020832	Eral1	Gene body	0.00892368	0.454761	2.79675	0.185363	1	0.731978	0	FALSE
ENSMUSG00000023026	Dip2b	Gene body	0.00917644	0.434086	2.76803	0.185363	1	0.731978	0	FALSE
ENSMUSG00000026519	Tmem63a	Gene body	0.00917859	0.440202	2.77331	0.185363	1	0.731978	0	FALSE
ENSMUSG00000066652	Lefty2	Gene body	0.0089735	-0.468791	-2.80831	0.185363	1	0.731978	0	FALSE
active_enhancers_7054	Rai14	Active enhancers	0.0147614	0.536397	2.69649	0.185519	1	0.731612	0	FALSE
active_enhancers_7422	Rarg	Active enhancers	0.0150884	-0.43953	-2.58929	0.185519	1	0.731612	0	FALSE
ENSMUSG00000006649	Nphs1	Promoters	0.00287265	-0.542277	-3.29098	0.189595	1	0.722173	0	FALSE
ENSMUSG00000001482	Def8	Gene body	0.00952073	-0.451326	-2.7702	0.189956	1	0.721348	0	FALSE
ENSMUSG00000002265	Peg3	Gene body	0.00968123	0.437426	2.75167	0.190858	1	0.719289	0	FALSE
ENSMUSG00000020388	Pdlim4	Introns	0.0166283	-0.407923	-2.5274	0.193023	1	0.714392	0	FALSE
ENSMUSG00000021806	Nid2	Introns	0.0179691	-0.403479	-2.49448	0.193023	1	0.714392	0	FALSE
ENSMUSG00000022125	Cln5	Introns	0.0171782	0.412073	2.51806	0.193023	1	0.714392	0	FALSE
ENSMUSG00000022353	Mtss1	Introns	0.0163458	-0.403111	-2.5304	0.193023	1	0.714392	0	FALSE
ENSMUSG00000029787	Avl9	Introns	0.0151697	0.425566	2.57581	0.193023	1	0.714392	0	FALSE
ENSMUSG00000041215	Yeats2	Introns	0.0143879	0.416066	2.58829	0.193023	1	0.714392	0	FALSE
ENSMUSG00000049670	Morn4	Introns	0.0175551	0.445339	2.53617	0.193023	1	0.714392	0	FALSE
ENSMUSG00000058230	Arhgap35	Introns	0.0158722	0.416623	2.55165	0.193023	1	0.714392	0	FALSE
active_enhancers_2466	Aff1	Active enhancers	0.0162888	-0.449938	-2.56897	0.195827	1	0.708127	0	FALSE
active_enhancers_5889	Pecam1	Active enhancers	0.0166822	-0.587617	-2.71728	0.196197	1	0.707308	0	FALSE
ENSMUSG00000039523	Cep104	Gene body	0.0100814	-0.435301	-2.73518	0.19641	1	0.706837	0	FALSE
ENSMUSG00000038290	Smg6	Gene body	0.0102638	-0.428292	-2.72271	0.197638	1	0.70413	0	FALSE
ENSMUSG00000025056	Nr0b1	Promoters	0.00336281	-0.585061	-3.30595	0.198166	1	0.702971	0	FALSE
ENSMUSG00000051257	Trap1a	Promoters	0.00329066	-0.669417	-3.48996	0.198166	1	0.702971	0	FALSE
ENSMUSG00000067702	Tuba3a	Promoters	0.00316299	-0.52914	-3.24028	0.198166	1	0.702971	0	FALSE
CTCF_11277	Zfp219	CTCF	0.00427285	-0.673017	-3.40469	0.198852	1	0.701471	0	FALSE
ENSMUSE00000180751_ENSMUSE00000180751_ENSMUSE00000816208	Exo5	Exons	0.00226813	0.656439	3.58781	0.199281	1	0.700534	0	FALSE
ENSMUSE00000245575_ENSMUSE00000810644	Atg2a	Exons	0.00231458	-0.615086	-3.48876	0.199281	1	0.700534	0	FALSE
ENSMUSE00000413077	Ina	Exons	0.00233036	-0.655138	-3.57534	0.199281	1	0.700534	0	FALSE
ENSMUSE00000246633_ENSMUSE00000679469	Irgm1	Exons	0.00245339	0.600393	3.44046	0.199596	1	0.699849	0	FALSE
ENSMUSE00000563159_ENSMUSE00000795794	Wnt5a	Exons	0.00247549	0.567907	3.38013	0.199596	1	0.699849	0	FALSE
ENSMUSG00000032041	Tirap	Gene body	0.0104887	0.439528	2.72446	0.199648	1	0.699736	0	FALSE
ENSMUSG00000032786	Alas1	Introns	0.0193873	-0.399071	-2.46203	0.199756	1	0.699499	0	FALSE
ENSMUSG00000050002	Idnk	Introns	0.0197957	0.409944	2.46171	0.199756	1	0.699499	0	FALSE
ENSMUSG00000002147	Stat6	Promoters	0.00354339	-0.541365	-3.21939	0.201607	1	0.695495	0	FALSE
super_enhancers_58	Epha2	Super enhancers	0.0588458	-0.337544	-1.96408	0.204082	1	0.690195	0	FALSE
super_enhancers_6732	Ptprg	Super enhancers	0.0584151	0.343604	1.97033	0.204082	1	0.690195	0	FALSE
active_enhancers_1748	Plpp3	Active enhancers	0.0180785	-0.498979	-2.57496	0.20535	1	0.687505	0	FALSE
active_enhancers_6874	Slc7a7	Active enhancers	0.0183142	-0.509494	-2.58094	0.20535	1	0.687505	0	FALSE
active_enhancers_8460	Gstp1	Active enhancers	0.0185992	-0.413666	-2.48866	0.20535	1	0.687505	0	FALSE
active_enhancers_2544	Ung	Active enhancers	0.0195095	-0.473235	-2.51967	0.20729	1	0.683421	0	FALSE
active_enhancers_2899	Slc46a3	Active enhancers	0.0199006	-0.471912	-2.5106	0.20729	1	0.683421	0	FALSE
active_enhancers_4127	Gtpbp3	Active enhancers	0.0199244	-0.45366	-2.49386	0.20729	1	0.683421	0	FALSE
ENSMUSG00000043895	S1pr2	Gene body	0.0110958	-0.436505	-2.70129	0.208802	1	0.680265	0	FALSE
ENSMUSG00000019970	Sgk1	Introns	0.0214973	-0.38738	-2.4138	0.210547	1	0.676651	0	FALSE
super_enhancers_6379	Cdyl	Super enhancers	0.0623507	-0.356797	-1.9475	0.211733	1	0.674212	0	FALSE
ENSMUSG00000006585	Cdt1	Gene body	0.0115556	-0.447689	-2.69616	0.212622	1	0.672392	0	FALSE
ENSMUSG00000037904	Ankrd9	Gene body	0.0114411	-0.470858	-2.72148	0.212622	1	0.672392	0	FALSE
ENSMUSE00000810592_ENSMUSE00000699027_ENSMUSE00000394447_ENSMUSE00000387398	Tprn	Exons	0.0027357	-0.647301	-3.50141	0.214448	1	0.668678	0	FALSE
ENSMUSG00000022519	Srl	Gene body	0.0118132	-0.426861	-2.67018	0.214974	1	0.667614	0	FALSE
ENSMUSG00000004018	Fancl	Gene body	0.0120691	-0.425703	-2.66133	0.215606	1	0.666339	0	FALSE
ENSMUSG00000019891	Dcbld1	Gene body	0.0123687	-0.424375	-2.6512	0.215606	1	0.666339	0	FALSE
ENSMUSG00000029863	Casp2	Gene body	0.0121852	-0.493466	-2.72094	0.215606	1	0.666339	0	FALSE
ENSMUSG00000068735	Trp53i11	Gene body	0.0123237	0.437293	2.66329	0.215606	1	0.666339	0	FALSE
CTCF_22065	Arfgap1	CTCF	0.00512245	0.681743	3.35988	0.221363	1	0.654895	0	FALSE
ENSMUSE00000504869_ENSMUSE00000870740_ENSMUSE00000857329_ENSMUSE00000857329	Tor2a	Exons	0.00292072	0.692949	3.59615	0.222764	1	0.652155	0	FALSE
ENSMUSG00000071350	Setdb2	Gene body	0.0131941	0.440242	2.64042	0.227598	1	0.642832	0	FALSE
ENSMUSG00000030560	Ctsc	Introns	0.0249206	-0.456558	-2.40695	0.230516	1	0.637299	0	FALSE
ENSMUSG00000036461	Elf1	Introns	0.0248156	0.396107	2.36284	0.230516	1	0.637299	0	FALSE
super_enhancers_5555	Adam19	Super enhancers	0.0698745	-0.384733	-1.91009	0.230905	1	0.636567	0	FALSE
super_enhancers_59	Fblim1	Super enhancers	0.0708297	-0.375188	-1.89847	0.230905	1	0.636567	0	FALSE
ENSMUSG00000017764	Zswim1	Gene body	0.0136109	-0.419139	-2.61147	0.231285	1	0.635852	0	FALSE
ENSMUSG00000025236	Adpgk	Gene body	0.0138268	-0.430846	-2.615	0.231285	1	0.635852	0	FALSE
ENSMUSG00000067786	Nnat	Gene body	0.0138051	-0.452112	-2.6338	0.231285	1	0.635852	0	FALSE
ENSMUSG00000024006	Stk38	Gene body	0.0140377	-0.417433	-2.59859	0.232465	1	0.633643	0	FALSE
ENSMUSG00000017176	Nt5c3b	Gene body	0.0167449	0.401754	2.52024	0.233022	1	0.632604	0	FALSE
ENSMUSG00000020134	Peli1	Gene body	0.016665	0.426726	2.54095	0.233022	1	0.632604	0	FALSE
ENSMUSG00000020388	Pdlim4	Gene body	0.0166283	-0.407923	-2.5274	0.233022	1	0.632604	0	FALSE
ENSMUSG00000025384	Faap100	Gene body	0.0144361	-0.422001	-2.59168	0.233022	1	0.632604	0	FALSE
ENSMUSG00000027082	Tfpi	Gene body	0.0153119	-0.406759	-2.55782	0.233022	1	0.632604	0	FALSE
ENSMUSG00000029787	Avl9	Gene body	0.0151697	0.425566	2.57581	0.233022	1	0.632604	0	FALSE
ENSMUSG00000032198	Dock6	Gene body	0.0155899	-0.411575	-2.55462	0.233022	1	0.632604	0	FALSE
ENSMUSG00000036782	Klhl13	Gene body	0.01479	-0.427018	-2.58656	0.233022	1	0.632604	0	FALSE
ENSMUSG00000038028	Tigar	Gene body	0.0156282	-0.417507	-2.55821	0.233022	1	0.632604	0	FALSE
ENSMUSG00000038214	Bend3	Gene body	0.0153911	-0.412297	-2.56002	0.233022	1	0.632604	0	FALSE
ENSMUSG00000040123	Zmym5	Gene body	0.0161287	-0.467129	-2.5882	0.233022	1	0.632604	0	FALSE
ENSMUSG00000041215	Yeats2	Gene body	0.0143879	0.416066	2.58829	0.233022	1	0.632604	0	FALSE
ENSMUSG00000042810	Krba1	Gene body	0.0163828	0.408769	2.53369	0.233022	1	0.632604	0	FALSE
ENSMUSG00000047989	Ino80c	Gene body	0.014917	0.420152	2.57788	0.233022	1	0.632604	0	FALSE
ENSMUSG00000049482	Ctu2	Gene body	0.0150181	-0.439804	-2.59129	0.233022	1	0.632604	0	FALSE
ENSMUSG00000051007	Pddc1	Gene body	0.0160072	-0.467601	-2.59155	0.233022	1	0.632604	0	FALSE
ENSMUSG00000058230	Arhgap35	Gene body	0.0158722	0.416623	2.55165	0.233022	1	0.632604	0	FALSE
ENSMUSG00000072419	Dppa2	Gene body	0.0152576	-0.446202	-2.59074	0.233022	1	0.632604	0	FALSE
ENSMUSG00000078503	Zfp990	Gene body	0.0165603	-0.448928	-2.56174	0.233022	1	0.632604	0	FALSE
ENSMUSG00000002458	Rgs19	Gene body	0.0171381	0.42507	2.52891	0.234139	1	0.630525	0	FALSE
ENSMUSG00000022125	Cln5	Gene body	0.0171782	0.412073	2.51806	0.234139	1	0.630525	0	FALSE
ENSMUSG00000025147	Mob2	Gene body	0.0175475	0.399106	2.50046	0.234139	1	0.630525	0	FALSE
ENSMUSG00000032567	Aste1	Gene body	0.0176736	0.47029	2.5557	0.234139	1	0.630525	0	FALSE
ENSMUSG00000032598	Nckipsd	Gene body	0.0175509	-0.423656	-2.51865	0.234139	1	0.630525	0	FALSE
ENSMUSG00000049670	Morn4	Gene body	0.0175551	0.445339	2.53617	0.234139	1	0.630525	0	FALSE
ENSMUSG00000021806	Nid2	Gene body	0.0179691	-0.403479	-2.49448	0.235218	1	0.62853	0	FALSE
ENSMUSG00000040102	Klhl42	Gene body	0.018039	0.415478	2.50182	0.235218	1	0.62853	0	FALSE
ENSMUSG00000021583	Erap1	Introns	0.0262583	0.380884	2.33026	0.236325	1	0.62649	0	FALSE
active_enhancers_6538	Syk	Active enhancers	0.0234189	-0.562157	-2.54332	0.23905	1	0.621511	0	FALSE
CTCF_15734	Dnah8	CTCF	0.00745185	-0.471245	-2.87724	0.239321	1	0.621019	0	FALSE
CTCF_17309	Pcdhgc3	CTCF	0.00647854	0.668144	3.2378	0.239321	1	0.621019	0	FALSE
CTCF_24346	Trmo	CTCF	0.0072907	-0.594287	-3.04668	0.239321	1	0.621019	0	FALSE
CTCF_4322	Lrp1	CTCF	0.00751588	0.592486	3.03245	0.239321	1	0.621019	0	FALSE
CTCF_4795	Stk10	CTCF	0.00601555	-0.543833	-3.03959	0.239321	1	0.621019	0	FALSE
ENSMUSG00000044433	Camsap3	Gene body	0.0185227	-0.420433	-2.49536	0.239637	1	0.620445	0	FALSE
ENSMUSG00000001151	Pcnt	Gene body	0.0188748	0.39494	2.46951	0.240035	1	0.619725	0	FALSE
ENSMUSG00000040728	Esrp1	Gene body	0.0187727	-0.419627	-2.48955	0.240035	1	0.619725	0	FALSE
ENSMUSG00000041164	Zmiz2	Gene body	0.0189883	-0.400283	-2.47093	0.240035	1	0.619725	0	FALSE
active_enhancers_4115	Sugp2	Active enhancers	0.0241861	0.440838	2.40607	0.242309	1	0.615631	0	FALSE
ENSMUSG00000032786	Alas1	Gene body	0.0193873	-0.399071	-2.46203	0.243223	1	0.613996	0	FALSE
ENSMUSG00000014245	Pigl	Gene body	0.0199437	-0.40332	-2.45404	0.244643	1	0.611467	0	FALSE
ENSMUSG00000017146	Brca1	Gene body	0.0198782	-0.397607	-2.4513	0.244643	1	0.611467	0	FALSE
ENSMUSG00000050002	Idnk	Gene body	0.0197957	0.409944	2.46171	0.244643	1	0.611467	0	FALSE
active_enhancers_5651	Pipox	Active enhancers	0.0250499	-0.465902	-2.41291	0.2464	1	0.60836	0	FALSE
CTCF_34505	Tubgcp3	CTCF	0.00818448	-0.635276	-3.07786	0.24758	1	0.606284	0	FALSE
super_enhancers_2505	Zbtb48	Super enhancers	0.0805677	0.348989	1.82439	0.247784	1	0.605927	0	FALSE
super_enhancers_7105	Rai14	Super enhancers	0.0793297	0.424224	1.87387	0.247784	1	0.605927	0	FALSE
super_enhancers_8138	Dnajc18	Super enhancers	0.0791331	0.391639	1.85532	0.247784	1	0.605927	0	FALSE
ENSMUSG00000024594	Prrc1	Promoters	0.00467252	0.510381	3.08393	0.248699	1	0.604326	0	FALSE
ENSMUSG00000036568	Gltscr1l	Promoters	0.00462822	-0.537508	-3.1227	0.248699	1	0.604326	0	FALSE
ENSMUSG00000026925	Inpp5e	Promoters	0.00495236	0.534044	3.09451	0.249764	1	0.602471	0	FALSE
ENSMUSG00000027650	Tti1	Promoters	0.0052899	0.512566	3.04384	0.249764	1	0.602471	0	FALSE
ENSMUSG00000032495	Lrrc2	Promoters	0.00529802	-0.58546	-3.14784	0.249764	1	0.602471	0	FALSE
ENSMUSG00000055560	Zfp459	Promoters	0.00521772	-0.573974	-3.13466	0.249764	1	0.602471	0	FALSE
active_enhancers_1430	Vangl1	Active enhancers	0.0259169	-0.47379	-2.40604	0.250376	1	0.601408	0	FALSE
active_enhancers_5463	Adam19	Active enhancers	0.0267638	-0.418254	-2.34792	0.253337	1	0.596301	0	FALSE
active_enhancers_5744	Dgke	Active enhancers	0.02716	-0.505762	-2.41727	0.253337	1	0.596301	0	FALSE
active_enhancers_4953	Bend3	Active enhancers	0.0276546	-0.45882	-2.36636	0.253579	1	0.595887	0	FALSE
ENSMUSG00000017667	Zfp334	Gene body	0.0208612	0.413216	2.44361	0.254016	1	0.595139	0	FALSE
active_enhancers_4090	Palld	Active enhancers	0.02832	-0.547004	-2.44491	0.255352	1	0.592861	0	FALSE
ENSMUSG00000039209	Rpl39l	Promoters	0.0055909	-0.658003	-3.26956	0.25625	1	0.591337	0	FALSE
active_enhancers_1398	Polr3c	Active enhancers	0.0291322	0.528643	2.41202	0.258369	1	0.58776	0	FALSE
ENSMUSG00000019970	Sgk1	Gene body	0.0214973	-0.38738	-2.4138	0.25889	1	0.586885	0	FALSE
ENSMUSG00000025940	Tmem70	Gene body	0.0217305	-0.439717	-2.44794	0.25889	1	0.586885	0	FALSE
ENSMUSG00000031861	Lpar2	Gene body	0.0216568	0.417631	2.43215	0.25889	1	0.586885	0	FALSE
ENSMUSG00000000605	Clcn4	Promoters	0.00596399	0.455514	2.93939	0.261473	1	0.582574	0	FALSE
ENSMUSG00000044595	Dnd1	Promoters	0.00602179	-0.497599	-2.98083	0.261473	1	0.582574	0	FALSE
ENSMUSG00000027363	Usp8	Introns	0.0306799	0.365827	2.25803	0.261959	1	0.581766	0	FALSE
ENSMUSG00000033478	Fam160b1	Introns	0.0298952	0.396875	2.28797	0.261959	1	0.581766	0	FALSE
active_enhancers_3475	Akt2	Active enhancers	0.0310262	0.495389	2.35134	0.262269	1	0.581254	0	FALSE
active_enhancers_5009	Unc5b	Active enhancers	0.030635	0.451343	2.31783	0.262269	1	0.581254	0	FALSE
active_enhancers_7973	Zfp57	Active enhancers	0.0302408	-0.510939	-2.37752	0.262269	1	0.581254	0	FALSE
ENSMUSG00000020889	Nr1d1	Gene body	0.0223747	-0.402514	-2.40838	0.26466	1	0.577311	0	FALSE
active_enhancers_1260	Sox2	Active enhancers	0.0322447	-0.438121	-2.28605	0.267047	1	0.573412	0	FALSE
active_enhancers_1744	Plpp3	Active enhancers	0.0325788	-0.491506	-2.32701	0.267047	1	0.573412	0	FALSE
CTCF_18229	Gng3	CTCF	0.0101291	-0.574262	-2.89217	0.270161	1	0.568377	0	FALSE
CTCF_18815	Lzts2	CTCF	0.0101227	0.504471	2.80203	0.270161	1	0.568377	0	FALSE
CTCF_5594	Plscr3	CTCF	0.0102706	0.524021	2.81948	0.270161	1	0.568377	0	FALSE
ENSMUSG00000028293	Slc35a1	Gene body	0.0231189	0.388634	2.38601	0.271524	1	0.566192	0	FALSE
ENSMUSG00000036916	Zfp280c	Gene body	0.0233001	0.406369	2.39503	0.271725	1	0.565871	0	FALSE
ENSMUSG00000025509	Pnpla2	Introns	0.0338654	-0.382169	-2.2271	0.279114	1	0.554218	0	FALSE
ENSMUSG00000033712	Ccar2	Introns	0.0343654	0.39416	2.22853	0.279114	1	0.554218	0	FALSE
ENSMUSG00000032590	Apeh	Gene body	0.0241569	-0.404103	-2.37906	0.279747	1	0.553235	0	FALSE
ENSMUSG00000000708	Kat2b	Gene body	0.0243592	-0.379959	-2.35966	0.280131	1	0.552639	0	FALSE
ENSMUSG00000030560	Ctsc	Gene body	0.0249206	-0.456558	-2.40695	0.282662	1	0.548733	0	FALSE
ENSMUSG00000036461	Elf1	Gene body	0.0248156	0.396107	2.36284	0.282662	1	0.548733	0	FALSE
ENSMUSE00000483844_ENSMUSE00000483844	Rest	Exons	0.0040215	-0.5096	-3.13402	0.283717	1	0.547115	0	FALSE
ENSMUSE00000759255_ENSMUSE00000589348_ENSMUSE00000749515_ENSMUSE00000589347_ENSMUSE00000684220_ENSMUSE00000792567	Slc7a1	Exons	0.00388632	-0.660699	-3.40888	0.283717	1	0.547115	0	FALSE
ENSMUSE00000862693	Naga	Exons	0.00397667	0.643269	3.36069	0.283717	1	0.547115	0	FALSE
ENSMUSE00001398237_ENSMUSE00001395738_ENSMUSE00000508545_ENSMUSE00000897291_ENSMUSE00000511401	Bend3	Exons	0.00412728	-0.533894	-3.15708	0.284078	1	0.546563	0	FALSE
ENSMUSG00000021583	Erap1	Gene body	0.0262583	0.380884	2.33026	0.286134	1	0.54343	0	FALSE
ENSMUSG00000021665	Hexb	Gene body	0.0263247	-0.386433	-2.33278	0.286134	1	0.54343	0	FALSE
ENSMUSG00000022280	Rnf19a	Gene body	0.0264363	0.380468	2.32728	0.286134	1	0.54343	0	FALSE
ENSMUSG00000023262	Acy1	Gene body	0.0264177	-0.404982	-2.34376	0.286134	1	0.54343	0	FALSE
ENSMUSG00000042121	Ssh1	Gene body	0.025914	0.376225	2.33263	0.286134	1	0.54343	0	FALSE
ENSMUSG00000068040	Tm9sf4	Gene body	0.0264119	0.386227	2.33132	0.286134	1	0.54343	0	FALSE
ENSMUSG00000071708	Sms	Gene body	0.0258455	-0.399824	-2.34905	0.286134	1	0.54343	0	FALSE
ENSMUSG00000017009	Sdc4	Promoters	0.00713414	-0.514721	-2.94114	0.287106	1	0.541958	0	FALSE
ENSMUSG00000030101	Sumf1	Promoters	0.00705916	-0.515296	-2.94561	0.287106	1	0.541958	0	FALSE
ENSMUSG00000061111	Fam195b	Promoters	0.00692731	0.507208	2.94264	0.287106	1	0.541958	0	FALSE
super_enhancers_177	Kat6b	Super enhancers	0.0963613	-0.333087	-1.73061	0.287359	1	0.541575	0	FALSE
super_enhancers_7573	Dppa4	Super enhancers	0.0969617	-0.346704	-1.73372	0.287359	1	0.541575	0	FALSE
active_enhancers_1746	Plpp3	Active enhancers	0.0361456	-0.429636	-2.23164	0.28845	1	0.53993	0	FALSE
active_enhancers_5835	Atp6v0a1	Active enhancers	0.0362561	0.420687	2.22391	0.28845	1	0.53993	0	FALSE
ENSMUSG00000025480	Syce1	Gene body	0.0274932	-0.402386	-2.32583	0.289992	1	0.537614	0	FALSE
ENSMUSG00000030117	Gdf3	Gene body	0.0270064	-0.41042	-2.33865	0.289992	1	0.537614	0	FALSE
ENSMUSG00000031400	G6pdx	Gene body	0.0273689	-0.459571	-2.37126	0.289992	1	0.537614	0	FALSE
ENSMUSG00000040253	Gbp7	Gene body	0.0271483	0.410074	2.33628	0.289992	1	0.537614	0	FALSE
ENSMUSG00000029600	Rita1	Gene body	0.0281173	-0.382302	-2.30355	0.291014	1	0.536087	0	FALSE
ENSMUSG00000039233	Tbce	Gene body	0.0280897	0.382364	2.30399	0.291014	1	0.536087	0	FALSE
ENSMUSG00000042903	Foxo4	Gene body	0.0280662	0.430673	2.33777	0.291014	1	0.536087	0	FALSE
active_enhancers_8542	Klf9	Active enhancers	0.0375388	-0.409931	-2.20174	0.291252	1	0.535731	0	FALSE
active_enhancers_980	Epb41l1	Active enhancers	0.0376851	-0.435721	-2.21838	0.291252	1	0.535731	0	FALSE
active_enhancers_2303	Tmem214	Active enhancers	0.0389798	-0.399483	-2.17882	0.29289	1	0.533295	0	FALSE
active_enhancers_3289	Tigar	Active enhancers	0.0386528	-0.465398	-2.23083	0.29289	1	0.533295	0	FALSE
ENSMUSG00000035206	Sppl2b	Introns	0.0372107	0.3758	2.18382	0.295028	1	0.530137	0	FALSE
ENSMUSG00000031266	Gla	Gene body	0.0289929	-0.50071	-2.38499	0.298213	1	0.525474	0	FALSE
ENSMUSG00000001827	Folr1	Gene body	0.0291961	-0.385804	-2.29046	0.298449	1	0.52513	0	FALSE
CTCF_13727	Itgb7	CTCF	0.0121623	-0.577063	-2.82631	0.301767	1	0.520329	0	FALSE
CTCF_19676	Ciz1	CTCF	0.0125807	0.607379	2.86073	0.301767	1	0.520329	0	FALSE
CTCF_25492	Lck	CTCF	0.0131304	-0.587565	-2.81227	0.301767	1	0.520329	0	FALSE
CTCF_25717	Ldlrap1	CTCF	0.0144648	0.465267	2.62812	0.301767	1	0.520329	0	FALSE
CTCF_3143	H2afy2	CTCF	0.0139108	0.568088	2.76117	0.301767	1	0.520329	0	FALSE
CTCF_34538	Fbxo25	CTCF	0.0142518	0.566444	2.74939	0.301767	1	0.520329	0	FALSE
active_enhancers_6855	Fermt2	Active enhancers	0.0409203	-0.381897	-2.14714	0.303259	1	0.518187	0	FALSE
ENSMUSG00000033478	Fam160b1	Gene body	0.0298952	0.396875	2.28797	0.303721	1	0.517526	0	FALSE
ENSMUSG00000017716	Birc5	Promoters	0.0077434	-0.501183	-2.89587	0.304205	1	0.516833	0	FALSE
CTCF_35156	Pik3r2	CTCF	0.0150901	0.462695	2.60962	0.304317	1	0.516674	0	FALSE
ENSMUSG00000000276	Dgke	Gene body	0.0302069	-0.389746	-2.27907	0.305016	1	0.515678	0	FALSE
ENSMUSG00000020482	Ccdc117	Gene body	0.030574	-0.376978	-2.26612	0.30606	1	0.514193	0	FALSE
ENSMUSG00000027363	Usp8	Gene body	0.0306799	0.365827	2.25803	0.30606	1	0.514193	0	FALSE
ENSMUSE00000661221	Zfp334	Exons	0.00459766	0.511179	3.09045	0.308919	1	0.510155	0	FALSE
ENSMUSG00000035770	Dync1li2	Gene body	0.0312889	0.369925	2.25239	0.310266	1	0.508266	0	FALSE
ENSMUSG00000030722	Nfatc2ip	Gene body	0.031578	-0.41451	-2.27742	0.311269	1	0.506864	0	FALSE
ENSMUSG00000015363	Trabd	Gene body	0.0317777	0.386406	2.25609	0.311384	1	0.506704	0	FALSE
active_enhancers_764	Pdk1	Active enhancers	0.0428339	-0.468935	-2.18908	0.313151	1	0.504247	0	FALSE
ENSMUSG00000028766	Alpl	Promoters	0.00816235	-0.47387	-2.84749	0.313207	1	0.504169	0	FALSE
ENSMUSG00000055102	Zfp819	Gene body	0.0321692	-0.373706	-2.24323	0.313366	1	0.503948	0	FALSE
ENSMUSE00001045763	Pcnt	Exons	0.00478976	0.578564	3.17227	0.314342	1	0.502597	0	FALSE
super_enhancers_5916	Baiap2	Super enhancers	0.107997	-0.431808	-1.72613	0.314347	1	0.502591	0	FALSE
ENSMUSE00000310373_ENSMUSE00000665939	Reep6	Exons	0.0050284	-0.476773	-3.01989	0.314722	1	0.502073	0	FALSE
ENSMUSE00000411912_ENSMUSE00000892726_ENSMUSE00000892726	Sumf1	Exons	0.00511737	-0.681799	-3.3604	0.314722	1	0.502073	0	FALSE
ENSMUSE00000705519_ENSMUSE00000630878_ENSMUSE00000630878	Alpl	Exons	0.00513012	-0.614377	-3.21052	0.314722	1	0.502073	0	FALSE
super_enhancers_3087	Ppp1r9a	Super enhancers	0.110101	-0.297698	-1.65008	0.314851	1	0.501895	0	FALSE
ENSMUSG00000000544	Gpa33	Promoters	0.00844415	-0.524935	-2.89278	0.315198	1	0.501416	0	FALSE
ENSMUSG00000027559	Car3	Promoters	0.00859632	0.599159	2.99344	0.315198	1	0.501416	0	FALSE
ENSMUSE00000198092_ENSMUSE00000198092	Kptn	Exons	0.00527081	-0.540595	-3.08172	0.315774	1	0.500624	0	FALSE
ENSMUSE00000334308	Fem1b	Exons	0.00542888	0.53904	3.06922	0.315774	1	0.500624	0	FALSE
ENSMUSE00000682523	Nr2f6	Exons	0.00548296	-0.502378	-3.01907	0.315774	1	0.500624	0	FALSE
ENSMUSG00000022995	Enah	Gene body	0.032894	-0.361442	-2.22687	0.317501	1	0.498254	0	FALSE
ENSMUSG00000061981	Flot2	Gene body	0.0329772	0.366571	2.22878	0.317501	1	0.498254	0	FALSE
ENSMUSG00000014077	Chp1	Introns	0.0415496	-0.356757	-2.12625	0.317919	1	0.497683	0	FALSE
ENSMUSG00000034708	Grn	Introns	0.0420074	-0.361587	-2.12422	0.317919	1	0.497683	0	FALSE
ENSMUSG00000040374	Pex2	Gene body	0.0334205	0.418364	2.25653	0.31991	1	0.494973	0	FALSE
active_enhancers_5321	Ascc2	Active enhancers	0.0453925	-0.49092	-2.18241	0.321872	1	0.492317	0	FALSE
active_enhancers_5744	Trim25	Active enhancers	0.0464067	-0.462054	-2.14816	0.321872	1	0.492317	0	FALSE
active_enhancers_5826	Nt5c3b	Active enhancers	0.0450431	0.523838	2.21729	0.321872	1	0.492317	0	FALSE
active_enhancers_8670	Dusp5	Active enhancers	0.0462373	0.429184	2.12504	0.321872	1	0.492317	0	FALSE
ENSMUSG00000025509	Pnpla2	Gene body	0.0338654	-0.382169	-2.2271	0.322305	1	0.491732	0	FALSE
CTCF_10596	Flnb	CTCF	0.0197151	-0.51652	-2.55924	0.322369	1	0.491647	0	FALSE
CTCF_11785	Dmtn	CTCF	0.0189755	-0.596255	-2.67793	0.322369	1	0.491647	0	FALSE
CTCF_19711	Fam129b	CTCF	0.018622	-0.47632	-2.54089	0.322369	1	0.491647	0	FALSE
CTCF_25947	Emc1	CTCF	0.0177692	0.551082	2.64165	0.322369	1	0.491647	0	FALSE
CTCF_4979	Cyfip2	CTCF	0.0196201	0.559156	2.61211	0.322369	1	0.491647	0	FALSE
CTCF_8434	Cipc	CTCF	0.0171707	0.491709	2.58774	0.322369	1	0.491647	0	FALSE
CTCF_9700	Dbn1	CTCF	0.0195872	0.55928	2.61295	0.322369	1	0.491647	0	FALSE
active_enhancers_232	Rnpepl1	Active enhancers	0.0471618	0.353517	2.06995	0.322968	1	0.49084	0	FALSE
ENSMUSG00000055371	Stam2	Gene body	0.0341682	0.375541	2.21937	0.323328	1	0.490356	0	FALSE
ENSMUSG00000033712	Ccar2	Gene body	0.0343654	0.39416	2.22853	0.323348	1	0.49033	0	FALSE
ENSMUSG00000022898	Dscr3	Gene body	0.0348474	0.368497	2.20701	0.324349	1	0.488988	0	FALSE
ENSMUSG00000040738	Ints8	Gene body	0.0348636	0.368466	2.2068	0.324349	1	0.488988	0	FALSE
active_enhancers_1185	Lama5	Active enhancers	0.0488466	0.406262	2.08539	0.326247	1	0.486453	0	FALSE
active_enhancers_5133	Agpat3	Active enhancers	0.0487353	0.457785	2.12302	0.326247	1	0.486453	0	FALSE
active_enhancers_3653	Fanci	Active enhancers	0.050056	-0.455432	-2.10924	0.326269	1	0.486425	0	FALSE
active_enhancers_6017	Tmc6	Active enhancers	0.0500077	-0.360996	-2.04833	0.326269	1	0.486425	0	FALSE
ENSMUSG00000037750	Fam222b	Gene body	0.035332	0.379317	2.20767	0.326871	1	0.485624	0	FALSE
ENSMUSG00000024350	Dnajc18	Introns	0.044746	0.34642	2.089	0.33112	1	0.480014	0	FALSE
active_enhancers_1474	Bcar3	Active enhancers	0.0529989	0.356705	2.02042	0.3334	1	0.477034	0	FALSE
active_enhancers_4119	Pgpep1	Active enhancers	0.0524352	-0.351587	-2.02248	0.3334	1	0.477034	0	FALSE
active_enhancers_5304	Limk2	Active enhancers	0.0528042	-0.418132	-2.05853	0.3334	1	0.477034	0	FALSE
ENSMUSE00000629846_ENSMUSE00001329495	Nrp2	Exons	0.00593062	0.6212	3.17079	0.334724	1	0.475313	0	FALSE
ENSMUSE00000341364_ENSMUSE00000341364	Hps4	Exons	0.00630858	-0.669718	-3.25162	0.335742	1	0.473995	0	FALSE
ENSMUSE00000729322_ENSMUSE00001233061_ENSMUSE00001082871	Ctnnal1	Exons	0.00638544	-0.540584	-3.0139	0.335742	1	0.473995	0	FALSE
ENSMUSE00000827190_ENSMUSE00001013537_ENSMUSE00001013537_ENSMUSE00001013537_ENSMUSE00000820545	Plscr3	Exons	0.00631195	0.65096	3.20858	0.335742	1	0.473995	0	FALSE
ENSMUSE00000997635_ENSMUSE00000473768	Lzts2	Exons	0.00642454	0.520382	2.9854	0.335742	1	0.473995	0	FALSE
active_enhancers_2540	Ssh1	Active enhancers	0.0540336	0.39808	2.03539	0.336002	1	0.473658	0	FALSE
ENSMUSG00000053094	Tmem248	Gene body	0.0366647	-0.354499	-2.17788	0.337315	1	0.471964	0	FALSE
super_enhancers_5754	Dgke	Super enhancers	0.120564	-0.340869	-1.62153	0.338828	1	0.470021	0	FALSE
ENSMUSG00000024538	Ppic	Introns	0.0475137	0.358718	2.06949	0.34013	1	0.468355	0	FALSE
ENSMUSG00000039473	Ubn1	Introns	0.0480063	-0.346811	-2.05874	0.34013	1	0.468355	0	FALSE
ENSMUSG00000035206	Sppl2b	Gene body	0.0372107	0.3758	2.18382	0.340447	1	0.46795	0	FALSE
active_enhancers_616	Zer1	Active enhancers	0.0553976	0.396031	2.02295	0.340569	1	0.467795	0	FALSE
ENSMUSG00000006056	Calcoco2	Promoters	0.00952113	-0.578128	-2.92137	0.341519	1	0.466585	0	FALSE
super_enhancers_111	Dlc1	Super enhancers	0.126181	-0.314147	-1.58694	0.342277	1	0.465622	0	FALSE
super_enhancers_2758	Rest	Super enhancers	0.125708	-0.276381	-1.57516	0.342277	1	0.465622	0	FALSE
super_enhancers_7968	Thada	Super enhancers	0.128091	-0.38399	-1.61066	0.342277	1	0.465622	0	FALSE
ENSMUSG00000038497	Tmco3	Gene body	0.0376635	0.357941	2.1685	0.342697	1	0.46509	0	FALSE
active_enhancers_5776	Pnpo	Active enhancers	0.0570467	0.370597	1.99505	0.342914	1	0.464815	0	FALSE
active_enhancers_982	Epb41l1	Active enhancers	0.0567863	-0.385841	-2.00574	0.342914	1	0.464815	0	FALSE
active_enhancers_4897	Sgk1	Active enhancers	0.0578759	-0.45487	-2.04308	0.344076	1	0.463346	0	FALSE
super_enhancers_2660	Fbxl5	Super enhancers	0.135848	0.288976	1.53916	0.344769	1	0.462472	0	FALSE
super_enhancers_276	Sulf1	Super enhancers	0.137485	0.335165	1.55064	0.344769	1	0.462472	0	FALSE
super_enhancers_4353	Cdh1	Super enhancers	0.134275	-0.314638	-1.55475	0.344769	1	0.462472	0	FALSE
super_enhancers_5600	Flcn	Super enhancers	0.131399	-0.292158	-1.55768	0.344769	1	0.462472	0	FALSE
active_enhancers_5991	Sec14l1	Active enhancers	0.0587333	-0.355082	-1.97367	0.345378	1	0.461706	0	FALSE
super_enhancers_1329	Mavs	Super enhancers	0.141993	-0.265459	-1.50809	0.346324	1	0.460518	0	FALSE
super_enhancers_2442	Hspg2	Super enhancers	0.142354	0.383683	1.55459	0.346324	1	0.460518	0	FALSE
ENSMUSG00000031099	Smarca1	Gene body	0.0386463	-0.373209	-2.16631	0.347817	1	0.45865	0	FALSE
ENSMUSG00000074825	Itpripl1	Gene body	0.0384586	0.393193	2.18053	0.347817	1	0.45865	0	FALSE
CTCF_15783	Notch3	CTCF	0.0220734	0.474757	2.47196	0.348304	1	0.458041	0	FALSE
CTCF_22022	Mtg2	CTCF	0.0229855	-0.532229	-2.51466	0.348304	1	0.458041	0	FALSE
CTCF_32235	Ltbp4	CTCF	0.0230284	-0.493406	-2.47265	0.348304	1	0.458041	0	FALSE
active_enhancers_4219	Sall1	Active enhancers	0.0599161	0.347471	1.96082	0.348544	1	0.457742	0	FALSE
active_enhancers_5351	Tns3	Active enhancers	0.060869	-0.396757	-1.98074	0.350321	1	0.455534	0	FALSE
active_enhancers_3026	Osbpl3	Active enhancers	0.0618111	-0.462136	-2.0183	0.351998	1	0.45346	0	FALSE
ENSMUSG00000022074	Tnfrsf10b	Introns	0.0509298	-0.35371	-2.03643	0.353326	1	0.451825	0	FALSE
ENSMUSE00000335467	Adam19	Exons	0.00713947	-0.488742	-2.91093	0.353466	1	0.451652	0	FALSE
ENSMUSE00000493099	Tmem88	Exons	0.00703052	0.596424	3.06368	0.353466	1	0.451652	0	FALSE
ENSMUSE00000629967	Pgap1	Exons	0.0069841	-0.64495	-3.15769	0.353466	1	0.451652	0	FALSE
active_enhancers_5320	Ascc2	Active enhancers	0.0630805	-0.362568	-1.94519	0.355485	1	0.449179	0	FALSE
ENSMUSG00000044702	Palb2	Introns	0.052585	-0.345753	-2.01824	0.357364	1	0.44689	0	FALSE
ENSMUSG00000020400	Tnip1	Gene body	0.0408356	-0.347466	-2.12867	0.357798	1	0.446362	0	FALSE
ENSMUSG00000024298	Zfp871	Gene body	0.0402788	0.34837	2.13497	0.357798	1	0.446362	0	FALSE
ENSMUSG00000026270	Capn10	Gene body	0.0406117	0.358303	2.13682	0.357798	1	0.446362	0	FALSE
ENSMUSG00000043019	Edem3	Gene body	0.0406289	0.358275	2.13663	0.357798	1	0.446362	0	FALSE
ENSMUSG00000058254	Tspan7	Gene body	0.040398	0.376322	2.14931	0.357798	1	0.446362	0	FALSE
ENSMUSG00000028331	Trmo	Introns	0.0538926	-0.343977	-2.00648	0.358925	1	0.444996	0	FALSE
ENSMUSG00000030117	Gdf3	Promoters	0.0102619	-0.469069	-2.75981	0.360259	1	0.443385	0	FALSE
ENSMUSE00000677424_ENSMUSE00000328066_ENSMUSE00000677426	Plscr3	Exons	0.00754664	0.553401	2.97135	0.36096	1	0.442541	0	FALSE
ENSMUSE00000820642_ENSMUSE00000834915_ENSMUSE00001238751_ENSMUSE00001286148_ENSMUSE00000469141_ENSMUSE00000835361_ENSMUSE00000818902	Ankrd9	Exons	0.00749704	-0.502943	-2.90947	0.36096	1	0.442541	0	FALSE
ENSMUSE00000324535	Hmox1	Exons	0.00802683	0.655131	3.12649	0.361033	1	0.442453	0	FALSE
ENSMUSE00000361680	Zfp422	Exons	0.00785131	0.475931	2.86349	0.361033	1	0.442453	0	FALSE
ENSMUSE00000432859	Taf1c	Exons	0.00818786	-0.63525	-3.07765	0.361033	1	0.442453	0	FALSE
ENSMUSE00000473397_ENSMUSE00000473397	Trim25	Exons	0.00783554	-0.539883	-2.93922	0.361033	1	0.442453	0	FALSE
ENSMUSE00000932563_ENSMUSE00000944659_ENSMUSE00000942081_ENSMUSE00000927765_ENSMUSE00000940256_ENSMUSE00000940256_ENSMUSE00000940256_ENSMUSE00000936559	Zfp57	Exons	0.00806664	-0.588259	-2.99931	0.361033	1	0.442453	0	FALSE
ENSMUSG00000001211	Agpat3	Gene body	0.0422781	0.355575	2.11819	0.361832	1	0.441493	0	FALSE
ENSMUSG00000014077	Chp1	Gene body	0.0415496	-0.356757	-2.12625	0.361832	1	0.441493	0	FALSE
ENSMUSG00000025492	Ifitm3	Gene body	0.0427043	-0.511805	-2.22907	0.361832	1	0.441493	0	FALSE
ENSMUSG00000034708	Grn	Gene body	0.0420074	-0.361587	-2.12422	0.361832	1	0.441493	0	FALSE
ENSMUSG00000040818	Dennd6a	Gene body	0.042461	0.355281	2.11618	0.361832	1	0.441493	0	FALSE
ENSMUSG00000042035	Igsf3	Gene body	0.0426954	-0.344515	-2.10815	0.361832	1	0.441493	0	FALSE
ENSMUSG00000071647	Eml3	Gene body	0.0428256	0.360254	2.11522	0.361832	1	0.441493	0	FALSE
ENSMUSG00000029249	Rest	Gene body	0.0431682	-0.343782	-2.10306	0.362876	1	0.440242	0	FALSE
active_enhancers_6766	Kat6b	Active enhancers	0.0651109	-0.487777	-2.01462	0.363144	1	0.439921	0	FALSE
CTCF_10237	Arhgef28	CTCF	0.0274647	-0.549496	-2.46084	0.364579	1	0.438209	0	FALSE
CTCF_22050	Slc17a9	CTCF	0.0290678	-0.476261	-2.36093	0.364579	1	0.438209	0	FALSE
CTCF_25864	Alpl	CTCF	0.0267409	-0.461241	-2.38221	0.364579	1	0.438209	0	FALSE
CTCF_26262	Nmnat1	CTCF	0.0295279	0.561135	2.44429	0.364579	1	0.438209	0	FALSE
CTCF_27263	Atp8a1	CTCF	0.0257571	-0.509813	-2.44339	0.364579	1	0.438209	0	FALSE
CTCF_28892	Dtx2	CTCF	0.0270639	0.450757	2.3685	0.364579	1	0.438209	0	FALSE
CTCF_36546	Keap1	CTCF	0.0288511	-0.476825	-2.36454	0.364579	1	0.438209	0	FALSE
CTCF_4321	Lrp1	CTCF	0.0256691	0.464167	2.40145	0.364579	1	0.438209	0	FALSE
CTCF_8362	Abcd4	CTCF	0.0280752	-0.531613	-2.43088	0.364579	1	0.438209	0	FALSE
active_enhancers_4021	Pomk	Active enhancers	0.0667143	-0.365026	-1.9208	0.36829	1	0.43381	0	FALSE
ENSMUSG00000024350	Dnajc18	Gene body	0.044746	0.34642	2.089	0.368654	1	0.433381	0	FALSE
ENSMUSG00000037366	Pafah2	Gene body	0.0444262	-0.357706	-2.09806	0.368654	1	0.433381	0	FALSE
ENSMUSG00000042155	Klhl23	Gene body	0.0443766	0.346983	2.09286	0.368654	1	0.433381	0	FALSE
ENSMUSG00000062661	Ncs1	Gene body	0.0445827	0.346669	2.0907	0.368654	1	0.433381	0	FALSE
ENSMUSG00000036403	Cep135	Promoters	0.0110581	0.481162	2.74438	0.372459	1	0.428921	0	FALSE
ENSMUSG00000067786	Nnat	Promoters	0.0110609	-0.457309	-2.72105	0.372459	1	0.428921	0	FALSE
active_enhancers_5963	Llgl2	Active enhancers	0.0699046	-0.393637	-1.915	0.378184	1	0.422297	0	FALSE
active_enhancers_6058	Lrrc45	Active enhancers	0.0697842	0.376483	1.90611	0.378184	1	0.422297	0	FALSE
ENSMUSG00000008429	Herpud2	Gene body	0.0463188	0.354786	2.07845	0.379723	1	0.420533	0	FALSE
active_enhancers_1492	Tet2	Active enhancers	0.0810332	-0.464579	-1.89159	0.381208	1	0.418838	0	FALSE
active_enhancers_1973	Slc30a2	Active enhancers	0.0763686	-0.428056	-1.89457	0.381208	1	0.418838	0	FALSE
active_enhancers_1980	Ldlrap1	Active enhancers	0.0798579	0.336614	1.82277	0.381208	1	0.418838	0	FALSE
active_enhancers_2477	Spp1	Active enhancers	0.0778578	-0.41424	-1.87653	0.381208	1	0.418838	0	FALSE
active_enhancers_2688	Hip1r	Active enhancers	0.0742872	-0.418838	-1.90176	0.381208	1	0.418838	0	FALSE
active_enhancers_3465	Coq8b	Active enhancers	0.0749094	-0.473077	-1.93605	0.381208	1	0.418838	0	FALSE
active_enhancers_4016	Plekha2	Active enhancers	0.0760169	0.471504	1.92777	0.381208	1	0.418838	0	FALSE
active_enhancers_4017	Fgfr1	Active enhancers	0.0728854	0.380977	1.88826	0.381208	1	0.418838	0	FALSE
active_enhancers_4020	Hgsnat	Active enhancers	0.0744718	0.379045	1.87707	0.381208	1	0.418838	0	FALSE
active_enhancers_4346	Fbxo31	Active enhancers	0.075456	-0.377862	-1.87023	0.381208	1	0.418838	0	FALSE
active_enhancers_5671	Tmem98	Active enhancers	0.0800057	0.336459	1.82183	0.381208	1	0.418838	0	FALSE
active_enhancers_5745	Dgke	Active enhancers	0.079736	-0.372849	-1.84139	0.381208	1	0.418838	0	FALSE
active_enhancers_5826	Jup	Active enhancers	0.080407	-0.465427	-1.896	0.381208	1	0.418838	0	FALSE
active_enhancers_5990	Sec14l1	Active enhancers	0.0736052	-0.31559	-1.85177	0.381208	1	0.418838	0	FALSE
active_enhancers_5994	Sec14l1	Active enhancers	0.0802032	-0.342629	-1.82352	0.381208	1	0.418838	0	FALSE
ENSMUSG00000015357	Clpx	Gene body	0.0474635	0.353067	2.06694	0.382965	1	0.416841	0	FALSE
ENSMUSG00000022945	Chaf1b	Gene body	0.0475374	-0.342281	-2.06071	0.382965	1	0.416841	0	FALSE
ENSMUSG00000024538	Ppic	Gene body	0.0475137	0.358718	2.06949	0.382965	1	0.416841	0	FALSE
ENSMUSG00000033055	Ankrd54	Gene body	0.0476393	-0.347347	-2.06235	0.382965	1	0.416841	0	FALSE
ENSMUSG00000039473	Ubn1	Gene body	0.0480063	-0.346811	-2.05874	0.384051	1	0.415612	0	FALSE
active_enhancers_3158	Magi1	Active enhancers	0.0825096	0.43304	1.86066	0.384808	1	0.414756	0	FALSE
CTCF_3567	Arid3a	CTCF	0.0318537	0.554727	2.40387	0.385429	1	0.414055	0	FALSE
ENSMUSG00000020330	Hmmr	Gene body	0.0489688	0.350854	2.05216	0.388002	1	0.411167	0	FALSE
ENSMUSG00000039611	Tmem246	Gene body	0.0488236	0.34563	2.05077	0.388002	1	0.411167	0	FALSE
CTCF_34254	Tspan4	CTCF	0.0330538	-0.534168	-2.36423	0.390823	1	0.40802	0	FALSE
CTCF_4461	Gatsl3	CTCF	0.0342374	-0.416628	-2.24519	0.390823	1	0.40802	0	FALSE
CTCF_6696	Arhgap27	CTCF	0.0336007	0.465163	2.29049	0.390823	1	0.40802	0	FALSE
super_enhancers_2786	Scarb2	Super enhancers	0.166501	-0.376581	-1.46568	0.393329	1	0.405244	0	FALSE
super_enhancers_5725	Acaca	Super enhancers	0.165746	-0.306216	-1.43854	0.393329	1	0.405244	0	FALSE
active_enhancers_1869	Grik3	Active enhancers	0.088934	0.371242	1.78803	0.394425	1	0.404036	0	FALSE
active_enhancers_2790	Hspb1	Active enhancers	0.0902095	-0.304467	-1.75075	0.394425	1	0.404036	0	FALSE
active_enhancers_3848	Pycard	Active enhancers	0.0940496	-0.322618	-1.73796	0.394425	1	0.404036	0	FALSE
active_enhancers_4080	Galnt7	Active enhancers	0.0901974	0.388829	1.79056	0.394425	1	0.404036	0	FALSE
active_enhancers_4324	Hsdl1	Active enhancers	0.0935446	-0.375411	-1.76551	0.394425	1	0.404036	0	FALSE
active_enhancers_4655	Fam81a	Active enhancers	0.0934312	-0.395828	-1.77719	0.394425	1	0.404036	0	FALSE
active_enhancers_5097	Ipmk	Active enhancers	0.0904901	-0.388504	-1.7888	0.394425	1	0.404036	0	FALSE
active_enhancers_5495	Irf1	Active enhancers	0.091418	0.325086	1.75282	0.394425	1	0.404036	0	FALSE
active_enhancers_5888	Tex2	Active enhancers	0.0930758	-0.35842	-1.75938	0.394425	1	0.404036	0	FALSE
active_enhancers_6748	Nid2	Active enhancers	0.0913237	-0.360223	-1.76955	0.394425	1	0.404036	0	FALSE
active_enhancers_7010	Mbnl2	Active enhancers	0.088289	0.355436	1.78361	0.394425	1	0.404036	0	FALSE
active_enhancers_8062	Kat2b	Active enhancers	0.0884669	-0.401435	-1.80717	0.394425	1	0.404036	0	FALSE
active_enhancers_8479	Ehd1	Active enhancers	0.0922348	-0.297888	-1.73745	0.394425	1	0.404036	0	FALSE
CTCF_18871	Fbxl15	CTCF	0.0378589	-0.409307	-2.19771	0.394908	1	0.403504	0	FALSE
CTCF_21377	Soga1	CTCF	0.0370114	-0.468922	-2.25247	0.394908	1	0.403504	0	FALSE
CTCF_27985	Rab35	CTCF	0.0366474	0.542554	2.32876	0.394908	1	0.403504	0	FALSE
CTCF_31799	Leng1	CTCF	0.037765	-0.45596	-2.23313	0.394908	1	0.403504	0	FALSE
CTCF_6645	Grn	CTCF	0.0356354	-0.511996	-2.30848	0.394908	1	0.403504	0	FALSE
super_enhancers_146	Pigl	Super enhancers	0.174713	-0.345241	-1.42471	0.395531	1	0.402819	0	FALSE
super_enhancers_4044	Arhgef18	Super enhancers	0.173347	-0.335609	-1.42509	0.395531	1	0.402819	0	FALSE
super_enhancers_6185	Vipas39	Super enhancers	0.17206	0.265522	1.40431	0.395531	1	0.402819	0	FALSE
super_enhancers_3555	Atf7ip	Super enhancers	0.178092	-0.278221	-1.38915	0.397658	1	0.40049	0	FALSE
ENSMUSG00000068114	Ccdc134	Introns	0.0609442	0.324746	1.94231	0.39793	1	0.400193	0	FALSE
active_enhancers_8001	Tmem63b	Active enhancers	0.0959169	0.382614	1.75699	0.399162	1	0.398851	0	FALSE
ENSMUSG00000034714	Ttyh2	Promoters	0.0121111	-0.452208	-2.68284	0.399668	1	0.398301	0	FALSE
active_enhancers_1471	Bcar3	Active enhancers	0.096894	0.326115	1.72488	0.40015	1	0.397777	0	FALSE
super_enhancers_2475	Prdm2	Super enhancers	0.184303	0.258392	1.36386	0.400552	1	0.397341	0	FALSE
super_enhancers_3569	Aebp2	Super enhancers	0.183913	-0.245073	-1.36127	0.400552	1	0.397341	0	FALSE
ENSMUSG00000022074	Tnfrsf10b	Gene body	0.0509298	-0.35371	-2.03643	0.400588	1	0.397302	0	FALSE
ENSMUSG00000034216	Vps18	Gene body	0.0510411	-0.342503	-2.02974	0.400588	1	0.397302	0	FALSE
ENSMUSG00000017764	Zswim1	Promoters	0.0124534	-0.474218	-2.69317	0.402904	1	0.394799	0	FALSE
active_enhancers_1701	Ttc39b	Active enhancers	0.0990547	-0.441964	-1.77644	0.402922	1	0.394779	0	FALSE
active_enhancers_2813	Agfg2	Active enhancers	0.0989869	-0.379389	-1.73967	0.402922	1	0.394779	0	FALSE
ENSMUSG00000020388	Pdlim4	Promoters	0.0127642	-0.449221	-2.66062	0.405019	1	0.392525	0	FALSE
ENSMUSG00000020422	Tns3	Gene body	0.0524239	-0.33058	-2.01217	0.405027	1	0.392516	0	FALSE
ENSMUSG00000022822	Abcc5	Gene body	0.052469	-0.330521	-2.01176	0.405027	1	0.392516	0	FALSE
ENSMUSG00000044702	Palb2	Gene body	0.052585	-0.345753	-2.01824	0.405027	1	0.392516	0	FALSE
ENSMUSG00000046761	Fam83h	Gene body	0.0522742	0.335682	2.01588	0.405027	1	0.392516	0	FALSE
CTCF_15437	Traf7	CTCF	0.0401669	-0.501725	-2.24637	0.405694	1	0.391801	0	FALSE
CTCF_4378	Esyt1	CTCF	0.0402341	0.462111	2.21078	0.405694	1	0.391801	0	FALSE
ENSMUSG00000024843	Chka	Gene body	0.0532814	-0.339451	-2.00929	0.406626	1	0.390805	0	FALSE
ENSMUSG00000031834	Pik3r2	Gene body	0.0532837	0.334338	2.00678	0.406626	1	0.390805	0	FALSE
active_enhancers_8280	Cystm1	Active enhancers	0.100915	-0.300127	-1.69434	0.407425	1	0.389952	0	FALSE
ENSMUSG00000002871	Tpra1	Gene body	0.0537749	0.338793	2.00489	0.407517	1	0.389854	0	FALSE
ENSMUSG00000028331	Trmo	Gene body	0.0538926	-0.343977	-2.00648	0.407517	1	0.389854	0	FALSE
active_enhancers_3352	C2cd5	Active enhancers	0.101783	-0.349814	-1.71116	0.407887	1	0.38946	0	FALSE
CTCF_25130	Ptch2	CTCF	0.0415379	-0.47154	-2.20471	0.411974	1	0.38513	0	FALSE
ENSMUSG00000020859	Spag9	Gene body	0.0548172	0.327473	1.99097	0.412624	1	0.384446	0	FALSE
ENSMUSG00000052934	Fbxo31	Gene body	0.0552642	-0.326905	-1.9871	0.414106	1	0.382888	0	FALSE
ENSMUSG00000029482	Aacs	Promoters	0.0133641	-0.478693	-2.67102	0.416053	1	0.380851	0	FALSE
CTCF_15903	H2-D1	CTCF	0.0445686	0.524823	2.22304	0.419306	1	0.377469	0	FALSE
CTCF_18468	Dmrt1	CTCF	0.0458045	-0.490109	-2.17766	0.419306	1	0.377469	0	FALSE
CTCF_29416	Slc7a1	CTCF	0.0464355	-0.488877	-2.17047	0.419306	1	0.377469	0	FALSE
CTCF_3656	Cactin	CTCF	0.0453202	-0.452174	-2.15086	0.419306	1	0.377469	0	FALSE
CTCF_7232	Slc38a10	CTCF	0.0441313	-0.466388	-2.17387	0.419306	1	0.377469	0	FALSE
CTCF_8414	Esrrb	CTCF	0.0436944	-0.433792	-2.15311	0.419306	1	0.377469	0	FALSE
ENSMUSE00000710946_ENSMUSE00000710946_ENSMUSE00000756145_ENSMUSE00000710102	Depdc5	Exons	0.00966095	0.577221	2.9145	0.419434	1	0.377337	0	FALSE
active_enhancers_6606	Ptch1	Active enhancers	0.105466	-0.312475	-1.67731	0.419537	1	0.37723	0	FALSE
ENSMUSG00000019864	Rtn4ip1	Promoters	0.0140254	-0.451184	-2.627	0.419537	1	0.37723	0	FALSE
ENSMUSG00000023034	Nr4a1	Promoters	0.014609	-0.491977	-2.65053	0.419537	1	0.37723	0	FALSE
ENSMUSG00000023393	Slc17a9	Promoters	0.0144308	-0.474016	-2.63731	0.419537	1	0.37723	0	FALSE
ENSMUSG00000032786	Alas1	Promoters	0.0147474	-0.420799	-2.5827	0.419537	1	0.37723	0	FALSE
ENSMUSG00000043964	Orai3	Promoters	0.0137866	-0.452191	-2.63437	0.419537	1	0.37723	0	FALSE
ENSMUSG00000020541	Tom1l1	Gene body	0.0566828	0.329955	1.97724	0.420927	1	0.375793	0	FALSE
ENSMUSG00000031700	Gpt2	Gene body	0.056444	-0.330256	-1.97927	0.420927	1	0.375793	0	FALSE
active_enhancers_5866	Acbd4	Active enhancers	0.108965	-0.315462	-1.66219	0.424103	1	0.372529	0	FALSE
active_enhancers_6856	Fermt2	Active enhancers	0.108134	0.3804	1.69593	0.424103	1	0.372529	0	FALSE
active_enhancers_7535	Igf2bp2	Active enhancers	0.10821	0.304542	1.66136	0.424103	1	0.372529	0	FALSE
ENSMUSG00000068547	Clca4a	Gene body	0.0578335	0.376713	1.99228	0.427555	1	0.369008	0	FALSE
ENSMUSG00000032374	Plod2	Introns	0.0668182	0.318017	1.89749	0.427894	1	0.368664	0	FALSE
ENSMUSG00000000125	Wnt3	Gene body	0.0583062	0.327936	1.96368	0.428314	1	0.368238	0	FALSE
ENSMUSG00000073139	Tmem185a	Gene body	0.0584535	0.391577	1.99605	0.428314	1	0.368238	0	FALSE
ENSMUSG00000005873	Reep5	Promoters	0.015746	0.444319	2.57711	0.432669	1	0.363844	0	FALSE
ENSMUSG00000037286	Stag1	Promoters	0.0157158	0.545445	2.68321	0.432669	1	0.363844	0	FALSE
ENSMUSG00000040296	Ddx58	Promoters	0.0159956	-0.573908	-2.71423	0.432669	1	0.363844	0	FALSE
active_enhancers_6018	Tmc6	Active enhancers	0.112115	-0.312828	-1.64679	0.433244	1	0.363268	0	FALSE
CTCF_13727	Rarg	CTCF	0.0497026	-0.468814	-2.12302	0.435411	1	0.361101	0	FALSE
CTCF_15754	Slc37a1	CTCF	0.0532569	0.507884	2.12578	0.435411	1	0.361101	0	FALSE
CTCF_2346	Ptpn14	CTCF	0.0521703	0.409747	2.05843	0.435411	1	0.361101	0	FALSE
CTCF_26208	Mad2l2	CTCF	0.051988	-0.410037	-2.06018	0.435411	1	0.361101	0	FALSE
CTCF_26413	Acot7	CTCF	0.0500578	0.455428	2.10922	0.435411	1	0.361101	0	FALSE
CTCF_29801	Klhdc10	CTCF	0.0505434	-0.496294	-2.13898	0.435411	1	0.361101	0	FALSE
CTCF_3661	Fzr1	CTCF	0.0530371	-0.508287	-2.12805	0.435411	1	0.361101	0	FALSE
ENSMUSG00000017760	Ctsa	Gene body	0.0599366	-0.325951	-1.95038	0.435592	1	0.36092	0	FALSE
ENSMUSG00000034893	Cog3	Gene body	0.0599728	0.366625	1.97032	0.435592	1	0.36092	0	FALSE
ENSMUSE00000217382_ENSMUSE00000217382_ENSMUSE00000217382_ENSMUSE00000217382_ENSMUSE00000891131_ENSMUSE00000518000_ENSMUSE00001341727_ENSMUSE00001340531_ENSMUSE00001395891	Keap1	Exons	0.0103535	-0.460979	-2.74875	0.436085	1	0.360429	0	FALSE
ENSMUSE00000346339	Wnt3	Exons	0.0102244	0.503886	2.79768	0.436085	1	0.360429	0	FALSE
ENSMUSG00000059890	Ube4a	Gene body	0.060356	0.325448	1.94701	0.436461	1	0.360055	0	FALSE
ENSMUSG00000010660	Plcd1	Promoters	0.0165162	-0.414342	-2.53478	0.437419	1	0.359102	0	FALSE
ENSMUSG00000021939	Ctsb	Promoters	0.0176674	-0.489825	-2.57468	0.437419	1	0.359102	0	FALSE
ENSMUSG00000025607	Copg2	Promoters	0.0177332	0.479531	2.56312	0.437419	1	0.359102	0	FALSE
ENSMUSG00000037426	Depdc5	Promoters	0.0177619	0.461046	2.54532	0.437419	1	0.359102	0	FALSE
ENSMUSG00000039087	Rreb1	Promoters	0.0175378	0.43058	2.52441	0.437419	1	0.359102	0	FALSE
ENSMUSG00000040721	Zfhx2	Promoters	0.0174735	-0.462085	-2.55261	0.437419	1	0.359102	0	FALSE
ENSMUSG00000032329	Hmg20a	Gene body	0.0611971	0.319687	1.93817	0.438712	1	0.357821	0	FALSE
ENSMUSG00000068114	Ccdc134	Gene body	0.0609442	0.324746	1.94231	0.438712	1	0.357821	0	FALSE
ENSMUSG00000042726	Trafd1	Gene body	0.0615534	0.334206	1.9422	0.439364	1	0.357175	0	FALSE
active_enhancers_6369	Cdc42bpb	Active enhancers	0.11453	-0.354793	-1.65412	0.439439	1	0.357102	0	FALSE
active_enhancers_8652	Cnnm2	Active enhancers	0.115527	-0.384134	-1.66422	0.440143	1	0.356407	0	FALSE
CTCF_13773	Smug1	CTCF	0.0568579	-0.37808	-2.00071	0.441382	1	0.355186	0	FALSE
CTCF_15914	Pou5f1	CTCF	0.0557315	-0.458378	-2.063	0.441382	1	0.355186	0	FALSE
CTCF_35697	Cmtm4	CTCF	0.0569054	0.432391	2.0345	0.441382	1	0.355186	0	FALSE
CTCF_7239	Faap100	CTCF	0.0562768	-0.486049	-2.08098	0.441382	1	0.355186	0	FALSE
ENSMUSE00000127827	Srl	Exons	0.0108005	-0.520989	-2.79707	0.441724	1	0.354849	0	FALSE
ENSMUSE00000404704_ENSMUSE00000679679	Gxylt1	Exons	0.0107926	0.500707	2.7741	0.441724	1	0.354849	0	FALSE
active_enhancers_2042	Alpl	Active enhancers	0.117284	-0.407403	-1.66916	0.443712	1	0.352899	0	FALSE
active_enhancers_5393	Sertad2	Active enhancers	0.120335	-0.318825	-1.61322	0.445899	1	0.350763	0	FALSE
active_enhancers_8164	Thada	Active enhancers	0.120055	-0.391617	-1.64838	0.445899	1	0.350763	0	FALSE
active_enhancers_8351	Grpel2	Active enhancers	0.119284	-0.341978	-1.6275	0.445899	1	0.350763	0	FALSE
ENSMUSG00000026798	Coq4	Gene body	0.0630953	-0.332357	-1.93011	0.448437	1	0.348299	0	FALSE
ENSMUSG00000021504	B4galt7	Promoters	0.0184838	-0.476811	-2.54429	0.448505	1	0.348233	0	FALSE
super_enhancers_120	Stoml1	Super enhancers	0.209357	-0.271954	-1.29506	0.449016	1	0.347738	0	FALSE
ENSMUSG00000032047	Acat1	Gene body	0.063992	0.321194	1.91861	0.449028	1	0.347726	0	FALSE
ENSMUSG00000043964	Orai3	Gene body	0.0636333	-0.348852	-1.9342	0.449028	1	0.347726	0	FALSE
ENSMUSG00000046727	Cystm1	Gene body	0.0638239	-0.316667	-1.91781	0.449028	1	0.347726	0	FALSE
super_enhancers_182	Dmtn	Super enhancers	0.215187	-0.241759	-1.27042	0.449685	1	0.347092	0	FALSE
super_enhancers_182	Fgf17	Super enhancers	0.214845	0.241933	1.27139	0.449685	1	0.347092	0	FALSE
ENSMUSG00000028278	Rragd	Gene body	0.06449	0.320626	1.91483	0.450614	1	0.346195	0	FALSE
active_enhancers_2025	Hspg2	Active enhancers	0.123388	0.376662	1.62643	0.451238	1	0.345594	0	FALSE
active_enhancers_5291	Gls2	Active enhancers	0.124278	-0.337701	-1.6045	0.451238	1	0.345594	0	FALSE
active_enhancers_8363	Zfp532	Active enhancers	0.123627	-0.401094	-1.63831	0.451238	1	0.345594	0	FALSE
super_enhancers_114	Klf2	Super enhancers	0.220571	-0.279057	-1.2667	0.455102	1	0.341891	0	FALSE
CTCF_35718	Exoc3l	CTCF	0.0594712	-0.428433	-2.01166	0.455444	1	0.341565	0	FALSE
ENSMUSE00000469397	Slc39a4	Exons	0.0113154	-0.567229	-2.8398	0.456171	1	0.340873	0	FALSE
CTCF_11441	Tm9sf1	CTCF	0.0618642	0.462053	2.01784	0.456437	1	0.340619	0	FALSE
CTCF_32758	Bcat2	CTCF	0.0607579	-0.388335	-1.97658	0.456437	1	0.340619	0	FALSE
CTCF_35917	Tmem170	CTCF	0.0612971	-0.449472	-2.01265	0.456437	1	0.340619	0	FALSE
ENSMUSE00000198006_ENSMUSE00000198006	Arhgap35	Exons	0.0115966	0.612861	2.90198	0.456505	1	0.340555	0	FALSE
ENSMUSE00000311599	Notch3	Exons	0.0120936	0.53687	2.77381	0.456505	1	0.340555	0	FALSE
ENSMUSE00000385879_ENSMUSE00000385879_ENSMUSE00000385879	Wdr81	Exons	0.0121325	0.459598	2.68896	0.456505	1	0.340555	0	FALSE
ENSMUSE00000856063	Ankzf1	Exons	0.0117392	-0.526963	-2.77289	0.456505	1	0.340555	0	FALSE
ENSMUSE00001351931_ENSMUSE00000866931_ENSMUSE00001301236_ENSMUSE00000898819	Vangl1	Exons	0.0120766	-0.549537	-2.79063	0.456505	1	0.340555	0	FALSE
ENSMUSG00000036036	Zfp57	Gene body	0.0656103	-0.340478	-1.91612	0.456515	1	0.340545	0	FALSE
ENSMUSG00000039725	Trp53rka	Promoters	0.0191539	0.425227	2.48605	0.458029	1	0.339107	0	FALSE
active_enhancers_951	Bcl2l1	Active enhancers	0.127082	0.284852	1.57244	0.458342	1	0.33881	0	FALSE
ENSMUSG00000009640	Dmap1	Gene body	0.0663159	-0.323473	-1.90335	0.459495	1	0.33772	0	FALSE
ENSMUSG00000032374	Plod2	Gene body	0.0668182	0.318017	1.89749	0.461046	1	0.336256	0	FALSE
ENSMUSG00000026489	Coq8a	Gene body	0.0677596	-0.326969	-1.89505	0.463677	1	0.333784	0	FALSE
ENSMUSG00000048486	Fitm2	Gene body	0.0675322	0.327225	1.8967	0.463677	1	0.333784	0	FALSE
CTCF_15724	Dnah8	CTCF	0.0644563	-0.410623	-1.96299	0.464239	1	0.333258	0	FALSE
CTCF_3553	Rnf126	CTCF	0.0640509	0.375893	1.94539	0.464239	1	0.333258	0	FALSE
super_enhancers_3411	Foxp1	Super enhancers	0.228648	-0.261199	-1.24001	0.465871	1	0.331735	0	FALSE
CTCF_1541	Elf3	CTCF	0.069371	-0.465254	-1.96664	0.466327	1	0.331309	0	FALSE
CTCF_31975	Prkd2	CTCF	0.0677128	0.45319	1.969	0.466327	1	0.331309	0	FALSE
CTCF_33902	Cln3	CTCF	0.0691698	-0.481506	-1.98084	0.466327	1	0.331309	0	FALSE
CTCF_34860	Pdgfrl	CTCF	0.0663972	0.455133	1.97964	0.466327	1	0.331309	0	FALSE
CTCF_3660	Mfsd12	CTCF	0.0678429	-0.483526	-1.99168	0.466327	1	0.331309	0	FALSE
CTCF_9348	Rreb1	CTCF	0.0685293	-0.355813	-1.90365	0.466327	1	0.331309	0	FALSE
active_enhancers_1065	Sulf2	Active enhancers	0.13066	-0.332413	-1.57623	0.468126	1	0.329637	0	FALSE
CTCF_21593	Zfp334	CTCF	0.0710845	0.359712	1.88864	0.468234	1	0.329537	0	FALSE
CTCF_22894	Apoa1bp	CTCF	0.0712025	-0.448167	-1.94166	0.468234	1	0.329537	0	FALSE
ENSMUSG00000025878	Uimc1	Gene body	0.0692611	0.310714	1.87786	0.469225	1	0.328619	0	FALSE
ENSMUSG00000031714	Gab1	Gene body	0.0692952	-0.310678	-1.87762	0.469225	1	0.328619	0	FALSE
ENSMUSG00000057335	Cep170	Gene body	0.0694204	-0.315184	-1.87871	0.469225	1	0.328619	0	FALSE
ENSMUSG00000001552	Jup	Gene body	0.0700736	-0.314486	-1.87409	0.471715	1	0.32632	0	FALSE
ENSMUSG00000051855	Mest	Gene body	0.0704801	-0.318892	-1.87332	0.47247	1	0.325626	0	FALSE
ENSMUSG00000063047	Zfp780b	Gene body	0.0707564	-0.313762	-1.8693	0.47247	1	0.325626	0	FALSE
CTCF_35753	Pskh1	CTCF	0.0726493	0.460504	1.94112	0.472611	1	0.325496	0	FALSE
ENSMUSE00000255357	Tmem94	Exons	0.0129313	-0.480679	-2.68542	0.473925	1	0.324291	0	FALSE
ENSMUSE00000285933	Spryd3	Exons	0.0128173	0.559131	2.78062	0.473925	1	0.324291	0	FALSE
CTCF_13835	Coro7	CTCF	0.073886	-0.444426	-1.92144	0.474396	1	0.323859	0	FALSE
CTCF_27893	Ssh1	CTCF	0.0774745	0.375471	1.85646	0.474396	1	0.323859	0	FALSE
CTCF_3499	Dnmt3l	CTCF	0.0776285	-0.384054	-1.8602	0.474396	1	0.323859	0	FALSE
CTCF_35635	Usb1	CTCF	0.075493	-0.456508	-1.91982	0.474396	1	0.323859	0	FALSE
CTCF_3658	Mfsd12	CTCF	0.076947	-0.404433	-1.87615	0.474396	1	0.323859	0	FALSE
CTCF_4528	Zmiz2	CTCF	0.0752583	-0.456834	-1.92155	0.474396	1	0.323859	0	FALSE
CTCF_19326	Etl4	CTCF	0.0784152	-0.392503	-1.86016	0.474412	1	0.323845	0	FALSE
ENSMUSG00000006782	Cnp	Gene body	0.0717638	0.333433	1.87146	0.475364	1	0.322974	0	FALSE
ENSMUSG00000038205	Prkab2	Gene body	0.0716656	0.327974	1.86961	0.475364	1	0.322974	0	FALSE
active_enhancers_2470	Aff1	Active enhancers	0.13553	-0.377221	-1.57751	0.47749	1	0.321036	0	FALSE
active_enhancers_6604	Ptch1	Active enhancers	0.135524	-0.336747	-1.55889	0.47749	1	0.321036	0	FALSE
active_enhancers_7241	Csnk1e	Active enhancers	0.135921	-0.313382	-1.54786	0.47749	1	0.321036	0	FALSE
ENSMUSG00000030610	Det1	Gene body	0.0724089	0.32188	1.86211	0.477726	1	0.320821	0	FALSE
ENSMUSG00000002147	Stat6	Gene body	0.0733385	-0.311071	-1.85154	0.478144	1	0.320442	0	FALSE
ENSMUSG00000035764	Fbxo45	Gene body	0.0731736	-0.321067	-1.85687	0.478144	1	0.320442	0	FALSE
ENSMUSG00000069045	Ddx3y	Gene body	0.0729482	-0.380899	-1.88781	0.478144	1	0.320442	0	FALSE
ENSMUSG00000012396	Nanog	Gene body	0.0747554	-0.335986	-1.85359	0.479141	1	0.319537	0	FALSE
ENSMUSG00000019880	Rspo3	Gene body	0.0744622	0.309923	1.84398	0.479141	1	0.319537	0	FALSE
ENSMUSG00000020806	Rhbdf2	Gene body	0.0746353	-0.309747	-1.84283	0.479141	1	0.319537	0	FALSE
ENSMUSG00000022515	Anks3	Gene body	0.0755168	-0.313624	-1.83897	0.479141	1	0.319537	0	FALSE
ENSMUSG00000039187	Fanci	Gene body	0.0742484	-0.314924	-1.84743	0.479141	1	0.319537	0	FALSE
ENSMUSG00000055240	Zfp101	Gene body	0.0753164	0.313828	1.84029	0.479141	1	0.319537	0	FALSE
ENSMUSG00000067336	Bmpr2	Gene body	0.0753147	0.309061	1.83831	0.479141	1	0.319537	0	FALSE
super_enhancers_2398	Zbtb8a	Super enhancers	0.238257	-0.284233	-1.22234	0.479456	1	0.319251	0	FALSE
ENSMUSG00000017499	Cdc6	Gene body	0.0777442	-0.306645	-1.82245	0.479819	1	0.318922	0	FALSE
ENSMUSG00000026669	Mcm10	Gene body	0.0775832	-0.302275	-1.82165	0.479819	1	0.318922	0	FALSE
ENSMUSG00000026922	Agpat2	Gene body	0.0768654	-0.333714	-1.83948	0.479819	1	0.318922	0	FALSE
ENSMUSG00000029345	Tfip11	Gene body	0.077199	0.32211	1.83227	0.479819	1	0.318922	0	FALSE
ENSMUSG00000032217	Rnf111	Gene body	0.0779416	0.311185	1.82312	0.479819	1	0.318922	0	FALSE
ENSMUSG00000050379	38961	Gene body	0.0772305	0.307151	1.82577	0.479819	1	0.318922	0	FALSE
ENSMUSG00000056941	Commd7	Gene body	0.0778611	-0.3269	-1.83036	0.479819	1	0.318922	0	FALSE
ENSMUSG00000064127	Med14	Gene body	0.0778285	0.338767	1.83594	0.479819	1	0.318922	0	FALSE
ENSMUSE00000677500_ENSMUSE00000329550	Sox15	Exons	0.01346	-0.518341	-2.71066	0.481483	1	0.317419	0	FALSE
ENSMUSE00000948973_ENSMUSE00000951752_ENSMUSE00000298474	Six4	Exons	0.0134788	-0.469517	-2.65887	0.481483	1	0.317419	0	FALSE
CTCF_35449	Hook2	CTCF	0.0804212	-0.449834	-1.88456	0.481731	1	0.317196	0	FALSE
active_enhancers_4733	Acad11	Active enhancers	0.138292	-0.318704	-1.54083	0.482683	1	0.316338	0	FALSE
ENSMUSE00000809397_ENSMUSE00000501295	Pik3r2	Exons	0.0137126	0.517152	2.70217	0.483711	1	0.315414	0	FALSE
active_enhancers_1399	Phgdh	Active enhancers	0.140986	0.372419	1.55417	0.483897	1	0.315247	0	FALSE
active_enhancers_3272	Ncapd2	Active enhancers	0.140532	-0.316999	-1.53166	0.483897	1	0.315247	0	FALSE
active_enhancers_5589	Cntrob	Active enhancers	0.142217	0.383804	1.55517	0.483897	1	0.315247	0	FALSE
active_enhancers_826	Ldlrad3	Active enhancers	0.141857	0.274667	1.51153	0.483897	1	0.315247	0	FALSE
ENSMUSG00000032217	Rnf111	Introns	0.0779416	0.311185	1.82312	0.484029	1	0.315129	0	FALSE
ENSMUSG00000047710	Champ1	Introns	0.0784912	-0.358452	-1.84144	0.484029	1	0.315129	0	FALSE
ENSMUSG00000021767	Kat6b	Gene body	0.0789434	-0.300963	-1.81296	0.484186	1	0.314987	0	FALSE
ENSMUSG00000042298	Ttc19	Gene body	0.0793547	0.305076	1.81216	0.484913	1	0.314336	0	FALSE
active_enhancers_4906	Enpp3	Active enhancers	0.143501	-0.34864	-1.53371	0.485212	1	0.314068	0	FALSE
ENSMUSE00000136713	Mad2l1bp	Exons	0.0139294	-0.49497	-2.67187	0.485292	1	0.313997	0	FALSE
active_enhancers_673	Fam129b	Active enhancers	0.144488	-0.294279	-1.50846	0.485517	1	0.313796	0	FALSE
ENSMUSE00000110124_ENSMUSE00000800954	Phf12	Exons	0.0186286	-0.579546	-2.66089	0.487191	1	0.312301	0	FALSE
ENSMUSE00000210451_ENSMUSE00000210451_ENSMUSE00000210451	Dlc1	Exons	0.0165951	-0.493949	-2.60332	0.487191	1	0.312301	0	FALSE
ENSMUSE00000244928_ENSMUSE00000244928	Atg2a	Exons	0.0188952	-0.596575	-2.68016	0.487191	1	0.312301	0	FALSE
ENSMUSE00000278174_ENSMUSE00000703922_ENSMUSE00000703918	Ydjc	Exons	0.0144204	-0.513913	-2.67915	0.487191	1	0.312301	0	FALSE
ENSMUSE00000330204_ENSMUSE00000771212	Mybl2	Exons	0.0189361	-0.561766	-2.62991	0.487191	1	0.312301	0	FALSE
ENSMUSE00000386425	Dnd1	Exons	0.0190631	-0.51889	-2.57529	0.487191	1	0.312301	0	FALSE
ENSMUSE00000389483	Agpat4	Exons	0.0180833	-0.599863	-2.7032	0.487191	1	0.312301	0	FALSE
ENSMUSE00000419065	Blvrb	Exons	0.016838	-0.586944	-2.71254	0.487191	1	0.312301	0	FALSE
ENSMUSE00000473448_ENSMUSE00000681634	Tm9sf4	Exons	0.0174245	0.512897	2.6043	0.487191	1	0.312301	0	FALSE
ENSMUSE00000473554	Ncdn	Exons	0.0181672	-0.510047	-2.58473	0.487191	1	0.312301	0	FALSE
ENSMUSE00000575710_ENSMUSE00000575710	Llgl2	Exons	0.0191631	-0.595514	-2.67277	0.487191	1	0.312301	0	FALSE
ENSMUSE00000592869	Zfp334	Exons	0.0189322	0.546534	2.61051	0.487191	1	0.312301	0	FALSE
ENSMUSE00000595103	Ung	Exons	0.0163291	-0.457849	-2.57499	0.487191	1	0.312301	0	FALSE
ENSMUSE00000597815	Mybl2	Exons	0.0169055	-0.604841	-2.73849	0.487191	1	0.312301	0	FALSE
ENSMUSE00000625265_ENSMUSE00000625265	Chmp1b	Exons	0.0157414	0.477672	2.60755	0.487191	1	0.312301	0	FALSE
ENSMUSE00000698096_ENSMUSE00000814778_ENSMUSE00000698097	Inpp5e	Exons	0.0186044	0.458085	2.52461	0.487191	1	0.312301	0	FALSE
ENSMUSE00000714196_ENSMUSE00000348925_ENSMUSE00000787915	Nrip1	Exons	0.0152774	0.446125	2.59018	0.487191	1	0.312301	0	FALSE
ENSMUSE00000727167_ENSMUSE00001087406_ENSMUSE00000830133	Arhgap44	Exons	0.014617	-0.597024	-2.78459	0.487191	1	0.312301	0	FALSE
ENSMUSE00000802502_ENSMUSE00000171747	Zswim1	Exons	0.0173228	-0.424434	-2.52429	0.487191	1	0.312301	0	FALSE
ENSMUSE00000844285_ENSMUSE00000797287_ENSMUSE00000805751	Cdr2l	Exons	0.018112	-0.535581	-2.61492	0.487191	1	0.312301	0	FALSE
ENSMUSE00000878626_ENSMUSE00000878626_ENSMUSE00000935538	Cnnm2	Exons	0.0178469	-0.566079	-2.65957	0.487191	1	0.312301	0	FALSE
ENSMUSE00000970189_ENSMUSE00001216693	Rnh1	Exons	0.0169188	0.586598	2.7101	0.487191	1	0.312301	0	FALSE
ENSMUSE00001070885_ENSMUSE00001070885_ENSMUSE00000509072_ENSMUSE00000315289_ENSMUSE00001396657_ENSMUSE00000689819_ENSMUSE00001367838_ENSMUSE00001367545_ENSMUSE00001366652	Gpr19	Exons	0.0154091	-0.479015	-2.61707	0.487191	1	0.312301	0	FALSE
ENSMUSE00001194915_ENSMUSE00001194915_ENSMUSE00000761173	Miga2	Exons	0.0172592	0.553151	2.65593	0.487191	1	0.312301	0	FALSE
ENSMUSE00001214904_ENSMUSE00000768999	Coasy	Exons	0.0176725	-0.500508	-2.58549	0.487191	1	0.312301	0	FALSE
ENSMUSE00001310849_ENSMUSE00001310849_ENSMUSE00001310849_ENSMUSE00001310849_ENSMUSE00000661045_ENSMUSE00000645704_ENSMUSE00000645704	Baiap2	Exons	0.0191009	-0.518751	-2.57435	0.487191	1	0.312301	0	FALSE
ENSMUSE00001328720_ENSMUSE00000695113	B3gnt7	Exons	0.0153718	-0.461565	-2.60152	0.487191	1	0.312301	0	FALSE
ENSMUSE00001345620_ENSMUSE00000491533	Ptpn14	Exons	0.0181933	0.451099	2.52724	0.487191	1	0.312301	0	FALSE
ENSMUSE00001354268_ENSMUSE00000381210_ENSMUSE00001351996	Agfg2	Exons	0.0152472	-0.51029	-2.65358	0.487191	1	0.312301	0	FALSE
ENSMUSE00001358298_ENSMUSE00000687095_ENSMUSE00000436277_ENSMUSE00000436277_ENSMUSE00000436277_ENSMUSE00000379449_ENSMUSE00000809377_ENSMUSE00000785242	Cldn4	Exons	0.0161156	-0.518165	-2.6408	0.487191	1	0.312301	0	FALSE
ENSMUSE00000112654_ENSMUSE00000769794	Fkbp10	Exons	0.019919	-0.558038	-2.60452	0.489682	1	0.310086	0	FALSE
ENSMUSE00000801323_ENSMUSE00000112658	Nt5c3b	Exons	0.0199551	0.471729	2.50935	0.489682	1	0.310086	0	FALSE
ENSMUSE00001208322_ENSMUSE00001208322	Tsc22d4	Exons	0.019634	-0.504684	-2.5482	0.489682	1	0.310086	0	FALSE
ENSMUSE00001374976_ENSMUSE00001374976	Med12	Exons	0.0194802	0.576221	2.638	0.489682	1	0.310086	0	FALSE
active_enhancers_2683	Bcl7a	Active enhancers	0.148945	-0.32623	-1.5043	0.489962	1	0.309838	0	FALSE
active_enhancers_5170	Mfsd12	Active enhancers	0.147194	-0.276048	-1.49238	0.489962	1	0.309838	0	FALSE
active_enhancers_5352	Tns3	Active enhancers	0.149755	-0.290639	-1.48807	0.489962	1	0.309838	0	FALSE
active_enhancers_5887	Tex2	Active enhancers	0.149627	-0.269618	-1.48155	0.489962	1	0.309838	0	FALSE
active_enhancers_661	Nup214	Active enhancers	0.150339	-0.343154	-1.50633	0.489962	1	0.309838	0	FALSE
ENSMUSG00000021759	Plpp1	Introns	0.082198	-0.297895	-1.79267	0.490592	1	0.309279	0	FALSE
ENSMUSG00000029326	Enoph1	Introns	0.082502	-0.302079	-1.79256	0.490592	1	0.309279	0	FALSE
CTCF_20397	Trp53i11	CTCF	0.0828419	0.387266	1.83092	0.491366	1	0.308595	0	FALSE
super_enhancers_1913	Ank2	Super enhancers	0.250475	-0.22463	-1.17543	0.492182	1	0.307875	0	FALSE
super_enhancers_3229	Osbpl3	Super enhancers	0.25062	-0.262341	-1.18502	0.492182	1	0.307875	0	FALSE
ENSMUSG00000005892	Trh	Gene body	0.0809712	-0.348554	-1.82181	0.492972	1	0.307178	0	FALSE
CTCF_20361	Dgkz	CTCF	0.0851442	-0.358762	-1.80275	0.494354	1	0.305962	0	FALSE
CTCF_38221	Apeh	CTCF	0.085797	-0.330544	-1.78583	0.494354	1	0.305962	0	FALSE
CTCF_6695	Arhgap27	CTCF	0.0844269	0.331915	1.79415	0.494354	1	0.305962	0	FALSE
active_enhancers_1354	Arhgef2	Active enhancers	0.152634	-0.374784	-1.51256	0.49446	1	0.305869	0	FALSE
ENSMUSG00000059486	Kbtbd2	Gene body	0.0815235	0.334878	1.81218	0.494516	1	0.30582	0	FALSE
active_enhancers_4250	Dync1li2	Active enhancers	0.153866	0.307228	1.47945	0.495237	1	0.305187	0	FALSE
active_enhancers_8478	Atg2a	Active enhancers	0.154704	-0.281624	-1.46752	0.495237	1	0.305187	0	FALSE
ENSMUSE00001375960_ENSMUSE00001375960	Alpl	Exons	0.0203818	-0.590824	-2.64037	0.495841	1	0.304658	0	FALSE
CTCF_28209	Rita1	CTCF	0.0872648	-0.382237	-1.80305	0.496431	1	0.304141	0	FALSE
CTCF_7241	Nploc4	CTCF	0.0877985	0.391522	1.8052	0.496431	1	0.304141	0	FALSE
active_enhancers_7257	Tab1	Active enhancers	0.156033	0.313043	1.47406	0.496551	1	0.304036	0	FALSE
ENSMUSG00000021759	Plpp1	Gene body	0.082198	-0.297895	-1.79267	0.496788	1	0.303829	0	FALSE
ENSMUSG00000029326	Enoph1	Gene body	0.082502	-0.302079	-1.79256	0.496812	1	0.303808	0	FALSE
ENSMUSG00000028681	Ptch2	Gene body	0.0831971	-0.296972	-1.78657	0.49738	1	0.303311	0	FALSE
ENSMUSG00000045822	Zswim3	Gene body	0.0831598	-0.311016	-1.7924	0.49738	1	0.303311	0	FALSE
ENSMUSG00000006476	Nsmf	Promoters	0.0214106	0.425411	2.44254	0.49757	1	0.303146	0	FALSE
ENSMUSG00000020415	Pttg1	Promoters	0.0211776	-0.538342	-2.55524	0.49757	1	0.303146	0	FALSE
super_enhancers_28	Itga6	Super enhancers	0.256424	-0.221903	-1.16042	0.497585	1	0.303133	0	FALSE
ENSMUSG00000052155	Acvr2a	Gene body	0.0836028	0.310592	1.7897	0.498008	1	0.302763	0	FALSE
ENSMUSG00000026622	Nek2	Introns	0.08632	0.29856	1.76962	0.499761	1	0.301238	0	FALSE
ENSMUSG00000044098	Rsbn1	Introns	0.0870455	0.297905	1.76536	0.499761	1	0.301238	0	FALSE
super_enhancers_2505	Phf13	Super enhancers	0.264018	0.227348	1.14372	0.500406	1	0.300677	0	FALSE
super_enhancers_7612	Robo1	Super enhancers	0.261148	-0.309799	-1.17479	0.500406	1	0.300677	0	FALSE
CTCF_31503	Atf7ip	CTCF	0.0893544	-0.453737	-1.83583	0.50055	1	0.300552	0	FALSE
active_enhancers_6292	Vipas39	Active enhancers	0.158326	0.311405	1.46551	0.500903	1	0.300246	0	FALSE
ENSMUSG00000024269	Tpgs2	Gene body	0.08475	0.299992	1.77895	0.501236	1	0.299958	0	FALSE
ENSMUSG00000038705	Gmeb2	Gene body	0.0845626	0.295724	1.77835	0.501236	1	0.299958	0	FALSE
ENSMUSE00000813982_ENSMUSE00000799769	Espn	Exons	0.0208171	0.554754	2.58235	0.502102	1	0.299208	0	FALSE
ENSMUSG00000045374	Wdr81	Gene body	0.0854825	0.294892	1.77287	0.503768	1	0.297769	0	FALSE
ENSMUSG00000025077	Dclre1a	Gene body	0.0860944	-0.313328	-1.77679	0.505109	1	0.296615	0	FALSE
ENSMUSG00000026622	Nek2	Gene body	0.08632	0.29856	1.76962	0.505109	1	0.296615	0	FALSE
CTCF_36113	Zdhhc7	CTCF	0.0910807	0.451578	1.82485	0.505539	1	0.296245	0	FALSE
ENSMUSG00000009555	Cdk9	Gene body	0.0877129	0.311806	1.76723	0.505946	1	0.295896	0	FALSE
ENSMUSG00000020420	Zfp607a	Gene body	0.0888953	0.310707	1.76034	0.505946	1	0.295896	0	FALSE
ENSMUSG00000020770	Unk	Gene body	0.089141	-0.305434	-1.75688	0.505946	1	0.295896	0	FALSE
ENSMUSG00000021451	Sema4d	Gene body	0.0889175	-0.291846	-1.75283	0.505946	1	0.295896	0	FALSE
ENSMUSG00000021481	Zfp346	Gene body	0.0875519	0.293046	1.76072	0.505946	1	0.295896	0	FALSE
ENSMUSG00000025939	Ube2w	Gene body	0.0887627	0.291981	1.75372	0.505946	1	0.295896	0	FALSE
ENSMUSG00000027506	Tpd52	Gene body	0.0875529	-0.302058	-1.76419	0.505946	1	0.295896	0	FALSE
ENSMUSG00000044098	Rsbn1	Gene body	0.0870455	0.297905	1.76536	0.505946	1	0.295896	0	FALSE
ENSMUSG00000050605	Zfp61	Gene body	0.0892127	0.291588	1.75114	0.505946	1	0.295896	0	FALSE
active_enhancers_3667	Zfp710	Active enhancers	0.161194	-0.283035	-1.4457	0.506323	1	0.295572	0	FALSE
active_enhancers_7924	Pknox1	Active enhancers	0.161911	-0.308877	-1.45236	0.506323	1	0.295572	0	FALSE
active_enhancers_4654	Fam81a	Active enhancers	0.163191	-0.343222	-1.46168	0.507394	1	0.294654	0	FALSE
CTCF_15808	Zfp472	CTCF	0.0926444	0.367303	1.76608	0.509544	1	0.292818	0	FALSE
CTCF_38219	Gmppb	CTCF	0.093509	-0.366402	-1.76107	0.509666	1	0.292714	0	FALSE
CTCF_28457	Aacs	CTCF	0.0943525	0.447564	1.80454	0.509672	1	0.292709	0	FALSE
ENSMUSG00000004044	Ptrf	Introns	0.0903829	0.309341	1.75178	0.510127	1	0.292321	0	FALSE
ENSMUSG00000022560	Slc52a2	Introns	0.0991036	0.31802	1.71038	0.510171	1	0.292284	0	FALSE
ENSMUSG00000024908	Ppp6r3	Introns	0.096693	-0.285269	-1.70979	0.510171	1	0.292284	0	FALSE
ENSMUSG00000033737	Fndc3c1	Introns	0.0972595	0.319676	1.72031	0.510171	1	0.292284	0	FALSE
ENSMUSG00000040658	Dnph1	Introns	0.099583	-0.34418	-1.71939	0.510171	1	0.292284	0	FALSE
ENSMUSG00000059772	Slx1b	Introns	0.0984572	-0.318598	-1.71384	0.510171	1	0.292284	0	FALSE
ENSMUSG00000072980	Oip5	Introns	0.0957911	-0.355675	-1.74394	0.510171	1	0.292284	0	FALSE
ENSMUSG00000020777	Acox1	Gene body	0.0906293	0.304089	1.74836	0.512226	1	0.290539	0	FALSE
super_enhancers_8431	Cstf2t	Super enhancers	0.273652	0.222935	1.12035	0.512705	1	0.290133	0	FALSE
active_enhancers_4991	Ascc1	Active enhancers	0.165929	-0.30609	-1.43789	0.512957	1	0.289919	0	FALSE
ENSMUSG00000025857	Dnaaf5	Introns	0.101845	0.281131	1.68284	0.513856	1	0.289159	0	FALSE
ENSMUSE00000143598	Prrc1	Exons	0.0224312	-0.534062	-2.52677	0.514642	1	0.288495	0	FALSE
ENSMUSE00000822484_ENSMUSE00000916655	Eva1b	Exons	0.0219492	-0.508847	-2.5078	0.514642	1	0.288495	0	FALSE
ENSMUSE00000841542	Stard3	Exons	0.0219823	0.567059	2.57594	0.514642	1	0.288495	0	FALSE
ENSMUSE00000873854_ENSMUSE00000512031_ENSMUSE00000513860	Arhgef12	Exons	0.0216154	-0.497928	-2.50273	0.514642	1	0.288495	0	FALSE
ENSMUSE00001003871_ENSMUSE00001003871	Fnbp1	Exons	0.0222693	0.507799	2.50083	0.514642	1	0.288495	0	FALSE
ENSMUSE00001227874_ENSMUSE00001227874_ENSMUSE00001227874	Lmf2	Exons	0.0222378	0.520797	2.51534	0.514642	1	0.288495	0	FALSE
ENSMUSG00000051220	Ercc6l	Gene body	0.0914501	0.435899	1.81222	0.515107	1	0.288103	0	FALSE
active_enhancers_5743	Scpep1	Active enhancers	0.1677	-0.362445	-1.45508	0.515208	1	0.288017	0	FALSE
active_enhancers_5838	Ifi35	Active enhancers	0.168562	0.267625	1.41629	0.515208	1	0.288017	0	FALSE
active_enhancers_5976	Ube2o	Active enhancers	0.169582	-0.29645	-1.42244	0.515416	1	0.287842	0	FALSE
active_enhancers_2542	Ssh1	Active enhancers	0.170613	0.295768	1.41886	0.515651	1	0.287644	0	FALSE
ENSMUSE00000517848	Ncs1	Exons	0.0227923	0.453509	2.44034	0.515932	1	0.287408	0	FALSE
ENSMUSE00000852653	Zfp26	Exons	0.0228531	-0.564059	-2.55593	0.515932	1	0.287408	0	FALSE
CTCF_25715	Ldlrap1	CTCF	0.0971179	0.354354	1.73654	0.517454	1	0.286128	0	FALSE
CTCF_33160	Gdpgp1	CTCF	0.0975038	0.353973	1.7344	0.517454	1	0.286128	0	FALSE
ENSMUSE00000225291	Tmem132a	Exons	0.023212	0.427632	2.41219	0.517768	1	0.285865	0	FALSE
ENSMUSE00000322456	Arsa	Exons	0.0233014	0.5045	2.47901	0.517768	1	0.285865	0	FALSE
ENSMUSE00000927441_ENSMUSE00000900495_ENSMUSE00000894834	Zbtb25	Exons	0.0234995	-0.491948	-2.463	0.518091	1	0.285594	0	FALSE
ENSMUSE00000111638	Nr1d1	Exons	0.024061	-0.49024	-2.45174	0.518321	1	0.285401	0	FALSE
ENSMUSE00000584743_ENSMUSE00000584743_ENSMUSE00000584743_ENSMUSE00000584743_ENSMUSE00000959629_ENSMUSE00000962702	Tirap	Exons	0.0240399	0.468807	2.43218	0.518321	1	0.285401	0	FALSE
ENSMUSE00000914445	Pex12	Exons	0.0238407	-0.490906	-2.45613	0.518321	1	0.285401	0	FALSE
ENSMUSG00000026209	Dnpep	Gene body	0.0931221	-0.301875	-1.73435	0.518754	1	0.285039	0	FALSE
ENSMUSG00000036707	Cab39	Gene body	0.0933506	0.288045	1.72792	0.518754	1	0.285039	0	FALSE
ENSMUSG00000042814	Mcts2	Gene body	0.09259	-0.420776	-1.79643	0.518754	1	0.285039	0	FALSE
ENSMUSG00000048922	Cdca2	Gene body	0.0927439	-0.302208	-1.73645	0.518754	1	0.285039	0	FALSE
ENSMUSG00000054611	Kdm2a	Gene body	0.0941347	-0.291714	-1.72522	0.521361	1	0.282861	0	FALSE
ENSMUSG00000000028	Cdc45	Gene body	0.098624	-0.287976	-1.7011	0.521793	1	0.282502	0	FALSE
ENSMUSG00000021666	Gfm2	Gene body	0.0978687	0.288595	1.70509	0.521793	1	0.282502	0	FALSE
ENSMUSG00000022415	Syngr1	Gene body	0.0968904	-0.289404	-1.7103	0.521793	1	0.282502	0	FALSE
ENSMUSG00000024908	Ppp6r3	Gene body	0.096693	-0.285269	-1.70979	0.521793	1	0.282502	0	FALSE
ENSMUSG00000024927	Rela	Gene body	0.0966251	0.294123	1.7134	0.521793	1	0.282502	0	FALSE
ENSMUSG00000025060	Slk	Gene body	0.0964764	0.289747	1.71252	0.521793	1	0.282502	0	FALSE
ENSMUSG00000027589	Pcmtd2	Gene body	0.0952044	0.315749	1.72914	0.521793	1	0.282502	0	FALSE
ENSMUSG00000033737	Fndc3c1	Gene body	0.0972595	0.319676	1.72031	0.521793	1	0.282502	0	FALSE
ENSMUSG00000037523	Mavs	Gene body	0.0980988	-0.292888	-1.70553	0.521793	1	0.282502	0	FALSE
ENSMUSG00000038957	Edc3	Gene body	0.0984637	0.302204	1.70724	0.521793	1	0.282502	0	FALSE
ENSMUSG00000047003	Zfp41	Gene body	0.0958309	0.304479	1.7214	0.521793	1	0.282502	0	FALSE
ENSMUSG00000059772	Slx1b	Gene body	0.0984572	-0.318598	-1.71384	0.521793	1	0.282502	0	FALSE
ENSMUSG00000067377	Tspan6	Gene body	0.0977771	-0.443467	-1.78396	0.521793	1	0.282502	0	FALSE
ENSMUSG00000072980	Oip5	Gene body	0.0957911	-0.355675	-1.74394	0.521793	1	0.282502	0	FALSE
super_enhancers_6782	Il17rd	Super enhancers	0.281845	0.27696	1.11633	0.522053	1	0.282285	0	FALSE
ENSMUSG00000022560	Slc52a2	Gene body	0.0991036	0.31802	1.71038	0.522606	1	0.281826	0	FALSE
ENSMUSG00000036281	Snapc4	Gene body	0.0997244	0.31173	1.70475	0.522606	1	0.281826	0	FALSE
ENSMUSG00000040658	Dnph1	Gene body	0.099583	-0.34418	-1.71939	0.522606	1	0.281826	0	FALSE
ENSMUSG00000033809	Alg3	Gene body	0.100504	0.300472	1.69649	0.525032	1	0.279814	0	FALSE
CTCF_13429	Pphln1	CTCF	0.101191	0.424558	1.75453	0.525082	1	0.279772	0	FALSE
CTCF_28189	Rbm19	CTCF	0.101348	-0.387319	-1.73216	0.525082	1	0.279772	0	FALSE
CTCF_33160	Sema4b	CTCF	0.101545	-0.350043	-1.71244	0.525082	1	0.279772	0	FALSE
ENSMUSG00000056267	Cep70	Gene body	0.100908	-0.300133	-1.69438	0.525484	1	0.279441	0	FALSE
ENSMUSG00000000275	Trim25	Promoters	0.0299197	-0.41826	-2.30237	0.525652	1	0.279301	0	FALSE
ENSMUSG00000015087	Rabl6	Promoters	0.027273	0.432655	2.351	0.525652	1	0.279301	0	FALSE
ENSMUSG00000015619	Gata3	Promoters	0.0269466	-0.417799	-2.34482	0.525652	1	0.279301	0	FALSE
ENSMUSG00000017664	Slc35c2	Promoters	0.0286937	0.421142	2.32163	0.525652	1	0.279301	0	FALSE
ENSMUSG00000019461	Plscr3	Promoters	0.03068	0.376757	2.26456	0.525652	1	0.279301	0	FALSE
ENSMUSG00000021468	Sptlc1	Promoters	0.0262929	-0.435168	-2.36783	0.525652	1	0.279301	0	FALSE
ENSMUSG00000021481	Zfp346	Promoters	0.0303668	0.395835	2.28086	0.525652	1	0.279301	0	FALSE
ENSMUSG00000022389	Tef	Promoters	0.028396	0.456903	2.35385	0.525652	1	0.279301	0	FALSE
ENSMUSG00000022471	Xrcc6	Promoters	0.030902	-0.460807	-2.32202	0.525652	1	0.279301	0	FALSE
ENSMUSG00000022519	Srl	Promoters	0.0308678	-0.432407	-2.29988	0.525652	1	0.279301	0	FALSE
ENSMUSG00000022788	Fgd4	Promoters	0.0239991	-0.441361	-2.40961	0.525652	1	0.279301	0	FALSE
ENSMUSG00000025480	Syce1	Promoters	0.0248519	-0.439004	-2.39367	0.525652	1	0.279301	0	FALSE
ENSMUSG00000026270	Capn10	Promoters	0.0285998	0.406619	2.31267	0.525652	1	0.279301	0	FALSE
ENSMUSG00000029484	Anxa3	Promoters	0.0294877	0.475178	2.35399	0.525652	1	0.279301	0	FALSE
ENSMUSG00000030084	Plxna1	Promoters	0.0301281	0.39636	2.28445	0.525652	1	0.279301	0	FALSE
ENSMUSG00000030220	Arhgdib	Promoters	0.0260874	-0.522565	-2.45163	0.525652	1	0.279301	0	FALSE
ENSMUSG00000030867	Plk1	Promoters	0.0236124	-0.419168	-2.39899	0.525652	1	0.279301	0	FALSE
ENSMUSG00000031861	Lpar2	Promoters	0.02311	0.427918	2.41416	0.525652	1	0.279301	0	FALSE
ENSMUSG00000032567	Aste1	Promoters	0.024396	0.467772	2.4253	0.525652	1	0.279301	0	FALSE
ENSMUSG00000033088	Triobp	Promoters	0.0257661	0.43655	2.37712	0.525652	1	0.279301	0	FALSE
ENSMUSG00000036333	Kidins220	Promoters	0.0274264	0.396021	2.32252	0.525652	1	0.279301	0	FALSE
ENSMUSG00000037010	Apln	Promoters	0.0282613	0.467458	2.36482	0.525652	1	0.279301	0	FALSE
ENSMUSG00000042660	Wdr55	Promoters	0.0272302	0.432763	2.35172	0.525652	1	0.279301	0	FALSE
ENSMUSG00000043251	Exoc3l	Promoters	0.0236001	-0.426553	-2.40474	0.525652	1	0.279301	0	FALSE
ENSMUSG00000062761	Zfp512	Promoters	0.0308109	0.432539	2.30074	0.525652	1	0.279301	0	FALSE
ENSMUSG00000083282	Ctsf	Promoters	0.0301752	0.389815	2.27954	0.525652	1	0.279301	0	FALSE
ENSMUSE00000411935	Sox15	Exons	0.0251992	-0.46548	-2.41012	0.526757	1	0.27839	0	FALSE
ENSMUSE00000759209_ENSMUSE00000759209_ENSMUSE00000750448_ENSMUSE00000750448_ENSMUSE00000796995_ENSMUSE00000752154_ENSMUSE00000752154_ENSMUSE00000752154_ENSMUSE00000752154_ENSMUSE00000752154	Hk1	Exons	0.0249199	-0.541024	-2.49151	0.526757	1	0.27839	0	FALSE
ENSMUSE00000759806_ENSMUSE00000502535_ENSMUSE00000671426	Limd2	Exons	0.0251675	0.446748	2.3948	0.526757	1	0.27839	0	FALSE
ENSMUSE00000980176_ENSMUSE00001339320_ENSMUSE00001339320_ENSMUSE00000980176	Slc25a44	Exons	0.0250559	0.43845	2.38993	0.526757	1	0.27839	0	FALSE
active_enhancers_551	Etl4	Active enhancers	0.17569	-0.369164	-1.4322	0.528045	1	0.277329	0	FALSE
ENSMUSG00000024827	Gldc	Gene body	0.10211	-0.285161	-1.68299	0.528421	1	0.27702	0	FALSE
ENSMUSG00000025857	Dnaaf5	Gene body	0.101845	0.281131	1.68284	0.528421	1	0.27702	0	FALSE
ENSMUSE00000386066	Ccdc117	Exons	0.0257504	-0.52357	-2.45813	0.528852	1	0.276666	0	FALSE
ENSMUSE00000416514	Fbxo31	Exons	0.0258771	-0.413226	-2.35792	0.528852	1	0.276666	0	FALSE
ENSMUSE00000648413_ENSMUSE00000648413_ENSMUSE00000648413_ENSMUSE00000648413_ENSMUSE00000648413_ENSMUSE00000648413_ENSMUSE00000648413_ENSMUSE00000648413_ENSMUSE00000648413_ENSMUSE00000648413_ENSMUSE00000648413_ENSMUSE00000648413_ENSMUSE00000648413	Plec	Exons	0.025625	0.413866	2.36232	0.528852	1	0.276666	0	FALSE
ENSMUSE00000802245_ENSMUSE00000738085_ENSMUSE00001223136_ENSMUSE00001223136	Sugp2	Exons	0.0260491	-0.537555	-2.46901	0.528852	1	0.276666	0	FALSE
CTCF_11423	Zfhx2	CTCF	0.104752	-0.435422	-1.74394	0.529737	1	0.27594	0	FALSE
CTCF_2299	Tgfb2	CTCF	0.105947	0.4193	1.72813	0.529737	1	0.27594	0	FALSE
CTCF_32397	Nphs1	CTCF	0.105894	-0.372391	-1.70236	0.529737	1	0.27594	0	FALSE
CTCF_7069	Rhbdf2	CTCF	0.105566	-0.39414	-1.71542	0.529737	1	0.27594	0	FALSE
CTCF_13107	Sgsm3	CTCF	0.107835	0.403934	1.71016	0.530728	1	0.275128	0	FALSE
CTCF_1391	Srgap2	CTCF	0.1079	-0.391736	-1.70306	0.530728	1	0.275128	0	FALSE
ENSMUSG00000037017	Zscan21	Gene body	0.103111	0.308809	1.68707	0.531936	1	0.27414	0	FALSE
ENSMUSG00000020592	Sdc1	Gene body	0.104773	-0.292085	-1.67276	0.53232	1	0.273827	0	FALSE
ENSMUSG00000023942	Slc29a1	Gene body	0.10461	-0.287595	-1.6719	0.53232	1	0.273827	0	FALSE
ENSMUSG00000027300	Ubox5	Gene body	0.104958	0.28732	1.67015	0.53232	1	0.273827	0	FALSE
ENSMUSG00000027646	Src	Gene body	0.105114	0.282793	1.6678	0.53232	1	0.273827	0	FALSE
ENSMUSG00000035504	Reep6	Gene body	0.103919	-0.302741	-1.68083	0.53232	1	0.273827	0	FALSE
ENSMUSG00000096472	Cdkn2d	Gene body	0.104382	0.313402	1.68282	0.53232	1	0.273827	0	FALSE
super_enhancers_2155	Zfp462	Super enhancers	0.29088	-0.210948	-1.07902	0.532735	1	0.273489	0	FALSE
ENSMUSG00000032305	Fam219b	Gene body	0.105812	0.301174	1.67126	0.534219	1	0.27228	0	FALSE
ENSMUSG00000039959	Hip1	Promoters	0.0317326	0.380405	2.25294	0.534274	1	0.272236	0	FALSE
ENSMUSG00000024477	Pggt1b	Gene body	0.106647	0.285991	1.66174	0.535175	1	0.271504	0	FALSE
ENSMUSG00000044005	Gls2	Gene body	0.106427	-0.277582	-1.65981	0.535175	1	0.271504	0	FALSE
CTCF_7126	Tmc6	CTCF	0.109857	-0.429769	-1.71612	0.535998	1	0.270837	0	FALSE
active_enhancers_4221	Sall1	Active enhancers	0.180551	0.311973	1.39312	0.536694	1	0.270273	0	FALSE
active_enhancers_452	Parp1	Active enhancers	0.179763	0.304371	1.39281	0.536694	1	0.270273	0	FALSE
active_enhancers_4783	Crtap	Active enhancers	0.181614	-0.364516	-1.41139	0.536902	1	0.270105	0	FALSE
ENSMUSG00000037134	Prmt9	Gene body	0.107372	-0.281047	-1.65662	0.537184	1	0.269877	0	FALSE
CTCF_13127	L3mbtl2	CTCF	0.112941	-0.411861	-1.69114	0.537862	1	0.26933	0	FALSE
CTCF_15681	Tbc1d22b	CTCF	0.114458	-0.424828	-1.69202	0.537862	1	0.26933	0	FALSE
CTCF_16389	Trip10	CTCF	0.11154	0.427945	1.7072	0.537862	1	0.26933	0	FALSE
CTCF_18145	Men1	CTCF	0.113683	0.397923	1.67988	0.537862	1	0.26933	0	FALSE
CTCF_21378	Samhd1	CTCF	0.114685	0.424588	1.69085	0.537862	1	0.26933	0	FALSE
super_enhancers_8560	Porcn	Super enhancers	0.297505	-0.252236	-1.07475	0.538815	1	0.26856	0	FALSE
active_enhancers_4028	Rab11fip1	Active enhancers	0.183338	0.254176	1.36559	0.538922	1	0.268474	0	FALSE
active_enhancers_4123	Pik3r2	Active enhancers	0.185286	0.24028	1.35579	0.538922	1	0.268474	0	FALSE
active_enhancers_7745	T	Active enhancers	0.184518	0.318043	1.38314	0.538922	1	0.268474	0	FALSE
CTCF_18528	Gldc	CTCF	0.116867	-0.382836	-1.65763	0.539727	1	0.267826	0	FALSE
CTCF_38190	Tmem115	CTCF	0.116723	0.394884	1.66466	0.539727	1	0.267826	0	FALSE
CTCF_21572	Acot8	CTCF	0.117822	-0.308192	-1.6198	0.540018	1	0.267592	0	FALSE
ENSMUSG00000024837	Dmrt1	Gene body	0.108792	-0.279963	-1.64968	0.540757	1	0.266998	0	FALSE
ENSMUSG00000027635	Dsn1	Gene body	0.109851	0.303201	1.65331	0.540757	1	0.266998	0	FALSE
ENSMUSG00000028243	Ubxn2b	Gene body	0.110045	0.308637	1.65452	0.540757	1	0.266998	0	FALSE
ENSMUSG00000030590	Fam98c	Gene body	0.109617	-0.314913	-1.65897	0.540757	1	0.266998	0	FALSE
ENSMUSG00000032348	Gsta4	Gene body	0.109191	-0.27966	-1.64774	0.540757	1	0.266998	0	FALSE
ENSMUSG00000046185	Zfp84	Gene body	0.109731	-0.283605	-1.64665	0.540757	1	0.266998	0	FALSE
ENSMUSG00000001435	Col18a1	Gene body	0.110766	-0.274326	-1.63875	0.540949	1	0.266844	0	FALSE
ENSMUSG00000022131	Gpr180	Gene body	0.111718	-0.277763	-1.63563	0.540949	1	0.266844	0	FALSE
ENSMUSG00000033065	Pfkm	Gene body	0.110776	-0.274319	-1.6387	0.540949	1	0.266844	0	FALSE
ENSMUSG00000049305	Ccdc71	Gene body	0.111662	-0.282137	-1.63739	0.540949	1	0.266844	0	FALSE
ENSMUSG00000051455	Meioc	Gene body	0.111331	-0.296719	-1.64413	0.540949	1	0.266844	0	FALSE
ENSMUSG00000015711	Prune1	Gene body	0.114284	-0.284685	-1.62659	0.542277	1	0.265779	0	FALSE
ENSMUSG00000020228	Helb	Gene body	0.113135	-0.276713	-1.62893	0.542277	1	0.265779	0	FALSE
ENSMUSG00000020823	Sec14l1	Gene body	0.11369	-0.272186	-1.62494	0.542277	1	0.265779	0	FALSE
ENSMUSG00000024909	Efemp2	Gene body	0.114243	0.280203	1.62521	0.542277	1	0.265779	0	FALSE
ENSMUSG00000030800	Prss8	Gene body	0.112328	-0.290928	-1.63753	0.542277	1	0.265779	0	FALSE
ENSMUSG00000037029	Zfp146	Gene body	0.113506	0.3179	1.6426	0.542277	1	0.265779	0	FALSE
ENSMUSG00000071337	Tia1	Gene body	0.113302	0.300429	1.63668	0.542277	1	0.265779	0	FALSE
ENSMUSG00000017307	Acot8	Gene body	0.114737	-0.279837	-1.6229	0.542872	1	0.265302	0	FALSE
ENSMUSG00000046185	Zfp84	Introns	0.109731	-0.283605	-1.64665	0.545381	1	0.2633	0	FALSE
ENSMUSG00000029009	Mthfr	Gene body	0.115733	0.279102	1.61828	0.546022	1	0.26279	0	FALSE
CTCF_2345	Ptpn14	CTCF	0.120084	0.40459	1.65537	0.546246	1	0.262611	0	FALSE
super_enhancers_6953	Tsc22d1	Super enhancers	0.30579	0.283541	1.06607	0.547733	1	0.261431	0	FALSE
active_enhancers_3989	Grtp1	Active enhancers	0.190786	0.344896	1.37484	0.548038	1	0.261189	0	FALSE
active_enhancers_54	Tmem131	Active enhancers	0.189466	0.298027	1.36091	0.548038	1	0.261189	0	FALSE
active_enhancers_5949	Gprc5c	Active enhancers	0.191459	-0.264601	-1.34418	0.548038	1	0.261189	0	FALSE
active_enhancers_4907	Enpp3	Active enhancers	0.192582	-0.356164	-1.37429	0.548351	1	0.260941	0	FALSE
ENSMUSG00000050912	Tmem123	Gene body	0.116612	0.270088	1.61142	0.548606	1	0.260739	0	FALSE
ENSMUSG00000002803	Btbd6	Promoters	0.035551	-0.398779	-2.21731	0.549608	1	0.259947	0	FALSE
ENSMUSG00000010663	Fads1	Promoters	0.035537	-0.398807	-2.2175	0.549608	1	0.259947	0	FALSE
ENSMUSG00000018395	Kif3a	Promoters	0.0362746	-0.404687	-2.21272	0.549608	1	0.259947	0	FALSE
ENSMUSG00000024579	Pcyox1l	Promoters	0.0332577	-0.38338	-2.23537	0.549608	1	0.259947	0	FALSE
ENSMUSG00000024797	Vps51	Promoters	0.0351964	0.414631	2.23219	0.549608	1	0.259947	0	FALSE
ENSMUSG00000025217	Btrc	Promoters	0.0336382	-0.402657	-2.24302	0.549608	1	0.259947	0	FALSE
ENSMUSG00000025227	Mfsd13a	Promoters	0.0343419	-0.463462	-2.27982	0.549608	1	0.259947	0	FALSE
ENSMUSG00000029020	Mfn2	Promoters	0.0342511	0.401395	2.23465	0.549608	1	0.259947	0	FALSE
ENSMUSG00000035504	Reep6	Promoters	0.0363074	-0.397291	-2.20749	0.549608	1	0.259947	0	FALSE
ENSMUSG00000047719	Ubiad1	Promoters	0.0361872	0.40486	2.21385	0.549608	1	0.259947	0	FALSE
ENSMUSG00000070527	Mkrn3	Promoters	0.0358901	0.39115	2.20843	0.549608	1	0.259947	0	FALSE
CTCF_19000	Gpam	CTCF	0.121958	-0.339672	-1.61509	0.550632	1	0.259139	0	FALSE
ENSMUSG00000002320	Tm9sf1	Gene body	0.119011	0.295977	1.61008	0.550641	1	0.259131	0	FALSE
ENSMUSG00000002731	Prkra	Gene body	0.118431	0.281603	1.60745	0.550641	1	0.259131	0	FALSE
ENSMUSG00000022604	Cep97	Gene body	0.117891	0.277526	1.60838	0.550641	1	0.259131	0	FALSE
ENSMUSG00000025575	Cant1	Gene body	0.119372	-0.276456	-1.60167	0.550641	1	0.259131	0	FALSE
ENSMUSG00000026820	Ptges2	Gene body	0.1193	-0.272255	-1.60057	0.550641	1	0.259131	0	FALSE
ENSMUSG00000029322	Plac8	Gene body	0.118344	-0.272935	-1.60489	0.550641	1	0.259131	0	FALSE
ENSMUSG00000043251	Exoc3l	Gene body	0.118752	-0.290983	-1.60938	0.550641	1	0.259131	0	FALSE
ENSMUSE00000695619_ENSMUSE00000695619	Rest	Exons	0.0273992	-0.372827	-2.30814	0.55229	1	0.257833	0	FALSE
ENSMUSG00000030560	Ctsc	Promoters	0.0372037	-0.493963	-2.27245	0.553028	1	0.257253	0	FALSE
ENSMUSG00000050150	Slc9b1	Promoters	0.037168	-0.524101	-2.30258	0.553028	1	0.257253	0	FALSE
CTCF_13352	Pim3	CTCF	0.124393	-0.329753	-1.60065	0.553607	1	0.256798	0	FALSE
CTCF_13714	Krt8	CTCF	0.130033	0.332924	1.57895	0.553607	1	0.256798	0	FALSE
CTCF_21665	Ptgis	CTCF	0.128851	-0.396065	-1.61392	0.553607	1	0.256798	0	FALSE
CTCF_25692	Slc30a2	CTCF	0.126196	-0.374075	-1.61344	0.553607	1	0.256798	0	FALSE
CTCF_25891	Pink1	CTCF	0.129055	-0.39587	-1.61298	0.553607	1	0.256798	0	FALSE
CTCF_26820	Agbl5	CTCF	0.126481	-0.335854	-1.59461	0.553607	1	0.256798	0	FALSE
CTCF_32174	Lipe	CTCF	0.130913	-0.381391	-1.5979	0.553607	1	0.256798	0	FALSE
CTCF_33046	Chd2	CTCF	0.131999	-0.348589	-1.57791	0.553607	1	0.256798	0	FALSE
CTCF_3660	Fzr1	CTCF	0.132683	-0.406501	-1.60418	0.553607	1	0.256798	0	FALSE
CTCF_7074	Rhbdf2	CTCF	0.124958	-0.345558	-1.60513	0.553607	1	0.256798	0	FALSE
CTCF_778	Gmppa	CTCF	0.128483	0.383626	1.60888	0.553607	1	0.256798	0	FALSE
CTCF_26574	Cldn12	CTCF	0.133615	0.330026	1.56352	0.55368	1	0.256741	0	FALSE
CTCF_34692	Tacc1	CTCF	0.134596	-0.404679	-1.59558	0.553948	1	0.256531	0	FALSE
CTCF_28945	Plod3	CTCF	0.136124	-0.345143	-1.56019	0.556453	1	0.254571	0	FALSE
ENSMUSG00000032369	Plscr1	Gene body	0.121289	-0.275086	-1.59308	0.557931	1	0.25342	0	FALSE
ENSMUSG00000039656	Rxrb	Gene body	0.122088	-0.2836	-1.59262	0.560051	1	0.251773	0	FALSE
active_enhancers_5254	Rab3ip	Active enhancers	0.197802	-0.318432	-1.34367	0.560265	1	0.251606	0	FALSE
ENSMUSG00000000056	Narf	Introns	0.136372	0.26912	1.5305	0.560368	1	0.251527	0	FALSE
ENSMUSG00000007041	Clic1	Introns	0.145319	0.272393	1.49802	0.560368	1	0.251527	0	FALSE
ENSMUSG00000018659	Pnpo	Introns	0.158182	0.251388	1.44611	0.560368	1	0.251527	0	FALSE
ENSMUSG00000019338	Zfp687	Introns	0.149116	0.279914	1.48672	0.560368	1	0.251527	0	FALSE
ENSMUSG00000020843	Timm22	Introns	0.139517	0.271526	1.51929	0.560368	1	0.251527	0	FALSE
ENSMUSG00000021133	Susd6	Introns	0.147777	-0.249834	-1.48219	0.560368	1	0.251527	0	FALSE
ENSMUSG00000022604	Cep97	Introns	0.117891	0.277526	1.60838	0.560368	1	0.251527	0	FALSE
ENSMUSG00000023277	Twf2	Introns	0.135776	-0.261131	-1.53027	0.560368	1	0.251527	0	FALSE
ENSMUSG00000024142	Mlst8	Introns	0.142834	-0.256668	-1.50226	0.560368	1	0.251527	0	FALSE
ENSMUSG00000024891	Slc29a2	Introns	0.152607	-0.250749	-1.46526	0.560368	1	0.251527	0	FALSE
ENSMUSG00000024989	Cep55	Introns	0.143267	-0.260424	-1.5018	0.560368	1	0.251527	0	FALSE
ENSMUSG00000025575	Cant1	Introns	0.119372	-0.276456	-1.60167	0.560368	1	0.251527	0	FALSE
ENSMUSG00000026039	Sgol2a	Introns	0.137676	0.268261	1.52523	0.560368	1	0.251527	0	FALSE
ENSMUSG00000026788	Zbtb43	Introns	0.154372	-0.249709	-1.45878	0.560368	1	0.251527	0	FALSE
ENSMUSG00000026820	Ptges2	Introns	0.1193	-0.272255	-1.60057	0.560368	1	0.251527	0	FALSE
ENSMUSG00000027932	Slc27a3	Introns	0.156809	0.252193	1.45106	0.560368	1	0.251527	0	FALSE
ENSMUSG00000029233	Srd5a3	Introns	0.148924	-0.252947	-1.47898	0.560368	1	0.251527	0	FALSE
ENSMUSG00000029780	Nt5c3	Introns	0.123943	0.277627	1.58285	0.560368	1	0.251527	0	FALSE
ENSMUSG00000030232	Aebp2	Introns	0.154638	-0.253477	-1.45895	0.560368	1	0.251527	0	FALSE
ENSMUSG00000032369	Plscr1	Introns	0.121289	-0.275086	-1.59308	0.560368	1	0.251527	0	FALSE
ENSMUSG00000037474	Dtl	Introns	0.125325	-0.268062	-1.57399	0.560368	1	0.251527	0	FALSE
ENSMUSG00000038861	Pi4kb	Introns	0.132333	0.276361	1.54856	0.560368	1	0.251527	0	FALSE
ENSMUSG00000040043	Rbms2	Introns	0.146523	-0.250585	-1.48694	0.560368	1	0.251527	0	FALSE
ENSMUSG00000049764	Zfp280b	Introns	0.132924	0.296671	1.55329	0.560368	1	0.251527	0	FALSE
ENSMUSG00000060802	B2m	Introns	0.133961	0.275249	1.54182	0.560368	1	0.251527	0	FALSE
ENSMUSG00000063065	Mapk3	Introns	0.137011	-0.282899	-1.53259	0.560368	1	0.251527	0	FALSE
ENSMUSG00000070426	Rnf121	Introns	0.155192	-0.257259	-1.45814	0.560368	1	0.251527	0	FALSE
ENSMUSG00000002257	Def6	Gene body	0.124989	-0.272488	-1.57682	0.560916	1	0.251102	0	FALSE
ENSMUSG00000003308	Keap1	Gene body	0.122659	-0.278541	-1.5885	0.560916	1	0.251102	0	FALSE
ENSMUSG00000005078	Jkamp	Gene body	0.123305	0.282717	1.58723	0.560916	1	0.251102	0	FALSE
ENSMUSG00000020834	Dhrs13	Gene body	0.123101	-0.287744	-1.58984	0.560916	1	0.251102	0	FALSE
ENSMUSG00000029780	Nt5c3	Gene body	0.123943	0.277627	1.58285	0.560916	1	0.251102	0	FALSE
ENSMUSG00000034189	Hsdl1	Gene body	0.124301	-0.282	-1.58285	0.560916	1	0.251102	0	FALSE
ENSMUSG00000037474	Dtl	Gene body	0.125325	-0.268062	-1.57399	0.560916	1	0.251102	0	FALSE
ENSMUSG00000048787	Dcun1d3	Gene body	0.125284	-0.28615	-1.58024	0.560916	1	0.251102	0	FALSE
ENSMUSG00000057982	Zfp809	Gene body	0.124662	-0.277118	-1.57971	0.560916	1	0.251102	0	FALSE
CTCF_15757	Slc37a1	CTCF	0.138487	0.387143	1.57107	0.561693	1	0.250501	0	FALSE
CTCF_15831	Tapbp	CTCF	0.139263	0.310865	1.5341	0.561693	1	0.250501	0	FALSE
ENSMUSE00000406768_ENSMUSE00001373814	Sema4b	Exons	0.0280816	-0.44813	-2.35122	0.562031	1	0.25024	0	FALSE
active_enhancers_7537	Igf2bp2	Active enhancers	0.199697	0.271313	1.32216	0.562687	1	0.249733	0	FALSE
ENSMUSE00000248987_ENSMUSE00000248987	Parp16	Exons	0.0283222	-0.478215	-2.37348	0.562855	1	0.249604	0	FALSE
active_enhancers_2545	Mvk	Active enhancers	0.201477	0.258946	1.31337	0.563206	1	0.249333	0	FALSE
active_enhancers_6321	Itpk1	Active enhancers	0.201963	0.336898	1.33882	0.563206	1	0.249333	0	FALSE
ENSMUSE00000512299	Ccnd2	Exons	0.0285665	0.406696	2.3132	0.56374	1	0.248922	0	FALSE
ENSMUSE00000335378_ENSMUSE00001326172_ENSMUSE00001326778	Tex264	Exons	0.0288113	-0.437314	-2.33211	0.564621	1	0.248243	0	FALSE
ENSMUSE00000100212_ENSMUSE00000100212_ENSMUSE00000100212_ENSMUSE00000100212_ENSMUSE00000100212_ENSMUSE00000100212	Trim2	Exons	0.0303343	-0.442577	-2.31493	0.565922	1	0.247244	0	FALSE
ENSMUSE00000112654_ENSMUSE00000769794	Jup	Exons	0.0408273	-0.500303	-2.23787	0.565922	1	0.247244	0	FALSE
ENSMUSE00000227762_ENSMUSE00000833594_ENSMUSE00000725303	Lgals1	Exons	0.0388249	0.42422	2.19728	0.565922	1	0.247244	0	FALSE
ENSMUSE00000236760_ENSMUSE00000236760	Rora	Exons	0.0368511	0.509147	2.29112	0.565922	1	0.247244	0	FALSE
ENSMUSE00000241571_ENSMUSE00000241571	Mycl	Exons	0.0365914	0.396739	2.20385	0.565922	1	0.247244	0	FALSE
ENSMUSE00000279483	Ctu1	Exons	0.0392201	0.452932	2.21445	0.565922	1	0.247244	0	FALSE
ENSMUSE00000293879_ENSMUSE00000843937_ENSMUSE00000729386	N4bp3	Exons	0.0402875	-0.421388	-2.17943	0.565922	1	0.247244	0	FALSE
ENSMUSE00000309419	Epha2	Exons	0.0384199	-0.465891	-2.23385	0.565922	1	0.247244	0	FALSE
ENSMUSE00000315216	Wdr4	Exons	0.040267	0.487264	2.23194	0.565922	1	0.247244	0	FALSE
ENSMUSE00000319118_ENSMUSE00000319118_ENSMUSE00001393384	Hsdl1	Exons	0.0317912	-0.554894	-2.40491	0.565922	1	0.247244	0	FALSE
ENSMUSE00000346162	Stx6	Exons	0.0394201	0.414438	2.18396	0.565922	1	0.247244	0	FALSE
ENSMUSE00000355427	Gpatch3	Exons	0.0308733	0.483289	2.3421	0.565922	1	0.247244	0	FALSE
ENSMUSE00000359538	Rhbdf2	Exons	0.0358527	-0.460082	-2.25871	0.565922	1	0.247244	0	FALSE
ENSMUSE00000361376	Sacm1l	Exons	0.0358044	-0.544604	-2.34126	0.565922	1	0.247244	0	FALSE
ENSMUSE00000361432	Gatsl3	Exons	0.0364594	-0.428986	-2.22749	0.565922	1	0.247244	0	FALSE
ENSMUSE00000370801_ENSMUSE00000370801	Recql4	Exons	0.0362736	-0.420651	-2.22368	0.565922	1	0.247244	0	FALSE
ENSMUSE00000374290	Zswim3	Exons	0.0359407	-0.439356	-2.24129	0.565922	1	0.247244	0	FALSE
ENSMUSE00000377280_ENSMUSE00000377280_ENSMUSE00000377280_ENSMUSE00000377280_ENSMUSE00001362431	Slc5a6	Exons	0.037682	-0.507241	-2.27956	0.565922	1	0.247244	0	FALSE
ENSMUSE00000377356	Cnpy4	Exons	0.0351116	0.392674	2.21859	0.565922	1	0.247244	0	FALSE
ENSMUSE00000384692	Nr2f6	Exons	0.038687	-0.537735	-2.29961	0.565922	1	0.247244	0	FALSE
ENSMUSE00000391087	Gjb3	Exons	0.0297515	0.426609	2.31078	0.565922	1	0.247244	0	FALSE
ENSMUSE00000394751	Opa3	Exons	0.0319095	0.469157	2.31568	0.565922	1	0.247244	0	FALSE
ENSMUSE00000397037	Armc5	Exons	0.0375699	0.426719	2.2131	0.565922	1	0.247244	0	FALSE
ENSMUSE00000401120_ENSMUSE00000401120_ENSMUSE00000401120	Trim25	Exons	0.0350192	-0.423248	-2.24039	0.565922	1	0.247244	0	FALSE
ENSMUSE00000424936	Rnf169	Exons	0.0376036	0.402093	2.19579	0.565922	1	0.247244	0	FALSE
ENSMUSE00000430070	Stk10	Exons	0.0338942	-0.516209	-2.33433	0.565922	1	0.247244	0	FALSE
ENSMUSE00000475286_ENSMUSE00000681585	Commd7	Exons	0.0315172	-0.555631	-2.40953	0.565922	1	0.247244	0	FALSE
ENSMUSE00000512299	Tigar	Exons	0.0325208	-0.397949	-2.25396	0.565922	1	0.247244	0	FALSE
ENSMUSE00000593055	Mkrn3	Exons	0.0315996	0.399906	2.26716	0.565922	1	0.247244	0	FALSE
ENSMUSE00000632984	Rrp8	Exons	0.0403462	0.501337	2.24405	0.565922	1	0.247244	0	FALSE
ENSMUSE00000639640	Uqcc1	Exons	0.0342056	0.401488	2.23526	0.565922	1	0.247244	0	FALSE
ENSMUSE00000655119_ENSMUSE00000913728_ENSMUSE00000828523_ENSMUSE00000840158_ENSMUSE00000786786_ENSMUSE00000762409_ENSMUSE00000762409	Mecp2	Exons	0.034606	0.547582	2.35952	0.565922	1	0.247244	0	FALSE
ENSMUSE00000659635	Tfcp2l1	Exons	0.0303688	-0.462112	-2.33038	0.565922	1	0.247244	0	FALSE
ENSMUSE00000670158_ENSMUSE00000260288_ENSMUSE00000670161_ENSMUSE00000670160	Mast2	Exons	0.0291034	-0.436601	-2.3274	0.565922	1	0.247244	0	FALSE
ENSMUSE00000674712_ENSMUSE00000263822	Dgke	Exons	0.036938	-0.481323	-2.26406	0.565922	1	0.247244	0	FALSE
ENSMUSE00000675803_ENSMUSE00000675816_ENSMUSE00000675816	Rad51d	Exons	0.0349999	0.513515	2.31777	0.565922	1	0.247244	0	FALSE
ENSMUSE00000681044_ENSMUSE00000850228_ENSMUSE00000119112_ENSMUSE00000853297_ENSMUSE00000855533	Zfp72	Exons	0.039113	0.378587	2.1644	0.565922	1	0.247244	0	FALSE
ENSMUSE00000738266_ENSMUSE00000641356_ENSMUSE00000765612_ENSMUSE00000909161	Itpripl1	Exons	0.0339936	0.417142	2.24855	0.565922	1	0.247244	0	FALSE
ENSMUSE00000751561_ENSMUSE00000110442	Myo1c	Exons	0.0318151	0.55483	2.40451	0.565922	1	0.247244	0	FALSE
ENSMUSE00000812017	Lsm11	Exons	0.0407917	-0.363605	-2.13788	0.565922	1	0.247244	0	FALSE
ENSMUSE00000823952_ENSMUSE00000808862	Srl	Exons	0.0333695	-0.489584	-2.31503	0.565922	1	0.247244	0	FALSE
ENSMUSE00000836250	Sugp2	Exons	0.0344439	0.474686	2.28815	0.565922	1	0.247244	0	FALSE
ENSMUSE00000837712_ENSMUSE00000769549_ENSMUSE00000229695	Nup210	Exons	0.0359219	-0.439396	-2.24154	0.565922	1	0.247244	0	FALSE
ENSMUSE00000855835_ENSMUSE00001266904	Alg3	Exons	0.0373065	0.540975	2.31917	0.565922	1	0.247244	0	FALSE
ENSMUSE00000942663	Tapbp	Exons	0.0354608	0.472364	2.27373	0.565922	1	0.247244	0	FALSE
ENSMUSE00001035210_ENSMUSE00000549190_ENSMUSE00000717842	Rarg	Exons	0.0338705	-0.409579	-2.24482	0.565922	1	0.247244	0	FALSE
ENSMUSE00001205606_ENSMUSE00000334494	Rnpepl1	Exons	0.0372206	0.388606	2.1915	0.565922	1	0.247244	0	FALSE
ENSMUSE00001227625_ENSMUSE00001227625	Wnt5a	Exons	0.039372	0.519051	2.27216	0.565922	1	0.247244	0	FALSE
ENSMUSE00001239897_ENSMUSE00001220317	Kank3	Exons	0.0363714	-0.412243	-2.21669	0.565922	1	0.247244	0	FALSE
ENSMUSE00001254758_ENSMUSE00001254758_ENSMUSE00001254758_ENSMUSE00001254758_ENSMUSE00001254758	Mfsd12	Exons	0.0387883	-0.453821	-2.21993	0.565922	1	0.247244	0	FALSE
ENSMUSE00001256761_ENSMUSE00001256761_ENSMUSE00001256761_ENSMUSE00000700988	Zc3hav1	Exons	0.0323612	-0.492042	-2.33035	0.565922	1	0.247244	0	FALSE
ENSMUSE00001263565	Gatsl3	Exons	0.0343721	-0.433398	-2.25567	0.565922	1	0.247244	0	FALSE
ENSMUSE00001278329	Utf1	Exons	0.04091	-0.485908	-2.22381	0.565922	1	0.247244	0	FALSE
ENSMUSE00001312408	Fam83h	Exons	0.0404435	0.501127	2.2428	0.565922	1	0.247244	0	FALSE
ENSMUSE00001335256	Ntpcr	Exons	0.0299319	-0.559995	-2.43706	0.565922	1	0.247244	0	FALSE
ENSMUSE00001351828	Ube3b	Exons	0.0382861	0.41663	2.19793	0.565922	1	0.247244	0	FALSE
ENSMUSE00001361797_ENSMUSE00001362534_ENSMUSE00000498959	Wdr91	Exons	0.0350168	-0.399845	-2.22437	0.565922	1	0.247244	0	FALSE
ENSMUSE00001364192_ENSMUSE00000385255_ENSMUSE00001360552	Fbxo21	Exons	0.0405691	-0.473529	-2.21669	0.565922	1	0.247244	0	FALSE
ENSMUSE00001386147_ENSMUSE00000668350	Ptdss2	Exons	0.0355753	-0.472106	-2.27213	0.565922	1	0.247244	0	FALSE
ENSMUSE00001396780_ENSMUSE00000288343	Tti2	Exons	0.0344554	-0.487001	-2.29901	0.565922	1	0.247244	0	FALSE
ENSMUSG00000028540	Dph2	Gene body	0.12687	0.32772	1.58959	0.566269	1	0.246978	0	FALSE
ENSMUSG00000031297	Slc7a3	Gene body	0.127547	-0.334968	-1.58987	0.566269	1	0.246978	0	FALSE
ENSMUSG00000031387	Renbp	Gene body	0.127338	-0.38469	-1.61411	0.566269	1	0.246978	0	FALSE
ENSMUSE00000150499_ENSMUSE00000150499_ENSMUSE00000728213_ENSMUSE00000814253	Nemp1	Exons	0.041576	-0.402351	-2.15308	0.5668	1	0.24657	0	FALSE
ENSMUSE00000465513_ENSMUSE00000653761_ENSMUSE00000743917_ENSMUSE00000653762	Phykpl	Exons	0.0413963	0.471829	2.20644	0.5668	1	0.24657	0	FALSE
ENSMUSE00000885092_ENSMUSE00000885092_ENSMUSE00000885092_ENSMUSE00000885092_ENSMUSE00000885092_ENSMUSE00000877082_ENSMUSE00000648412_ENSMUSE00000648412_ENSMUSE00000648412_ENSMUSE00000648412_ENSMUSE00000648412_ENSMUSE00000648412_ENSMUSE00000648412_ENSMUSE00000873882	Plec	Exons	0.0413918	0.362602	2.13109	0.5668	1	0.24657	0	FALSE
ENSMUSG00000002332	Dhrs1	Gene body	0.128273	0.289079	1.56909	0.56704	1	0.246386	0	FALSE
ENSMUSG00000022827	Rabl3	Gene body	0.128748	0.274266	1.56212	0.56704	1	0.246386	0	FALSE
ENSMUSG00000027162	Lin7c	Gene body	0.128709	0.32623	1.5815	0.56704	1	0.246386	0	FALSE
ENSMUSE00000370620	Cdx2	Exons	0.0424461	0.496889	2.21757	0.567691	1	0.245888	0	FALSE
ENSMUSE00000551049	Acot8	Exons	0.0421702	-0.386533	-2.13704	0.567691	1	0.245888	0	FALSE
ENSMUSE00000634350_ENSMUSE00000691081	Ip6k1	Exons	0.0423081	-0.409072	-2.14996	0.567691	1	0.245888	0	FALSE
ENSMUSE00000678026_ENSMUSE00000764208_ENSMUSE00000804834	Zfp512b	Exons	0.0419067	0.5135	2.23909	0.567691	1	0.245888	0	FALSE
CTCF_24246	Fancg	CTCF	0.141787	-0.296184	-1.51916	0.568088	1	0.245585	0	FALSE
ENSMUSE00000345531	Ddx58	Exons	0.0435066	-0.415427	-2.14212	0.568098	1	0.245577	0	FALSE
ENSMUSE00000471252	Slc29a4	Exons	0.0434669	-0.467685	-2.18161	0.568098	1	0.245577	0	FALSE
ENSMUSE00000480895	Mrgbp	Exons	0.0436844	0.444156	2.16087	0.568098	1	0.245577	0	FALSE
ENSMUSE00000528159_ENSMUSE00000528159_ENSMUSE00000528159_ENSMUSE00001388685_ENSMUSE00001383482	Trak1	Exons	0.0427923	-0.435477	-2.16342	0.568098	1	0.245577	0	FALSE
ENSMUSE00000665930_ENSMUSE00001330554_ENSMUSE00001243497_ENSMUSE00001243497_ENSMUSE00001233624_ENSMUSE00001233624	Reep6	Exons	0.0430519	-0.399726	-2.13635	0.568098	1	0.245577	0	FALSE
ENSMUSE00001211931	Reep6	Exons	0.0432472	-0.510665	-2.22235	0.568098	1	0.245577	0	FALSE
ENSMUSE00000108073	Rad51d	Exons	0.0496849	0.423241	2.08913	0.568443	1	0.245313	0	FALSE
ENSMUSE00000109206_ENSMUSE00000109206_ENSMUSE00000109206_ENSMUSE00000785111_ENSMUSE00000800480	Llgl2	Exons	0.0493335	-0.498565	-2.15199	0.568443	1	0.245313	0	FALSE
ENSMUSE00000121644	Eaf1	Exons	0.0473005	0.487209	2.16075	0.568443	1	0.245313	0	FALSE
ENSMUSE00000145390_ENSMUSE00000145390	Ighmbp2	Exons	0.0454017	0.440965	2.14158	0.568443	1	0.245313	0	FALSE
ENSMUSE00000188099	Hps4	Exons	0.0454197	-0.463913	-2.15917	0.568443	1	0.245313	0	FALSE
ENSMUSE00000190599_ENSMUSE00000190599_ENSMUSE00000757781	Rita1	Exons	0.0496587	-0.413808	-2.08302	0.568443	1	0.245313	0	FALSE
ENSMUSE00000263672	Rnf169	Exons	0.0481053	0.471738	2.14004	0.568443	1	0.245313	0	FALSE
ENSMUSE00000275705	Lrp1	Exons	0.0470692	0.487653	2.16333	0.568443	1	0.245313	0	FALSE
ENSMUSE00000335788_ENSMUSE00000335788_ENSMUSE00000335788_ENSMUSE00000830937	Smpdl3b	Exons	0.047354	-0.417677	-2.10659	0.568443	1	0.245313	0	FALSE
ENSMUSE00000362431	Jrk	Exons	0.0496711	0.381369	2.06274	0.568443	1	0.245313	0	FALSE
ENSMUSE00000374290	Acot8	Exons	0.0468955	-0.418465	-2.1114	0.568443	1	0.245313	0	FALSE
ENSMUSE00000398924_ENSMUSE00000712032_ENSMUSE00000360976	Tmem107	Exons	0.0470285	-0.473751	-2.1518	0.568443	1	0.245313	0	FALSE
ENSMUSE00000399665_ENSMUSE00001395031	S1pr2	Exons	0.0452795	-0.374587	-2.09926	0.568443	1	0.245313	0	FALSE
ENSMUSE00000418216	Lclat1	Exons	0.0491593	0.445228	2.10957	0.568443	1	0.245313	0	FALSE
ENSMUSE00000461069	L3mbtl2	Exons	0.0457681	-0.367439	-2.09054	0.568443	1	0.245313	0	FALSE
ENSMUSE00000477028_ENSMUSE00000931537_ENSMUSE00000931537	Cds1	Exons	0.0488112	-0.457648	-2.12221	0.568443	1	0.245313	0	FALSE
ENSMUSE00000587873_ENSMUSE00000587873	Prss36	Exons	0.0502003	-0.481779	-2.12933	0.568443	1	0.245313	0	FALSE
ENSMUSE00000605632_ENSMUSE00000883893_ENSMUSE00001392539	Trim67	Exons	0.0449946	0.396377	2.11509	0.568443	1	0.245313	0	FALSE
ENSMUSE00000635235	Plekhf1	Exons	0.049441	-0.374735	-2.06096	0.568443	1	0.245313	0	FALSE
ENSMUSE00000651286	Tigar	Exons	0.0499387	-0.468388	-2.12055	0.568443	1	0.245313	0	FALSE
ENSMUSE00000672984_ENSMUSE00000647889_ENSMUSE00000577232	Nt5c3b	Exons	0.0503582	0.513293	2.15646	0.568443	1	0.245313	0	FALSE
ENSMUSE00000682079_ENSMUSE00000641725_ENSMUSE00000773863_ENSMUSE00001090212_ENSMUSE00001090212_ENSMUSE00001090212_ENSMUSE00001310742_ENSMUSE00001310742_ENSMUSE00001310742_ENSMUSE00001227202_ENSMUSE00001257003_ENSMUSE00001257003_ENSMUSE00000760183	Dbn1	Exons	0.0500132	0.443741	2.10079	0.568443	1	0.245313	0	FALSE
ENSMUSE00000751561_ENSMUSE00000110442	Inpp5k	Exons	0.0479196	0.518024	2.18358	0.568443	1	0.245313	0	FALSE
ENSMUSE00000796824_ENSMUSE00000345603_ENSMUSE00000790580	Ptch2	Exons	0.0479951	-0.416587	-2.09993	0.568443	1	0.245313	0	FALSE
ENSMUSE00000815506_ENSMUSE00000748868_ENSMUSE00000788113_ENSMUSE00000788113	Sugp2	Exons	0.0467916	0.428206	2.1191	0.568443	1	0.245313	0	FALSE
ENSMUSE00000835836_ENSMUSE00000810897_ENSMUSE00000799864_ENSMUSE00000682219	Zfp707	Exons	0.0482729	0.407208	2.09121	0.568443	1	0.245313	0	FALSE
ENSMUSE00000840815_ENSMUSE00000802033_ENSMUSE00000768927_ENSMUSE00000667018_ENSMUSE00000667015_ENSMUSE00000661558_ENSMUSE00000661558_ENSMUSE00000661558_ENSMUSE00000661558_ENSMUSE00000661558_ENSMUSE00000661558_ENSMUSE00000661558_ENSMUSE00000661558	Espn	Exons	0.049648	0.456154	2.11346	0.568443	1	0.245313	0	FALSE
ENSMUSE00001213255_ENSMUSE00001213255_ENSMUSE00001213255_ENSMUSE00001213255_ENSMUSE00001213255_ENSMUSE00001213255	Fgfr1	Exons	0.0447795	0.524384	2.22048	0.568443	1	0.245313	0	FALSE
ENSMUSE00001223613_ENSMUSE00001223613_ENSMUSE00001223613	Chd2	Exons	0.048495	-0.398484	-2.08364	0.568443	1	0.245313	0	FALSE
ENSMUSE00001235557_ENSMUSE00001235557_ENSMUSE00001235557_ENSMUSE00001235557	Map7d1	Exons	0.0494884	-0.514961	-2.16599	0.568443	1	0.245313	0	FALSE
ENSMUSE00001266393_ENSMUSE00001266393	Rela	Exons	0.0445184	0.465639	2.16941	0.568443	1	0.245313	0	FALSE
ENSMUSE00001281966_ENSMUSE00001281966	Numb	Exons	0.0491324	0.498947	2.15419	0.568443	1	0.245313	0	FALSE
ENSMUSE00001334665_ENSMUSE00000505061_ENSMUSE00001328711_ENSMUSE00001322144	Tuba4a	Exons	0.0476912	0.417102	2.10308	0.568443	1	0.245313	0	FALSE
active_enhancers_5318	Ascc2	Active enhancers	0.20501	-0.268256	-1.3061	0.568771	1	0.245063	0	FALSE
ENSMUSG00000046862	Pramef8	Gene body	0.129504	0.299193	1.56778	0.568854	1	0.244999	0	FALSE
ENSMUSE00000275610	Lrp1	Exons	0.0508069	0.442375	2.09275	0.568956	1	0.244921	0	FALSE
ENSMUSE00000661379	Grb7	Exons	0.0508035	0.372679	2.04782	0.568956	1	0.244921	0	FALSE
ENSMUSE00000749034_ENSMUSE00000652256_ENSMUSE00000652239	Arhgap44	Exons	0.0516209	-0.479204	-2.11455	0.56904	1	0.244857	0	FALSE
ENSMUSE00000755206_ENSMUSE00000719815_ENSMUSE00000491594_ENSMUSE00000491594_ENSMUSE00000491594_ENSMUSE00000491594	Spg20	Exons	0.0516096	0.494326	2.12774	0.56904	1	0.244857	0	FALSE
ENSMUSE00000774725_ENSMUSE00000752506_ENSMUSE00000752506_ENSMUSE00001268829_ENSMUSE00001268829_ENSMUSE00000793311	Asf1b	Exons	0.0512962	-0.378893	-2.0471	0.56904	1	0.244857	0	FALSE
ENSMUSE00001291253_ENSMUSE00001291253	Pla2g1b	Exons	0.05114	-0.480069	-2.11951	0.56904	1	0.244857	0	FALSE
CTCF_12884	Fam83h	CTCF	0.155773	0.292609	1.46753	0.569315	1	0.244648	0	FALSE
CTCF_13891	Mettl22	CTCF	0.151446	-0.389344	-1.52406	0.569315	1	0.244648	0	FALSE
CTCF_14832	Tiam1	CTCF	0.154879	0.330341	1.48488	0.569315	1	0.244648	0	FALSE
CTCF_15726	Dnah8	CTCF	0.143266	-0.295138	-1.51328	0.569315	1	0.244648	0	FALSE
CTCF_16327	Sh3gl1	CTCF	0.162311	0.380054	1.48147	0.569315	1	0.244648	0	FALSE
CTCF_19054	Fam160b1	CTCF	0.158358	0.370004	1.49019	0.569315	1	0.244648	0	FALSE
CTCF_22967	Pmvk	CTCF	0.161748	-0.294959	-1.4479	0.569315	1	0.244648	0	FALSE
CTCF_26403	Acot7	CTCF	0.162796	0.354402	1.46787	0.569315	1	0.244648	0	FALSE
CTCF_30967	Tatdn2	CTCF	0.160579	-0.381506	-1.48809	0.569315	1	0.244648	0	FALSE
CTCF_31975	Strn4	CTCF	0.159336	0.357145	1.48088	0.569315	1	0.244648	0	FALSE
CTCF_32084	Bcam	CTCF	0.155835	-0.359963	-1.4943	0.569315	1	0.244648	0	FALSE
CTCF_34210	Utf1	CTCF	0.146596	-0.379959	-1.53694	0.569315	1	0.244648	0	FALSE
CTCF_34635	Slc20a2	CTCF	0.151665	-0.352264	-1.50556	0.569315	1	0.244648	0	FALSE
CTCF_35450	Hook2	CTCF	0.151809	-0.324073	-1.49319	0.569315	1	0.244648	0	FALSE
CTCF_3555	Palm	CTCF	0.15573	-0.385629	-1.50696	0.569315	1	0.244648	0	FALSE
CTCF_35583	Amfr	CTCF	0.159877	0.368755	1.48436	0.569315	1	0.244648	0	FALSE
CTCF_35636	Usb1	CTCF	0.157006	-0.384536	-1.50195	0.569315	1	0.244648	0	FALSE
CTCF_37213	Edc3	CTCF	0.15762	-0.311908	-1.46814	0.569315	1	0.244648	0	FALSE
CTCF_38191	Rassf1	CTCF	0.15948	0.382433	1.49233	0.569315	1	0.244648	0	FALSE
CTCF_38493	Plcd1	CTCF	0.157689	-0.347482	-1.4823	0.569315	1	0.244648	0	FALSE
CTCF_3920	Cradd	CTCF	0.147633	-0.355538	-1.52157	0.569315	1	0.244648	0	FALSE
CTCF_6970	Ttyh2	CTCF	0.161525	-0.380712	-1.48447	0.569315	1	0.244648	0	FALSE
CTCF_22952	Thbs3	CTCF	0.163949	0.353496	1.46358	0.570054	1	0.244084	0	FALSE
ENSMUSG00000026820	Ptges2	Promoters	0.038709	-0.373097	-2.16556	0.570267	1	0.243922	0	FALSE
ENSMUSE00000322209_ENSMUSE00000322209_ENSMUSE00001367565	Eefsec	Exons	0.0523066	-0.47798	-2.10755	0.570469	1	0.243768	0	FALSE
ENSMUSE00000636302_ENSMUSE00000636302_ENSMUSE00000636302_ENSMUSE00000682739	Pik3r2	Exons	0.0522151	0.439991	2.07875	0.570469	1	0.243768	0	FALSE
ENSMUSE00001015191_ENSMUSE00001015191_ENSMUSE00001015191	Pik3r2	Exons	0.052357	0.477891	2.10704	0.570469	1	0.243768	0	FALSE
super_enhancers_117	Sall1	Super enhancers	0.322839	-0.190271	-1.00708	0.571987	1	0.242614	0	FALSE
ENSMUSE00000142197	Dhx16	Exons	0.0531009	-0.462821	-2.08842	0.572594	1	0.242153	0	FALSE
ENSMUSE00000300311	Mfsd12	Exons	0.0533258	-0.462435	-2.0862	0.572594	1	0.242153	0	FALSE
ENSMUSE00000375597	Tspo	Exons	0.0532768	0.417379	2.05404	0.572594	1	0.242153	0	FALSE
ENSMUSE00000538181	Peg3	Exons	0.0533637	0.350302	2.01405	0.572594	1	0.242153	0	FALSE
ENSMUSE00000516141_ENSMUSE00000516141_ENSMUSE00000516141_ENSMUSE00000516141_ENSMUSE00000827825	Smyd4	Exons	0.0535769	0.490772	2.10757	0.572704	1	0.24207	0	FALSE
ENSMUSG00000032641	Gpr19	Gene body	0.130851	-0.264346	-1.55052	0.573252	1	0.241654	0	FALSE
CTCF_28210	Rita1	CTCF	0.165833	-0.306156	-1.43823	0.57331	1	0.241611	0	FALSE
CTCF_13834	Coro7	CTCF	0.166801	-0.330621	-1.44442	0.573379	1	0.241558	0	FALSE
active_enhancers_1792	Btbd19	Active enhancers	0.208219	-0.266435	-1.29656	0.574727	1	0.240538	0	FALSE
active_enhancers_2464	Aff1	Active enhancers	0.209856	-0.301393	-1.30328	0.575108	1	0.240251	0	FALSE
active_enhancers_7261	Mief1	Active enhancers	0.211546	0.330266	1.3092	0.575108	1	0.240251	0	FALSE
active_enhancers_7703	Setd4	Active enhancers	0.210987	0.259138	1.28674	0.575108	1	0.240251	0	FALSE
ENSMUSG00000026761	Orc4	Gene body	0.132296	0.286197	1.55204	0.575178	1	0.240198	0	FALSE
ENSMUSG00000038861	Pi4kb	Gene body	0.132333	0.276361	1.54856	0.575178	1	0.240198	0	FALSE
ENSMUSG00000059851	Kmt5c	Gene body	0.132062	-0.267675	-1.54679	0.575178	1	0.240198	0	FALSE
active_enhancers_7448	Tmem186	Active enhancers	0.212671	0.308667	1.29805	0.575276	1	0.240124	0	FALSE
active_enhancers_5303	Limk2	Active enhancers	0.214103	-0.237835	-1.27234	0.576266	1	0.239377	0	FALSE
ENSMUSE00000398729_ENSMUSE00000398729_ENSMUSE00000398729	Acot7	Exons	0.0547097	-0.48877	-2.09627	0.577444	1	0.23849	0	FALSE
ENSMUSE00000908625_ENSMUSE00000908625_ENSMUSE00000908625_ENSMUSE00000908625_ENSMUSE00000908625	Sgsm3	Exons	0.0547913	-0.447365	-2.06243	0.577444	1	0.23849	0	FALSE
ENSMUSE00000912250_ENSMUSE00000509150	Zfp871	Exons	0.0545086	0.489123	2.09826	0.577444	1	0.23849	0	FALSE
ENSMUSE00000983901	Ankrd26	Exons	0.0548387	-0.459868	-2.0715	0.577444	1	0.23849	0	FALSE
CTCF_15589	Def6	CTCF	0.171312	0.318364	1.42484	0.578019	1	0.238058	0	FALSE
CTCF_18682	Sorbs1	CTCF	0.175794	-0.35612	-1.42597	0.578019	1	0.238058	0	FALSE
CTCF_23639	Lef1	CTCF	0.175791	0.344434	1.42093	0.578019	1	0.238058	0	FALSE
CTCF_27787	Ddx51	CTCF	0.173001	-0.371308	-1.44185	0.578019	1	0.238058	0	FALSE
CTCF_31060	Cxcl12	CTCF	0.174405	-0.334833	-1.42138	0.578019	1	0.238058	0	FALSE
CTCF_34244	Eps8l2	CTCF	0.169682	-0.328516	-1.4341	0.578019	1	0.238058	0	FALSE
CTCF_6363	Pnpo	CTCF	0.173019	0.317166	1.41888	0.578019	1	0.238058	0	FALSE
CTCF_7322	Cenpo	CTCF	0.175224	-0.344858	-1.42292	0.578019	1	0.238058	0	FALSE
ENSMUSE00000225434	Psmb10	Exons	0.0573526	0.469324	2.05847	0.578808	1	0.237466	0	FALSE
ENSMUSE00000235404_ENSMUSE00001382837_ENSMUSE00001382984_ENSMUSE00001387642	Ric8a	Exons	0.0587461	0.481874	2.05766	0.578808	1	0.237466	0	FALSE
ENSMUSE00000335097	Pomk	Exons	0.0598497	-0.360029	-1.96775	0.578808	1	0.237466	0	FALSE
ENSMUSE00000347558	Hectd3	Exons	0.0597511	0.374077	1.97606	0.578808	1	0.237466	0	FALSE
ENSMUSE00000405455_ENSMUSE00000405455_ENSMUSE00000957740	Kdm2a	Exons	0.058276	-0.467802	-2.04992	0.578808	1	0.237466	0	FALSE
ENSMUSE00000408282	Trib1	Exons	0.0575688	0.401506	2.00897	0.578808	1	0.237466	0	FALSE
ENSMUSE00000433827_ENSMUSE00000765628	Nr1d1	Exons	0.0594251	-0.428503	-2.01206	0.578808	1	0.237466	0	FALSE
ENSMUSE00000436015_ENSMUSE00000436015_ENSMUSE00000436015	Lmnb2	Exons	0.0557843	-0.486898	-2.08574	0.578808	1	0.237466	0	FALSE
ENSMUSE00000488657	Abhd8	Exons	0.0594293	-0.480742	-2.05137	0.578808	1	0.237466	0	FALSE
ENSMUSE00000574997_ENSMUSE00000574997	Polrmt	Exons	0.0557534	0.458341	2.0628	0.578808	1	0.237466	0	FALSE
ENSMUSE00000597954_ENSMUSE00000597954_ENSMUSE00000597954_ENSMUSE00000597954_ENSMUSE00000909124	Ltbp4	Exons	0.0581525	-0.441954	-2.03138	0.578808	1	0.237466	0	FALSE
ENSMUSE00000630336_ENSMUSE00000772285	Agtrap	Exons	0.0598908	-0.381476	-1.97916	0.578808	1	0.237466	0	FALSE
ENSMUSE00000639920	Tm9sf4	Exons	0.0563136	0.444884	2.04816	0.578808	1	0.237466	0	FALSE
ENSMUSE00000661244_ENSMUSE00000242099_ENSMUSE00000242099	Zswim1	Exons	0.0565765	-0.422206	-2.03017	0.578808	1	0.237466	0	FALSE
ENSMUSE00000766713_ENSMUSE00000689809_ENSMUSE00000845913_ENSMUSE00000689799_ENSMUSE00000689792_ENSMUSE00000689795	Fgf8	Exons	0.0585866	0.41914	2.01228	0.578808	1	0.237466	0	FALSE
ENSMUSE00000803072_ENSMUSE00000803072_ENSMUSE00000839084_ENSMUSE00000816364	Vps51	Exons	0.0581122	0.45449	2.04093	0.578808	1	0.237466	0	FALSE
ENSMUSE00000812685	Rfng	Exons	0.0595578	-0.439762	-2.01888	0.578808	1	0.237466	0	FALSE
ENSMUSE00000830721_ENSMUSE00000715802_ENSMUSE00000510281	Sec24c	Exons	0.0575293	0.377137	1.9949	0.578808	1	0.237466	0	FALSE
ENSMUSE00000916224_ENSMUSE00000296196	Pea15a	Exons	0.057023	0.421518	2.02615	0.578808	1	0.237466	0	FALSE
ENSMUSE00001228171_ENSMUSE00001222783_ENSMUSE00001223017_ENSMUSE00001309340_ENSMUSE00001207697_ENSMUSE00001298915_ENSMUSE00001258746	Ccser2	Exons	0.0596896	-0.49661	-2.06291	0.578808	1	0.237466	0	FALSE
ENSMUSE00001242143	Ube2o	Exons	0.0562883	-0.364817	-1.99791	0.578808	1	0.237466	0	FALSE
ENSMUSE00001256493	Pias3	Exons	0.0581938	-0.349689	-1.97507	0.578808	1	0.237466	0	FALSE
ENSMUSE00001278886	Dclre1a	Exons	0.0558189	-0.423383	-2.03707	0.578808	1	0.237466	0	FALSE
ENSMUSE00001368120_ENSMUSE00000546867_ENSMUSE00000546867_ENSMUSE00001365377_ENSMUSE00001365377_ENSMUSE00001366527	Plekha5	Exons	0.0571626	0.421303	2.0249	0.578808	1	0.237466	0	FALSE
CTCF_15735	Dnah8	CTCF	0.176996	-0.323279	-1.40855	0.578825	1	0.237453	0	FALSE
ENSMUSG00000022299	Slc25a32	Introns	0.165226	0.260026	1.42494	0.579161	1	0.237201	0	FALSE
active_enhancers_1392	Anp32e	Active enhancers	0.217792	0.288242	1.27711	0.579668	1	0.236821	0	FALSE
active_enhancers_5977	Rhbdf2	Active enhancers	0.218581	-0.260682	-1.2665	0.579668	1	0.236821	0	FALSE
active_enhancers_6765	Kat6b	Active enhancers	0.216534	-0.306203	-1.28661	0.579668	1	0.236821	0	FALSE
ENSMUSG00000060802	B2m	Gene body	0.133961	0.275249	1.54182	0.580731	1	0.236025	0	FALSE
ENSMUSE00000343942	Fam43a	Exons	0.0605104	-0.340959	-1.95316	0.581099	1	0.23575	0	FALSE
ENSMUSE00000437329_ENSMUSE00001384241_ENSMUSE00001389249_ENSMUSE00001386329	Pgpep1	Exons	0.0607457	-0.372736	-1.96783	0.581099	1	0.23575	0	FALSE
ENSMUSE00000757461_ENSMUSE00001212443_ENSMUSE00001212443	Eva1b	Exons	0.0607234	-0.478623	-2.03964	0.581099	1	0.23575	0	FALSE
active_enhancers_3865	Plekha1	Active enhancers	0.22071	0.336058	1.28649	0.582459	1	0.234735	0	FALSE
CTCF_12896	Grina	CTCF	0.179101	-0.26138	-1.38078	0.58256	1	0.234659	0	FALSE
ENSMUSG00000022125	Cln5	Promoters	0.0413177	0.410879	2.16138	0.582686	1	0.234565	0	FALSE
ENSMUSG00000026980	Ly75	Promoters	0.0410629	0.403281	2.15902	0.582686	1	0.234565	0	FALSE
ENSMUSG00000028164	Manba	Promoters	0.0413177	-0.395213	-2.15119	0.582686	1	0.234565	0	FALSE
ENSMUSG00000033216	Eefsec	Promoters	0.0400973	-0.376847	-2.1528	0.582686	1	0.234565	0	FALSE
ENSMUSG00000047501	Cldn4	Promoters	0.0404422	-0.358586	-2.13876	0.582686	1	0.234565	0	FALSE
super_enhancers_1014	Ass1	Super enhancers	0.332716	-0.250227	-1.00097	0.583148	1	0.234221	0	FALSE
CTCF_18470	Dmrt1	CTCF	0.180771	-0.255624	-1.37391	0.583157	1	0.234214	0	FALSE
CTCF_22915	Slc25a44	CTCF	0.181212	0.288913	1.38294	0.583157	1	0.234214	0	FALSE
active_enhancers_3289	Ccnd2	Active enhancers	0.223197	0.285027	1.2616	0.583332	1	0.234084	0	FALSE
active_enhancers_5968	Acox1	Active enhancers	0.222604	0.270944	1.25878	0.583332	1	0.234084	0	FALSE
active_enhancers_5616	Sgsm2	Active enhancers	0.225007	-0.283962	-1.25647	0.583561	1	0.233914	0	FALSE
active_enhancers_995	Soga1	Active enhancers	0.225442	-0.283707	-1.25524	0.583561	1	0.233914	0	FALSE
ENSMUSG00000000056	Narf	Gene body	0.136372	0.26912	1.5305	0.584327	1	0.233344	0	FALSE
ENSMUSG00000001053	N4bp3	Gene body	0.136531	-0.264731	-1.52849	0.584327	1	0.233344	0	FALSE
ENSMUSG00000023277	Twf2	Gene body	0.135776	-0.261131	-1.53027	0.584327	1	0.233344	0	FALSE
ENSMUSG00000026333	Gin1	Gene body	0.137021	-0.299608	-1.53844	0.584327	1	0.233344	0	FALSE
ENSMUSG00000062075	Lmnb2	Gene body	0.13726	-0.273025	-1.52835	0.584327	1	0.233344	0	FALSE
ENSMUSG00000063065	Mapk3	Gene body	0.137011	-0.282899	-1.53259	0.584327	1	0.233344	0	FALSE
ENSMUSG00000067787	Blcap	Gene body	0.136444	0.264787	1.52884	0.584327	1	0.233344	0	FALSE
ENSMUSG00000026039	Sgol2a	Gene body	0.137676	0.268261	1.52523	0.584595	1	0.233145	0	FALSE
CTCF_13724	Csad	CTCF	0.190325	-0.305449	-1.36095	0.585454	1	0.232507	0	FALSE
CTCF_1415	Elk4	CTCF	0.195829	0.353751	1.36364	0.585454	1	0.232507	0	FALSE
CTCF_17538	Ndst1	CTCF	0.189179	0.358721	1.38561	0.585454	1	0.232507	0	FALSE
CTCF_18881	Sufu	CTCF	0.195955	0.293906	1.3403	0.585454	1	0.232507	0	FALSE
CTCF_21375	Soga1	CTCF	0.193827	-0.311759	-1.35284	0.585454	1	0.232507	0	FALSE
CTCF_21443	Dhx35	CTCF	0.195345	0.320091	1.35147	0.585454	1	0.232507	0	FALSE
CTCF_28978	Agfg2	CTCF	0.187186	-0.252033	-1.35329	0.585454	1	0.232507	0	FALSE
CTCF_35698	Cmtm4	CTCF	0.194533	0.354711	1.36787	0.585454	1	0.232507	0	FALSE
CTCF_38219	Apeh	CTCF	0.188137	-0.29147	-1.36266	0.585454	1	0.232507	0	FALSE
CTCF_38559	Eif1b	CTCF	0.195732	-0.330053	-1.35417	0.585454	1	0.232507	0	FALSE
CTCF_38596	Trak1	CTCF	0.196442	-0.353298	-1.36165	0.585454	1	0.232507	0	FALSE
CTCF_4576	Upp1	CTCF	0.189158	-0.290827	-1.35938	0.585454	1	0.232507	0	FALSE
CTCF_6478	Msl1	CTCF	0.193684	0.355342	1.37066	0.585454	1	0.232507	0	FALSE
CTCF_6545	Cnp	CTCF	0.1893	0.334581	1.37508	0.585454	1	0.232507	0	FALSE
CTCF_7241	Faap100	CTCF	0.191613	-0.304607	-1.35681	0.585454	1	0.232507	0	FALSE
ENSMUSG00000024927	Rela	Promoters	0.0418889	0.367627	2.12881	0.585735	1	0.232299	0	FALSE
ENSMUSG00000020864	Ankrd40	Gene body	0.138397	0.263522	1.52099	0.586152	1	0.231989	0	FALSE
ENSMUSG00000020843	Timm22	Gene body	0.139517	0.271526	1.51929	0.586618	1	0.231645	0	FALSE
ENSMUSG00000029513	Prkab1	Gene body	0.139099	0.263071	1.51819	0.586618	1	0.231645	0	FALSE
ENSMUSG00000078773	Rad54b	Gene body	0.13957	-0.258712	-1.51508	0.586618	1	0.231645	0	FALSE
ENSMUSG00000032508	Myd88	Gene body	0.14013	0.271122	1.51685	0.587483	1	0.231005	0	FALSE
ENSMUSE00000888588_ENSMUSE00000659806_ENSMUSE00001334389_ENSMUSE00001331300_ENSMUSE00000896002	Kif1a	Exons	0.0616468	0.436574	2.00078	0.587727	1	0.230824	0	FALSE
ENSMUSG00000033487	Fndc3a	Gene body	0.140599	0.254197	1.50985	0.587959	1	0.230653	0	FALSE
active_enhancers_5045	Tet1	Active enhancers	0.228972	-0.289689	-1.24793	0.589877	1	0.229239	0	FALSE
super_enhancers_4509	Ldlr	Super enhancers	0.34409	-0.206662	-0.967941	0.590386	1	0.228864	0	FALSE
super_enhancers_4732	Myo1e	Super enhancers	0.342077	-0.198269	-0.970123	0.590386	1	0.228864	0	FALSE
ENSMUSE00000115748_ENSMUSE00000115748	Numb	Exons	0.0623053	0.447924	2.00397	0.590827	1	0.22854	0	FALSE
ENSMUSE00000539064	Fbxw8	Exons	0.0623906	0.378087	1.95863	0.590827	1	0.22854	0	FALSE
active_enhancers_1682	Snx30	Active enhancers	0.231236	-0.221438	-1.22284	0.59106	1	0.228368	0	FALSE
active_enhancers_5483	Jade2	Active enhancers	0.231617	0.306418	1.24672	0.59106	1	0.228368	0	FALSE
ENSMUSG00000059981	Taok2	Introns	0.170404	-0.240638	-1.40246	0.591089	1	0.228347	0	FALSE
ENSMUSE00000715955_ENSMUSE00000573326	Nemp1	Exons	0.0626817	-0.394232	-1.96581	0.591598	1	0.227973	0	FALSE
CTCF_3621	Lmnb2	CTCF	0.199592	-0.317231	-1.33803	0.591928	1	0.227731	0	FALSE
super_enhancers_5823	Gjc1	Super enhancers	0.349441	0.191204	0.95431	0.593321	1	0.22671	0	FALSE
ENSMUSE00000585504_ENSMUSE00000585504_ENSMUSE00000786742	Tmem94	Exons	0.0630851	0.47484	2.0188	0.593421	1	0.226637	0	FALSE
ENSMUSG00000024142	Mlst8	Gene body	0.142834	-0.256668	-1.50226	0.593544	1	0.226547	0	FALSE
ENSMUSG00000024989	Cep55	Gene body	0.143267	-0.260424	-1.5018	0.593544	1	0.226547	0	FALSE
ENSMUSG00000035890	Rnf126	Gene body	0.14299	0.26482	1.50418	0.593544	1	0.226547	0	FALSE
ENSMUSG00000073295	Nudt11	Gene body	0.143368	-0.35907	-1.53891	0.593544	1	0.226547	0	FALSE
active_enhancers_690	Dab2ip	Active enhancers	0.236681	-0.28515	-1.22663	0.595555	1	0.225078	0	FALSE
active_enhancers_7257	Syngr1	Active enhancers	0.23656	-0.263235	-1.22026	0.595555	1	0.225078	0	FALSE
active_enhancers_8378	Impa2	Active enhancers	0.234856	-0.326556	-1.24571	0.595555	1	0.225078	0	FALSE
active_enhancers_3870	Chst15	Active enhancers	0.238255	-0.262319	-1.2157	0.59674	1	0.224215	0	FALSE
CTCF_38297	Nradd	CTCF	0.202362	0.325486	1.3332	0.597215	1	0.223869	0	FALSE
ENSMUSG00000003546	Klc4	Introns	0.181451	0.242329	1.36807	0.597625	1	0.223571	0	FALSE
ENSMUSG00000020527	Myo19	Introns	0.188833	-0.227449	-1.34176	0.597625	1	0.223571	0	FALSE
ENSMUSG00000021752	Kctd6	Introns	0.194705	0.243524	1.3286	0.597625	1	0.223571	0	FALSE
ENSMUSG00000023034	Nr4a1	Introns	0.187461	-0.235292	-1.34789	0.597625	1	0.223571	0	FALSE
ENSMUSG00000028779	Pef1	Introns	0.193918	0.228374	1.32695	0.597625	1	0.223571	0	FALSE
ENSMUSG00000031604	Msmo1	Introns	0.176988	-0.262611	-1.38777	0.597625	1	0.223571	0	FALSE
ENSMUSG00000035673	Sbno2	Introns	0.195619	-0.224093	-1.32091	0.597625	1	0.223571	0	FALSE
ENSMUSG00000036501	Fam13b	Introns	0.195005	0.224393	1.32277	0.597625	1	0.223571	0	FALSE
ENSMUSG00000036975	Tmem177	Introns	0.178776	0.331662	1.40624	0.597625	1	0.223571	0	FALSE
ENSMUSG00000038187	Btbd10	Introns	0.181109	0.242514	1.36917	0.597625	1	0.223571	0	FALSE
ENSMUSG00000041688	Amot	Introns	0.191165	0.249849	1.34078	0.597625	1	0.223571	0	FALSE
ENSMUSG00000064128	Cenpj	Introns	0.177785	-0.244317	-1.38	0.597625	1	0.223571	0	FALSE
ENSMUSG00000092035	Peg10	Introns	0.195389	-0.257137	-1.33042	0.597625	1	0.223571	0	FALSE
ENSMUSE00000409620_ENSMUSE00000701384_ENSMUSE00001314819_ENSMUSE00000701366	Wdr91	Exons	0.0639406	-0.473496	-2.01143	0.599469	1	0.222233	0	FALSE
ENSMUSG00000007041	Clic1	Gene body	0.145319	0.272393	1.49802	0.600122	1	0.221761	0	FALSE
ENSMUSG00000001157	Gmcl1	Gene body	0.148324	-0.249508	-1.48013	0.600412	1	0.221551	0	FALSE
ENSMUSG00000004233	Wars2	Gene body	0.151976	0.247353	1.46651	0.600412	1	0.221551	0	FALSE
ENSMUSG00000005142	Man2b1	Gene body	0.153003	-0.267483	-1.46891	0.600412	1	0.221551	0	FALSE
ENSMUSG00000019338	Zfp687	Gene body	0.149116	0.279914	1.48672	0.600412	1	0.221551	0	FALSE
ENSMUSG00000019478	Rab4a	Gene body	0.150501	-0.255961	-1.47424	0.600412	1	0.221551	0	FALSE
ENSMUSG00000020079	Supv3l1	Gene body	0.151513	0.255349	1.47047	0.600412	1	0.221551	0	FALSE
ENSMUSG00000021133	Susd6	Gene body	0.147777	-0.249834	-1.48219	0.600412	1	0.221551	0	FALSE
ENSMUSG00000024891	Slc29a2	Gene body	0.152607	-0.250749	-1.46526	0.600412	1	0.221551	0	FALSE
ENSMUSG00000026097	Ormdl1	Gene body	0.150492	-0.325061	-1.49828	0.600412	1	0.221551	0	FALSE
ENSMUSG00000026956	Uap1l1	Gene body	0.149173	0.260933	1.48048	0.600412	1	0.221551	0	FALSE
ENSMUSG00000027115	Kif18a	Gene body	0.150929	-0.268791	-1.47665	0.600412	1	0.221551	0	FALSE
ENSMUSG00000029233	Srd5a3	Gene body	0.148924	-0.252947	-1.47898	0.600412	1	0.221551	0	FALSE
ENSMUSG00000031976	Urb2	Gene body	0.152991	-0.25446	-1.465	0.600412	1	0.221551	0	FALSE
ENSMUSG00000037808	Fam76b	Gene body	0.148171	0.27055	1.48707	0.600412	1	0.221551	0	FALSE
ENSMUSG00000040043	Rbms2	Gene body	0.146523	-0.250585	-1.48694	0.600412	1	0.221551	0	FALSE
ENSMUSG00000041775	Mapk1ip1	Gene body	0.152321	0.267912	1.47145	0.600412	1	0.221551	0	FALSE
ENSMUSG00000048379	Socs4	Gene body	0.15255	-0.277664	-1.47377	0.600412	1	0.221551	0	FALSE
ENSMUSG00000050144	Slc25a44	Gene body	0.150651	0.26438	1.47626	0.600412	1	0.221551	0	FALSE
ENSMUSG00000051517	Arhgef39	Gene body	0.14852	-0.285733	-1.49082	0.600412	1	0.221551	0	FALSE
ENSMUSG00000066042	Med18	Gene body	0.148178	0.318785	1.50412	0.600412	1	0.221551	0	FALSE
ENSMUSG00000079445	B3gnt7	Gene body	0.1481	-0.253444	-1.48208	0.600412	1	0.221551	0	FALSE
ENSMUSG00000073988	Ttpa	Gene body	0.153474	-0.254171	-1.46322	0.600835	1	0.221245	0	FALSE
ENSMUSG00000026788	Zbtb43	Gene body	0.154372	-0.249709	-1.45878	0.601129	1	0.221032	0	FALSE
ENSMUSG00000030232	Aebp2	Gene body	0.154638	-0.253477	-1.45895	0.601129	1	0.221032	0	FALSE
ENSMUSG00000032673	Prorsd1	Gene body	0.154561	0.373162	1.50495	0.601129	1	0.221032	0	FALSE
ENSMUSG00000070426	Rnf121	Gene body	0.155192	-0.257259	-1.45814	0.601869	1	0.220498	0	FALSE
ENSMUSG00000024479	Mal2	Introns	0.199884	0.228997	1.30981	0.602255	1	0.22022	0	FALSE
ENSMUSG00000036880	Acaa2	Introns	0.201546	-0.228176	-1.30485	0.602255	1	0.22022	0	FALSE
ENSMUSG00000044201	Cdc25c	Introns	0.20256	0.231399	1.30278	0.602255	1	0.22022	0	FALSE
ENSMUSE00000331851	Tmem94	Exons	0.065199	-0.487638	-2.01387	0.602654	1	0.219932	0	FALSE
ENSMUSE00000488199	Lmf2	Exons	0.065348	0.487403	2.0126	0.602654	1	0.219932	0	FALSE
ENSMUSE00000719102_ENSMUSE00000719102_ENSMUSE00000712340_ENSMUSE00000373284	Wnt5b	Exons	0.0652107	0.471524	2.00065	0.602654	1	0.219932	0	FALSE
ENSMUSE00000768688	Rhbdf2	Exons	0.0652085	-0.399861	-1.951	0.602654	1	0.219932	0	FALSE
ENSMUSE00000903635_ENSMUSE00000907665_ENSMUSE00000897325_ENSMUSE00000897325_ENSMUSE00000915454_ENSMUSE00000891280_ENSMUSE00000893071_ENSMUSE00000899445_ENSMUSE00000885476_ENSMUSE00000908868_ENSMUSE00000908868_ENSMUSE00000908868_ENSMUSE00000908868	Osbpl2	Exons	0.0650825	-0.341106	-1.92012	0.602654	1	0.219932	0	FALSE
ENSMUSG00000003518	Dusp3	Introns	0.206394	0.2295	1.2915	0.602887	1	0.219764	0	FALSE
ENSMUSG00000058290	Espl1	Introns	0.205083	-0.222915	-1.29354	0.602887	1	0.219764	0	FALSE
ENSMUSG00000028199	Cryz	Promoters	0.0439795	-0.398112	-2.12609	0.603284	1	0.219478	0	FALSE
ENSMUSG00000039929	Urb1	Promoters	0.0435165	-0.384233	-2.12211	0.603284	1	0.219478	0	FALSE
ENSMUSG00000096472	Cdkn2d	Promoters	0.0442408	0.383019	2.11425	0.603284	1	0.219478	0	FALSE
active_enhancers_6874	Oxa1l	Active enhancers	0.242018	0.266987	1.2076	0.603372	1	0.219415	0	FALSE
ENSMUSG00000018001	Cyth3	Gene body	0.159253	0.246878	1.44116	0.603885	1	0.219046	0	FALSE
ENSMUSG00000018659	Pnpo	Gene body	0.158182	0.251388	1.44611	0.603885	1	0.219046	0	FALSE
ENSMUSG00000024338	Psmb8	Gene body	0.161367	-0.262337	-1.43854	0.603885	1	0.219046	0	FALSE
ENSMUSG00000026404	Ddx59	Gene body	0.16163	-0.262178	-1.4376	0.603885	1	0.219046	0	FALSE
ENSMUSG00000026646	Suv39h2	Gene body	0.161314	0.282958	1.44527	0.603885	1	0.219046	0	FALSE
ENSMUSG00000027164	Traf6	Gene body	0.161971	0.253242	1.4338	0.603885	1	0.219046	0	FALSE
ENSMUSG00000027439	Gzf1	Gene body	0.156987	0.269775	1.45577	0.603885	1	0.219046	0	FALSE
ENSMUSG00000027932	Slc27a3	Gene body	0.156809	0.252193	1.45106	0.603885	1	0.219046	0	FALSE
ENSMUSG00000028597	Gpx7	Gene body	0.161423	-0.257821	-1.43699	0.603885	1	0.219046	0	FALSE
ENSMUSG00000031431	Tsc22d3	Gene body	0.162211	0.253102	1.43295	0.603885	1	0.219046	0	FALSE
ENSMUSG00000031930	Wwp2	Gene body	0.158675	-0.2511	-1.44434	0.603885	1	0.219046	0	FALSE
ENSMUSG00000036913	Trim67	Gene body	0.162276	0.245156	1.43047	0.603885	1	0.219046	0	FALSE
ENSMUSG00000040548	Tex2	Gene body	0.159831	-0.242842	-1.43807	0.603885	1	0.219046	0	FALSE
ENSMUSG00000044715	Gskip	Gene body	0.160101	0.24269	1.43711	0.603885	1	0.219046	0	FALSE
ENSMUSG00000046897	Zfp740	Gene body	0.160925	-0.253853	-1.4375	0.603885	1	0.219046	0	FALSE
ENSMUSG00000047146	Tet1	Gene body	0.157738	-0.251648	-1.44771	0.603885	1	0.219046	0	FALSE
ENSMUSG00000049792	Bag5	Gene body	0.156686	-0.269964	-1.45687	0.603885	1	0.219046	0	FALSE
ENSMUSG00000092416	Zfp141	Gene body	0.158466	-0.251222	-1.44509	0.603885	1	0.219046	0	FALSE
ENSMUSG00000024941	Scyl1	Introns	0.208611	0.221232	1.28328	0.604066	1	0.218915	0	FALSE
ENSMUSG00000009563	Tor2a	Gene body	0.163543	0.265731	1.43227	0.604524	1	0.218587	0	FALSE
ENSMUSG00000019312	Grb7	Gene body	0.162976	0.248615	1.4291	0.604524	1	0.218587	0	FALSE
ENSMUSG00000027487	Cdk5rap1	Gene body	0.1634	-0.261114	-1.43134	0.604524	1	0.218587	0	FALSE
ENSMUSG00000020747	Tmem94	Gene body	0.165469	-0.239702	-1.41833	0.604893	1	0.218322	0	FALSE
ENSMUSG00000022299	Slc25a32	Gene body	0.165226	0.260026	1.42494	0.604893	1	0.218322	0	FALSE
ENSMUSG00000027650	Tti1	Gene body	0.165097	0.24357	1.42062	0.604893	1	0.218322	0	FALSE
ENSMUSG00000038936	Sccpdh	Gene body	0.165236	0.247328	1.42122	0.604893	1	0.218322	0	FALSE
ENSMUSG00000044681	Cnpy1	Gene body	0.16457	-0.243865	-1.42245	0.604893	1	0.218322	0	FALSE
ENSMUSE00000813982_ENSMUSE00000799769	Plekhg5	Exons	0.0658407	-0.455963	-1.9842	0.60522	1	0.218087	0	FALSE
ENSMUSG00000005699	Pard6a	Introns	0.216207	-0.241238	-1.26751	0.605243	1	0.21807	0	FALSE
ENSMUSG00000010755	Cars	Introns	0.217082	-0.217272	-1.25916	0.605243	1	0.21807	0	FALSE
ENSMUSG00000028057	Rit1	Introns	0.211501	0.239152	1.27981	0.605243	1	0.21807	0	FALSE
ENSMUSG00000039754	Alkbh4	Introns	0.218106	-0.255279	-1.26623	0.605243	1	0.21807	0	FALSE
ENSMUSG00000071235	Vrtn	Introns	0.214688	0.23754	1.27067	0.605243	1	0.21807	0	FALSE
CTCF_29156	Slc29a4	CTCF	0.206342	-0.246345	-1.29606	0.606005	1	0.217523	0	FALSE
ENSMUSE00000391654	Ezh1	Exons	0.0663052	-0.351887	-1.91688	0.606503	1	0.217167	0	FALSE
ENSMUSE00001291449_ENSMUSE00000299001	Sh3d19	Exons	0.0664102	0.35176	1.91609	0.606503	1	0.217167	0	FALSE
ENSMUSG00000029729	Zkscan1	Gene body	0.166906	0.254602	1.4178	0.607699	1	0.216312	0	FALSE
ENSMUSG00000043421	Hilpda	Gene body	0.16697	0.258994	1.41888	0.607699	1	0.216312	0	FALSE
ENSMUSE00000653465_ENSMUSE00000697415	Anapc4	Exons	0.0667788	0.485167	2.00051	0.607902	1	0.216166	0	FALSE
active_enhancers_1381	Fam63a	Active enhancers	0.246146	-0.271916	-1.19881	0.608058	1	0.216055	0	FALSE
active_enhancers_8007	Klc4	Active enhancers	0.24511	0.236323	1.19149	0.608058	1	0.216055	0	FALSE
CTCF_1443	Rbbp5	CTCF	0.208161	-0.31158	-1.31161	0.608393	1	0.215816	0	FALSE
ENSMUSG00000020359	Phykpl	Gene body	0.167975	0.241972	1.41072	0.608679	1	0.215611	0	FALSE
ENSMUSG00000050150	Slc9b1	Gene body	0.167842	-0.242045	-1.41118	0.608679	1	0.215611	0	FALSE
super_enhancers_6133	Plekhg3	Super enhancers	0.36246	-0.221345	-0.93584	0.609083	1	0.215323	0	FALSE
ENSMUSE00000797140_ENSMUSE00000099641_ENSMUSE00000099641	Ctgf	Exons	0.0673852	-0.453671	-1.97163	0.611451	1	0.213639	0	FALSE
ENSMUSG00000017670	Elmo2	Gene body	0.169631	-0.241061	-1.40508	0.612002	1	0.213247	0	FALSE
ENSMUSG00000021385	Ippk	Gene body	0.169456	-0.241157	-1.40567	0.612002	1	0.213247	0	FALSE
ENSMUSE00000229473	Mib2	Exons	0.0709456	-0.3923	-1.90731	0.612318	1	0.213023	0	FALSE
ENSMUSE00000267496_ENSMUSE00000267496	Rai14	Exons	0.0689988	0.330927	1.8885	0.612318	1	0.213023	0	FALSE
ENSMUSE00000315686_ENSMUSE00000315686_ENSMUSE00000315686	Baiap2	Exons	0.0704789	-0.353497	-1.88948	0.612318	1	0.213023	0	FALSE
ENSMUSE00000322491	Sh3bp4	Exons	0.0698155	0.347716	1.89101	0.612318	1	0.213023	0	FALSE
ENSMUSE00000347414	Rasip1	Exons	0.0712517	-0.401468	-1.9107	0.612318	1	0.213023	0	FALSE
ENSMUSE00000420047	Ankrd27	Exons	0.0704096	-0.340824	-1.88376	0.612318	1	0.213023	0	FALSE
ENSMUSE00000451624_ENSMUSE00000837150_ENSMUSE00000845447	Stxbp3	Exons	0.0690489	-0.404361	-1.92715	0.612318	1	0.213023	0	FALSE
ENSMUSE00000533307_ENSMUSE00000442866_ENSMUSE00000533306	Rhpn2	Exons	0.0685453	-0.466476	-1.97324	0.612318	1	0.213023	0	FALSE
ENSMUSE00000589305_ENSMUSE00000589305_ENSMUSE00000892883_ENSMUSE00000911411	Atp8b2	Exons	0.0691673	-0.404204	-1.92625	0.612318	1	0.213023	0	FALSE
ENSMUSE00000640676_ENSMUSE00000640676	Btbd3	Exons	0.0703038	0.463886	1.95927	0.612318	1	0.213023	0	FALSE
ENSMUSE00000661034_ENSMUSE00000661034	Faap100	Exons	0.071504	-0.339584	-1.87601	0.612318	1	0.213023	0	FALSE
ENSMUSE00000678046_ENSMUSE00000678048_ENSMUSE00000813595	Uckl1	Exons	0.0688134	0.355473	1.90156	0.612318	1	0.213023	0	FALSE
ENSMUSE00000763989	Kremen1	Exons	0.0708587	-0.412281	-1.91992	0.612318	1	0.213023	0	FALSE
ENSMUSE00000777260_ENSMUSE00000630256_ENSMUSE00000370507_ENSMUSE00000630260_ENSMUSE00001339799_ENSMUSE00000805304	Kansl3	Exons	0.0699831	0.376236	1.90465	0.612318	1	0.213023	0	FALSE
ENSMUSE00000839836_ENSMUSE00000585503_ENSMUSE00000585503	Tmem94	Exons	0.0716035	-0.477873	-1.96145	0.612318	1	0.213023	0	FALSE
ENSMUSE00000855347_ENSMUSE00000851438_ENSMUSE00000151130_ENSMUSE00000151130	Ano9	Exons	0.0713398	-0.359409	-1.88682	0.612318	1	0.213023	0	FALSE
ENSMUSE00000859282_ENSMUSE00000856407	Grhl2	Exons	0.068692	-0.395213	-1.92409	0.612318	1	0.213023	0	FALSE
ENSMUSE00001346851_ENSMUSE00000345609	Agfg2	Exons	0.0701618	-0.393305	-1.91309	0.612318	1	0.213023	0	FALSE
ENSMUSE00001351299_ENSMUSE00000173769	Wars2	Exons	0.0683848	0.370367	1.9122	0.612318	1	0.213023	0	FALSE
ENSMUSE00000128921	Arsa	Exons	0.071894	0.327725	1.86802	0.612945	1	0.212578	0	FALSE
ENSMUSG00000059981	Taok2	Gene body	0.170404	-0.240638	-1.40246	0.613455	1	0.212217	0	FALSE
ENSMUSG00000026925	Inpp5e	Gene body	0.170841	0.256731	1.4056	0.613695	1	0.212048	0	FALSE
ENSMUSG00000057469	E2f6	Introns	0.223234	-0.221434	-1.24372	0.614355	1	0.21158	0	FALSE
CTCF_28851	Nsun5	CTCF	0.211282	-0.258976	-1.28588	0.614547	1	0.211445	0	FALSE
ENSMUSE00000908004_ENSMUSE00000958889_ENSMUSE00000958889_ENSMUSE00000888859	Peg10	Exons	0.0723129	0.338677	1.87035	0.61466	1	0.211365	0	FALSE
ENSMUSG00000026558	Uck2	Gene body	0.172298	-0.239607	-1.39609	0.61668	1	0.20994	0	FALSE
ENSMUSG00000041736	Tspo	Gene body	0.172417	0.251442	1.399	0.61668	1	0.20994	0	FALSE
ENSMUSG00000020829	Slc46a1	Gene body	0.172892	0.255547	1.39867	0.617045	1	0.209683	0	FALSE
super_enhancers_865	Nsl1	Super enhancers	0.371614	-0.169129	-0.908027	0.618092	1	0.208947	0	FALSE
super_enhancers_2000	Cth	Super enhancers	0.378085	0.166885	0.895631	0.620527	1	0.20724	0	FALSE
super_enhancers_8325	Chka	Super enhancers	0.380691	-0.201667	-0.897487	0.620527	1	0.20724	0	FALSE
active_enhancers_1378	Pi4kb	Active enhancers	0.255605	0.302008	1.18536	0.621652	1	0.206453	0	FALSE
active_enhancers_1789	Hectd3	Active enhancers	0.254005	0.26054	1.17629	0.621652	1	0.206453	0	FALSE
active_enhancers_4027	Rab11fip1	Active enhancers	0.254808	0.204003	1.16024	0.621652	1	0.206453	0	FALSE
active_enhancers_5548	Mapk7	Active enhancers	0.256245	0.282377	1.17742	0.621652	1	0.206453	0	FALSE
active_enhancers_8238	Ino80c	Active enhancers	0.257474	0.290805	1.17716	0.621845	1	0.206318	0	FALSE
ENSMUSG00000020173	Cobl	Promoters	0.0460335	-0.387152	-2.09949	0.622585	1	0.205802	0	FALSE
ENSMUSG00000022811	Zfp148	Introns	0.228223	0.212221	1.22849	0.622937	1	0.205556	0	FALSE
ENSMUSG00000055334	Snupn	Gene body	0.175348	-0.241718	-1.38696	0.623125	1	0.205425	0	FALSE
ENSMUSG00000061353	Cxcl12	Gene body	0.175103	0.241851	1.38777	0.623125	1	0.205425	0	FALSE
ENSMUSE00000418255_ENSMUSE00000721535	Trib1	Exons	0.0737027	0.408555	1.89908	0.624591	1	0.204404	0	FALSE
ENSMUSG00000031604	Msmo1	Gene body	0.176988	-0.262611	-1.38777	0.626265	1	0.203242	0	FALSE
ENSMUSG00000034593	Myo5a	Gene body	0.17671	0.237237	1.38145	0.626265	1	0.203242	0	FALSE
ENSMUSE00000391615_ENSMUSE00000690890	Ube3b	Exons	0.0741664	0.363398	1.87069	0.62664	1	0.202982	0	FALSE
ENSMUSG00000028597	Gpx7	Promoters	0.0471193	-0.365336	-2.07673	0.627174	1	0.202612	0	FALSE
ENSMUSG00000040498	Igsf23	Promoters	0.0471331	-0.418056	-2.1089	0.627174	1	0.202612	0	FALSE
ENSMUSG00000064128	Cenpj	Gene body	0.177785	-0.244317	-1.38	0.627743	1	0.202218	0	FALSE
ENSMUSG00000001473	Tubb6	Promoters	0.0476254	0.347367	2.06249	0.628656	1	0.201587	0	FALSE
active_enhancers_5291	Spryd4	Active enhancers	0.261621	0.250103	1.15521	0.629052	1	0.201313	0	FALSE
ENSMUSG00000036975	Tmem177	Gene body	0.178776	0.331662	1.40624	0.629901	1	0.200728	0	FALSE
CTCF_35182	Gtpbp3	CTCF	0.217979	-0.337936	-1.29461	0.630992	1	0.199976	0	FALSE
ENSMUSE00000487305_ENSMUSE00000669217	Pycard	Exons	0.075028	-0.355128	-1.86107	0.632027	1	0.199265	0	FALSE
CTCF_22027	Osbpl2	CTCF	0.219433	-0.304373	-1.27814	0.632176	1	0.199162	0	FALSE
CTCF_6213	Spag9	CTCF	0.220499	0.286625	1.26931	0.632237	1	0.19912	0	FALSE
ENSMUSE00001285835	Cul7	Exons	0.075298	0.396326	1.88163	0.632406	1	0.199004	0	FALSE
ENSMUSE00001310106	Faap100	Exons	0.0755212	-0.429173	-1.90063	0.632406	1	0.199004	0	FALSE
ENSMUSE00000107907	Wnt3	Exons	0.0757697	0.441859	1.90764	0.63261	1	0.198864	0	FALSE
ENSMUSE00001248634_ENSMUSE00001220008_ENSMUSE00001276403	Fam83h	Exons	0.0760361	0.334601	1.84498	0.632961	1	0.198623	0	FALSE
ENSMUSE00000288223	Krt18	Exons	0.0774387	0.40382	1.87275	0.633426	1	0.198304	0	FALSE
ENSMUSE00000388132_ENSMUSE00001376464_ENSMUSE00000535283	Plekhg2	Exons	0.0768483	0.360306	1.85238	0.633426	1	0.198304	0	FALSE
ENSMUSE00000607740_ENSMUSE00000607740_ENSMUSE00000607740_ENSMUSE00000607740_ENSMUSE00000607740_ENSMUSE00000810500_ENSMUSE00000774823_ENSMUSE00000932811_ENSMUSE00001319240_ENSMUSE00000657401_ENSMUSE00000657401	Dhx16	Exons	0.0763612	-0.471019	-1.92522	0.633426	1	0.198304	0	FALSE
ENSMUSE00000668393_ENSMUSE00000668393_ENSMUSE00000668393	Pgghg	Exons	0.0765963	0.340096	1.84408	0.633426	1	0.198304	0	FALSE
ENSMUSE00000686032_ENSMUSE00000686035_ENSMUSE00000487886_ENSMUSE00000487886	Zkscan1	Exons	0.0772426	0.404064	1.8741	0.633426	1	0.198304	0	FALSE
ENSMUSE00001338270_ENSMUSE00001339931_ENSMUSE00000480246_ENSMUSE00000480246_ENSMUSE00000364078	Pex2	Exons	0.0774246	0.469529	1.91741	0.633426	1	0.198304	0	FALSE
ENSMUSE00000379466_ENSMUSE00001356233_ENSMUSE00001351111	Tet2	Exons	0.0776876	-0.426336	-1.88527	0.633625	1	0.198167	0	FALSE
ENSMUSG00000003546	Klc4	Gene body	0.181451	0.242329	1.36807	0.63393	1	0.197959	0	FALSE
ENSMUSG00000029512	Ulk1	Gene body	0.181389	-0.242363	-1.36827	0.63393	1	0.197959	0	FALSE
ENSMUSG00000038187	Btbd10	Gene body	0.181109	0.242514	1.36917	0.63393	1	0.197959	0	FALSE
ENSMUSG00000098923	Tmem185b	Gene body	0.181373	0.242371	1.36832	0.63393	1	0.197959	0	FALSE
ENSMUSG00000022426	Josd1	Introns	0.236066	-0.219218	-1.20996	0.633951	1	0.197945	0	FALSE
ENSMUSG00000037211	Spry1	Introns	0.23552	0.285827	1.2298	0.633951	1	0.197945	0	FALSE
ENSMUSG00000036928	Stag3	Gene body	0.182348	-0.245923	-1.3663	0.634054	1	0.197874	0	FALSE
ENSMUSG00000054850	Smim10l2a	Gene body	0.182635	0.310562	1.38615	0.634054	1	0.197874	0	FALSE
ENSMUSG00000071266	Zfp946	Gene body	0.182628	0.259347	1.36927	0.634054	1	0.197874	0	FALSE
ENSMUSG00000031073	Fgf15	Gene body	0.183138	-0.245493	-1.36375	0.634471	1	0.197588	0	FALSE
CTCF_25381	Eva1b	CTCF	0.222541	-0.312159	-1.27258	0.635083	1	0.19717	0	FALSE
ENSMUSE00000375123	Cds1	Exons	0.0791159	-0.401749	-1.86129	0.635125	1	0.197141	0	FALSE
ENSMUSE00000575708_ENSMUSE00001092796	Llgl2	Exons	0.0786063	-0.46789	-1.90883	0.635125	1	0.197141	0	FALSE
ENSMUSE00000908124	Nsun4	Exons	0.0789124	-0.344012	-1.83187	0.635125	1	0.197141	0	FALSE
ENSMUSE00001266060_ENSMUSE00001225039	Fbf1	Exons	0.0792218	0.424362	1.87461	0.635125	1	0.197141	0	FALSE
ENSMUSE00001277668_ENSMUSE00001277668	Flot2	Exons	0.0785741	0.438123	1.88766	0.635125	1	0.197141	0	FALSE
ENSMUSE00001285162_ENSMUSE00001285162_ENSMUSE00001285162	Tepsin	Exons	0.0785598	-0.392329	-1.85918	0.635125	1	0.197141	0	FALSE
ENSMUSE00000111727_ENSMUSE00000111727_ENSMUSE00000111727	Plscr3	Exons	0.0804251	0.465402	1.89587	0.635136	1	0.197134	0	FALSE
ENSMUSE00000436649	Soga1	Exons	0.0805735	-0.348983	-1.82436	0.635136	1	0.197134	0	FALSE
ENSMUSE00000469753_ENSMUSE00000740805	Apeh	Exons	0.0804317	-0.318833	-1.81151	0.635136	1	0.197134	0	FALSE
ENSMUSE00000513908_ENSMUSE00000856571	Lzts2	Exons	0.0801636	0.400472	1.85424	0.635136	1	0.197134	0	FALSE
ENSMUSE00000852981_ENSMUSE00000487692_ENSMUSE00000717304_ENSMUSE00000709707_ENSMUSE00000709666_ENSMUSE00000873300_ENSMUSE00000900324_ENSMUSE00000708685_ENSMUSE00000708685_ENSMUSE00000408616_ENSMUSE00000408616_ENSMUSE00000408616_ENSMUSE00000408616	Vrk3	Exons	0.0795054	0.350141	1.83126	0.635136	1	0.197134	0	FALSE
ENSMUSE00001229973	Tm9sf4	Exons	0.0798582	0.411731	1.86283	0.635136	1	0.197134	0	FALSE
super_enhancers_85	Nanog	Super enhancers	0.394035	-0.150979	-0.86397	0.635917	1	0.196599	0	FALSE
CTCF_15722	Dnah8	CTCF	0.228166	-0.282117	-1.2476	0.637237	1	0.195699	0	FALSE
CTCF_16327	Stap2	CTCF	0.227622	-0.331369	-1.26631	0.637237	1	0.195699	0	FALSE
CTCF_25653	Sfn	CTCF	0.227978	-0.299069	-1.25365	0.637237	1	0.195699	0	FALSE
CTCF_26403	Espn	CTCF	0.231723	-0.306352	-1.24643	0.637237	1	0.195699	0	FALSE
CTCF_27011	Crmp1	CTCF	0.231112	-0.3173	-1.25192	0.637237	1	0.195699	0	FALSE
CTCF_33938	Tbc1d10b	CTCF	0.231493	-0.280191	-1.23835	0.637237	1	0.195699	0	FALSE
CTCF_35400	Mri1	CTCF	0.228213	-0.28209	-1.24747	0.637237	1	0.195699	0	FALSE
CTCF_7068	Rhbdf2	CTCF	0.229348	-0.30784	-1.25311	0.637237	1	0.195699	0	FALSE
ENSMUSE00000672036	Meioc	Exons	0.0810816	-0.363197	-1.8284	0.63736	1	0.195615	0	FALSE
ENSMUSE00000449238	Uhrf1bp1	Exons	0.0815385	-0.463899	-1.88806	0.637401	1	0.195587	0	FALSE
ENSMUSE00000512765_ENSMUSE00001390896	Def8	Exons	0.0815229	-0.317749	-1.80466	0.637401	1	0.195587	0	FALSE
ENSMUSG00000002055	Spag5	Gene body	0.184617	0.233092	1.35592	0.63826	1	0.195003	0	FALSE
ENSMUSG00000024483	Ankhd1	Gene body	0.185011	-0.236567	-1.35563	0.638289	1	0.194983	0	FALSE
active_enhancers_5886	Tex2	Active enhancers	0.267783	-0.235581	-1.13697	0.641021	1	0.193128	0	FALSE
ENSMUSE00000479427_ENSMUSE00000835455_ENSMUSE00001219590	Pik3r2	Exons	0.0823627	0.347069	1.81298	0.642065	1	0.192421	0	FALSE
ENSMUSG00000040097	Flywch1	Introns	0.241089	0.209876	1.19516	0.642261	1	0.192288	0	FALSE
ENSMUSG00000023034	Nr4a1	Gene body	0.187461	-0.235292	-1.34789	0.642723	1	0.191976	0	FALSE
ENSMUSG00000038930	Rccd1	Gene body	0.18724	-0.239247	-1.3496	0.642723	1	0.191976	0	FALSE
ENSMUSG00000059897	Zfp930	Gene body	0.187281	0.251981	1.35299	0.642723	1	0.191976	0	FALSE
CTCF_16128	Zfp318	CTCF	0.238306	-0.312708	-1.23182	0.643638	1	0.191359	0	FALSE
CTCF_30397	Capg	CTCF	0.236599	0.285197	1.22685	0.643638	1	0.191359	0	FALSE
CTCF_30962	Vhl	CTCF	0.238157	0.269107	1.21794	0.643638	1	0.191359	0	FALSE
CTCF_32174	Megf8	CTCF	0.235774	0.303836	1.23514	0.643638	1	0.191359	0	FALSE
ENSMUSG00000024640	Psat1	Promoters	0.0495756	-0.444501	-2.10527	0.644093	1	0.191052	0	FALSE
ENSMUSG00000062309	Rpp25	Promoters	0.0493562	-0.344869	-2.04565	0.644093	1	0.191052	0	FALSE
ENSMUSG00000040813	Tex264	Gene body	0.188252	-0.234883	-1.34541	0.644103	1	0.191045	0	FALSE
ENSMUSG00000005873	Reep5	Introns	0.249529	0.199926	1.17215	0.644132	1	0.191025	0	FALSE
ENSMUSG00000021360	Gcnt2	Introns	0.247867	-0.203707	-1.17702	0.644132	1	0.191025	0	FALSE
ENSMUSG00000037347	Chst7	Introns	0.245871	0.264893	1.19742	0.644132	1	0.191025	0	FALSE
ENSMUSG00000062012	Zfp13	Introns	0.246265	0.211045	1.18258	0.644132	1	0.191025	0	FALSE
ENSMUSG00000020527	Myo19	Gene body	0.188833	-0.227449	-1.34176	0.644375	1	0.190862	0	FALSE
ENSMUSG00000027326	Knl1	Gene body	0.189491	0.234244	1.34154	0.644375	1	0.190862	0	FALSE
ENSMUSG00000059142	Zfp945	Gene body	0.189499	0.283744	1.35601	0.644375	1	0.190862	0	FALSE
ENSMUSE00000597964_ENSMUSE00000597964_ENSMUSE00000597964_ENSMUSE00000597964_ENSMUSE00000597964	Shkbp1	Exons	0.0829362	0.446541	1.86731	0.644744	1	0.190613	0	FALSE
ENSMUSE00001207618_ENSMUSE00001207618_ENSMUSE00001207618	Gmeb2	Exons	0.0831633	0.386894	1.82885	0.644744	1	0.190613	0	FALSE
active_enhancers_1067	Sulf2	Active enhancers	0.276819	-0.289481	-1.13159	0.646515	1	0.189421	0	FALSE
active_enhancers_1356	Arhgef2	Active enhancers	0.277664	-0.225859	-1.11191	0.646515	1	0.189421	0	FALSE
active_enhancers_158	Epha4	Active enhancers	0.27251	-0.282173	-1.13914	0.646515	1	0.189421	0	FALSE
active_enhancers_3411	Eml2	Active enhancers	0.282029	-0.286494	-1.11886	0.646515	1	0.189421	0	FALSE
active_enhancers_4107	Lpar2	Active enhancers	0.28117	0.234644	1.10616	0.646515	1	0.189421	0	FALSE
active_enhancers_544	Etl4	Active enhancers	0.273498	-0.291402	-1.13979	0.646515	1	0.189421	0	FALSE
active_enhancers_5844	Arl4d	Active enhancers	0.27698	0.289388	1.13119	0.646515	1	0.189421	0	FALSE
active_enhancers_5968	Fbf1	Active enhancers	0.276971	0.242453	1.11763	0.646515	1	0.189421	0	FALSE
active_enhancers_630	Asb6	Active enhancers	0.279802	-0.247297	-1.1125	0.646515	1	0.189421	0	FALSE
active_enhancers_6370	Ckb	Active enhancers	0.280564	-0.253642	-1.11249	0.646515	1	0.189421	0	FALSE
ENSMUSG00000000823	Zfp512b	Gene body	0.190727	0.23361	1.3377	0.647222	1	0.188947	0	FALSE
ENSMUSG00000041688	Amot	Gene body	0.191165	0.249849	1.34078	0.647382	1	0.188839	0	FALSE
ENSMUSE00000233000_ENSMUSE00001381415	Klc3	Exons	0.0842362	0.418099	1.84103	0.647723	1	0.18861	0	FALSE
ENSMUSE00000689105	Glb1	Exons	0.0841102	-0.338545	-1.79896	0.647723	1	0.18861	0	FALSE
ENSMUSE00000787564_ENSMUSE00000757098_ENSMUSE00000836768_ENSMUSE00000779981_ENSMUSE00001337251_ENSMUSE00001337251_ENSMUSE00000734974	Fbxl12	Exons	0.0837776	-0.376925	-1.81989	0.647723	1	0.18861	0	FALSE
CTCF_31815	Ppp1r12c	CTCF	0.240899	-0.322606	-1.22888	0.64775	1	0.188593	0	FALSE
ENSMUSG00000007610	Gtpbp3	Promoters	0.0505436	-0.354262	-2.04007	0.647778	1	0.188574	0	FALSE
ENSMUSG00000021461	Fancc	Promoters	0.0506444	-0.496106	-2.1379	0.647778	1	0.188574	0	FALSE
active_enhancers_159	Epha4	Active enhancers	0.287658	-0.231591	-1.09094	0.648429	1	0.188137	0	FALSE
active_enhancers_1795	Kif2c	Active enhancers	0.285648	-0.222236	-1.09315	0.648429	1	0.188137	0	FALSE
active_enhancers_2811	Ephb4	Active enhancers	0.286998	0.216982	1.08893	0.648429	1	0.188137	0	FALSE
active_enhancers_6537	Syk	Active enhancers	0.287361	-0.273929	-1.10312	0.648429	1	0.188137	0	FALSE
ENSMUSG00000032812	Arap1	Promoters	0.051091	-0.394355	-2.05805	0.648462	1	0.188115	0	FALSE
super_enhancers_1433	Tti1	Super enhancers	0.432024	0.161004	0.799181	0.649328	1	0.187536	0	FALSE
super_enhancers_2373	Grik3	Super enhancers	0.431747	0.176604	0.802411	0.649328	1	0.187536	0	FALSE
super_enhancers_2779	Grsf1	Super enhancers	0.423837	-0.175242	-0.815684	0.649328	1	0.187536	0	FALSE
super_enhancers_4509	Kank2	Super enhancers	0.411145	-0.180006	-0.838587	0.649328	1	0.187536	0	FALSE
super_enhancers_486	Epha4	Super enhancers	0.434157	-0.140897	-0.792388	0.649328	1	0.187536	0	FALSE
super_enhancers_6812	Fam35a	Super enhancers	0.434213	-0.185268	-0.799874	0.649328	1	0.187536	0	FALSE
super_enhancers_7793	Slc37a1	Super enhancers	0.433573	0.145888	0.794126	0.649328	1	0.187536	0	FALSE
super_enhancers_98	Nav2	Super enhancers	0.419059	0.16215	0.821621	0.649328	1	0.187536	0	FALSE
CTCF_25489	Lck	CTCF	0.242696	0.25994	1.20387	0.649695	1	0.18729	0	FALSE
ENSMUSG00000027306	Nusap1	Introns	0.25578	0.21046	1.15933	0.650189	1	0.18696	0	FALSE
ENSMUSG00000079470	Utp14b	Introns	0.254336	0.211086	1.16294	0.650189	1	0.18696	0	FALSE
ENSMUSG00000016534	Lamp2	Gene body	0.192859	-0.244504	-1.33429	0.650457	1	0.186782	0	FALSE
ENSMUSG00000024122	Pdpk1	Gene body	0.192634	-0.232636	-1.3318	0.650457	1	0.186782	0	FALSE
active_enhancers_4115	Homer3	Active enhancers	0.290251	-0.215557	-1.08143	0.650534	1	0.18673	0	FALSE
active_enhancers_4620	Smad3	Active enhancers	0.291135	-0.241721	-1.08584	0.650534	1	0.18673	0	FALSE
active_enhancers_7280	Cenpm	Active enhancers	0.292199	-0.254931	-1.08702	0.650534	1	0.18673	0	FALSE
ENSMUSG00000026814	Eng	Promoters	0.0516538	-0.393482	-2.05265	0.650601	1	0.186685	0	FALSE
ENSMUSE00000358132	Usb1	Exons	0.0850097	-0.304395	-1.77923	0.651895	1	0.185823	0	FALSE
CTCF_21214	Mcts2	CTCF	0.245675	-0.297801	-1.2082	0.651901	1	0.185818	0	FALSE
CTCF_34254	Pnpla2	CTCF	0.245369	-0.308283	-1.21254	0.651901	1	0.185818	0	FALSE
ENSMUSG00000021752	Kctd6	Gene body	0.194705	0.243524	1.3286	0.652379	1	0.1855	0	FALSE
ENSMUSG00000028779	Pef1	Gene body	0.193918	0.228374	1.32695	0.652379	1	0.1855	0	FALSE
ENSMUSG00000034793	G6pc3	Gene body	0.194517	-0.268416	-1.33632	0.652379	1	0.1855	0	FALSE
ENSMUSG00000036501	Fam13b	Gene body	0.195005	0.224393	1.32277	0.652379	1	0.1855	0	FALSE
ENSMUSG00000020422	Tns3	Promoters	0.0522141	-0.340892	-2.01894	0.652677	1	0.185302	0	FALSE
ENSMUSG00000035673	Sbno2	Gene body	0.195619	-0.224093	-1.32091	0.653115	1	0.18501	0	FALSE
ENSMUSG00000095253	Zfp799	Gene body	0.196191	0.256692	1.32795	0.653706	1	0.184617	0	FALSE
ENSMUSG00000022364	Tbc1d31	Promoters	0.0531853	0.376091	2.02945	0.654894	1	0.183829	0	FALSE
ENSMUSG00000059897	Zfp930	Promoters	0.053083	0.450212	2.07887	0.654894	1	0.183829	0	FALSE
ENSMUSE00000152645	Wdr90	Exons	0.0857577	0.428975	1.83924	0.655849	1	0.183196	0	FALSE
ENSMUSE00000520073	Tmem88	Exons	0.0860914	0.383552	1.81032	0.656621	1	0.182685	0	FALSE
ENSMUSE00000335083_ENSMUSE00000335083_ENSMUSE00001368000	Zfp180	Exons	0.0866807	-0.342576	-1.78637	0.656861	1	0.182526	0	FALSE
ENSMUSE00000660913_ENSMUSE00000777034	Gata3	Exons	0.0865662	-0.349744	-1.79038	0.656861	1	0.182526	0	FALSE
ENSMUSE00001358674	Llgl2	Exons	0.0868211	-0.307564	-1.77041	0.656861	1	0.182526	0	FALSE
ENSMUSG00000022453	Naga	Promoters	0.0548257	0.380987	2.0187	0.657027	1	0.182417	0	FALSE
ENSMUSG00000022614	Lmf2	Promoters	0.0551503	0.347878	1.99819	0.657027	1	0.182417	0	FALSE
ENSMUSG00000025224	Gbf1	Promoters	0.0553495	-0.347612	-1.99645	0.657027	1	0.182417	0	FALSE
ENSMUSG00000033685	Ucp2	Promoters	0.0541388	-0.355121	-2.01014	0.657027	1	0.182417	0	FALSE
ENSMUSG00000062444	Ap3b2	Promoters	0.0544582	-0.397438	-2.03149	0.657027	1	0.182417	0	FALSE
ENSMUSE00000491554_ENSMUSE00000491554_ENSMUSE00000491554_ENSMUSE00000491554_ENSMUSE00000491554	Slc5a6	Exons	0.0870836	-0.456622	-1.85056	0.657085	1	0.182378	0	FALSE
active_enhancers_2592	Prkab1	Active enhancers	0.308254	0.227648	1.04552	0.658589	1	0.181385	0	FALSE
active_enhancers_3428	Pvr	Active enhancers	0.309208	0.2331	1.04484	0.658589	1	0.181385	0	FALSE
active_enhancers_4580	Pml	Active enhancers	0.308848	-0.182697	-1.03463	0.658589	1	0.181385	0	FALSE
active_enhancers_6060	Rfng	Active enhancers	0.299265	-0.231803	-1.06568	0.658589	1	0.181385	0	FALSE
active_enhancers_611	Slc27a4	Active enhancers	0.30881	0.262464	1.05345	0.658589	1	0.181385	0	FALSE
active_enhancers_6297	Sptlc2	Active enhancers	0.302092	-0.242914	-1.06242	0.658589	1	0.181385	0	FALSE
active_enhancers_7007	Abcc4	Active enhancers	0.303611	-0.235736	-1.05735	0.658589	1	0.181385	0	FALSE
active_enhancers_7089	Rnf19a	Active enhancers	0.29985	0.267193	1.07388	0.658589	1	0.181385	0	FALSE
active_enhancers_7363	Asb8	Active enhancers	0.303578	-0.27448	-1.06803	0.658589	1	0.181385	0	FALSE
active_enhancers_8105	Twsg1	Active enhancers	0.307688	-0.254727	-1.05367	0.658589	1	0.181385	0	FALSE
active_enhancers_8320	Atg12	Active enhancers	0.306754	0.208482	1.04429	0.658589	1	0.181385	0	FALSE
ENSMUSG00000043671	Dpy19l3	Gene body	0.198129	0.22987	1.31508	0.65884	1	0.18122	0	FALSE
ENSMUSE00000103668	N4bp3	Exons	0.0902277	-0.378972	-1.78505	0.659062	1	0.181074	0	FALSE
ENSMUSE00000127653_ENSMUSE00000715801	Litaf	Exons	0.0952005	0.431436	1.78939	0.659062	1	0.181074	0	FALSE
ENSMUSE00000159684_ENSMUSE00000159684_ENSMUSE00000863292_ENSMUSE00000870167	Coq8a	Exons	0.0921572	-0.397246	-1.78475	0.659062	1	0.181074	0	FALSE
ENSMUSE00000173475_ENSMUSE00000173475_ENSMUSE00000173475_ENSMUSE00000173475	Mov10	Exons	0.088617	-0.454668	-1.84058	0.659062	1	0.181074	0	FALSE
ENSMUSE00000227288	Wnt3	Exons	0.0891956	0.389947	1.79663	0.659062	1	0.181074	0	FALSE
ENSMUSE00000231928	Zfp296	Exons	0.0939778	-0.365916	-1.75837	0.659062	1	0.181074	0	FALSE
ENSMUSE00000256862_ENSMUSE00000256862	Ermp1	Exons	0.0933734	-0.366543	-1.76185	0.659062	1	0.181074	0	FALSE
ENSMUSE00000309109_ENSMUSE00000309109_ENSMUSE00000309109	Ephb4	Exons	0.0948479	-0.418162	-1.7829	0.659062	1	0.181074	0	FALSE
ENSMUSE00000326553_ENSMUSE00000326553_ENSMUSE00000326553_ENSMUSE00000326553_ENSMUSE00000326553_ENSMUSE00000326553_ENSMUSE00000326553_ENSMUSE00000326553_ENSMUSE00000326553_ENSMUSE00000326553_ENSMUSE00000326553	Dnmt3l	Exons	0.0949817	-0.446804	-1.80071	0.659062	1	0.181074	0	FALSE
ENSMUSE00000329510	Cmtm6	Exons	0.0917212	0.377357	1.77618	0.659062	1	0.181074	0	FALSE
ENSMUSE00000339071	Faap100	Exons	0.0890262	-0.35467	-1.77921	0.659062	1	0.181074	0	FALSE
ENSMUSE00000342660	Mcts2	Exons	0.09259	-0.420776	-1.79643	0.659062	1	0.181074	0	FALSE
ENSMUSE00000342952_ENSMUSE00000342952	Pygo2	Exons	0.0919438	0.351682	1.7621	0.659062	1	0.181074	0	FALSE
ENSMUSE00000352469	Ptrf	Exons	0.0953817	0.34091	1.73913	0.659062	1	0.181074	0	FALSE
ENSMUSE00000401218_ENSMUSE00000605684_ENSMUSE00000605684_ENSMUSE00000605684	Def8	Exons	0.0947397	-0.348884	-1.74613	0.659062	1	0.181074	0	FALSE
ENSMUSE00000414030_ENSMUSE00000414030	Fam83h	Exons	0.0884358	0.311133	1.76301	0.659062	1	0.181074	0	FALSE
ENSMUSE00000440109	Stxbp1	Exons	0.0932428	0.43375	1.8012	0.659062	1	0.181074	0	FALSE
ENSMUSE00000484589_ENSMUSE00000484589	Pmm1	Exons	0.0947725	-0.394351	-1.76934	0.659062	1	0.181074	0	FALSE
ENSMUSE00000488885_ENSMUSE00000901065_ENSMUSE00000743131	Zfp61	Exons	0.0937645	0.322882	1.73956	0.659062	1	0.181074	0	FALSE
ENSMUSE00000514410_ENSMUSE00000514410_ENSMUSE00000514410_ENSMUSE00000514410	Fam83d	Exons	0.0952622	-0.315696	-1.72882	0.659062	1	0.181074	0	FALSE
ENSMUSE00000524525	Tcea3	Exons	0.0933056	-0.419942	-1.79211	0.659062	1	0.181074	0	FALSE
ENSMUSE00000536362	Relb	Exons	0.0947139	-0.447127	-1.80234	0.659062	1	0.181074	0	FALSE
ENSMUSE00000581174	Ccm2	Exons	0.0955197	0.417393	1.77892	0.659062	1	0.181074	0	FALSE
ENSMUSE00000652964_ENSMUSE00000652964_ENSMUSE00000899501	Ston2	Exons	0.0879004	-0.38153	-1.79914	0.659062	1	0.181074	0	FALSE
ENSMUSE00000680208	Fitm2	Exons	0.0944158	0.349205	1.74796	0.659062	1	0.181074	0	FALSE
ENSMUSE00000692265_ENSMUSE00000692265_ENSMUSE00000432834	Tanc1	Exons	0.0947596	-0.334606	-1.73949	0.659062	1	0.181074	0	FALSE
ENSMUSE00000707377_ENSMUSE00000755219	Fbxl12	Exons	0.0883237	-0.371902	-1.79171	0.659062	1	0.181074	0	FALSE
ENSMUSE00000735680_ENSMUSE00000403500	Hmgxb3	Exons	0.0938964	-0.366001	-1.75884	0.659062	1	0.181074	0	FALSE
ENSMUSE00000794930_ENSMUSE00001336679_ENSMUSE00001336679_ENSMUSE00001336679_ENSMUSE00001336679_ENSMUSE00001336679	Zswim3	Exons	0.0931305	-0.449052	-1.81205	0.659062	1	0.181074	0	FALSE
ENSMUSE00000838948	Grb10	Exons	0.0932491	0.329527	1.7451	0.659062	1	0.181074	0	FALSE
ENSMUSE00000885009_ENSMUSE00000434515	Nsun5	Exons	0.0937464	-0.357737	-1.75553	0.659062	1	0.181074	0	FALSE
ENSMUSE00000938489_ENSMUSE00000927994_ENSMUSE00000140753_ENSMUSE00000140753_ENSMUSE00000140753_ENSMUSE00000140753	Tapbp	Exons	0.0915038	0.435835	1.81188	0.659062	1	0.181074	0	FALSE
ENSMUSE00001213685_ENSMUSE00001213685	Rgs12	Exons	0.0953621	-0.34827	-1.74263	0.659062	1	0.181074	0	FALSE
ENSMUSE00001316477_ENSMUSE00001316477	Apeh	Exons	0.0917727	-0.318897	-1.74832	0.659062	1	0.181074	0	FALSE
ENSMUSE00001358298_ENSMUSE00000687095_ENSMUSE00000436277_ENSMUSE00000436277_ENSMUSE00000436277_ENSMUSE00000379449_ENSMUSE00000809377_ENSMUSE00000785242	Wbscr27	Exons	0.090838	0.37831	1.78141	0.659062	1	0.181074	0	FALSE
CTCF_16134	Ptk7	CTCF	0.251702	0.276569	1.18661	0.659219	1	0.18097	0	FALSE
CTCF_20363	Dgkz	CTCF	0.250599	0.294856	1.19511	0.659219	1	0.18097	0	FALSE
CTCF_2195	Tmem63a	CTCF	0.25072	0.316315	1.20222	0.659219	1	0.18097	0	FALSE
ENSMUSG00000007659	Bcl2l1	Gene body	0.198691	0.2226	1.31165	0.659383	1	0.180862	0	FALSE
active_enhancers_5625	Pitpna	Active enhancers	0.310852	-0.232331	-1.0412	0.659495	1	0.180789	0	FALSE
ENSMUSG00000004846	Plod3	Introns	0.265063	-0.199749	-1.13503	0.659717	1	0.180642	0	FALSE
ENSMUSG00000024601	Isoc1	Introns	0.263645	-0.200331	-1.13847	0.659717	1	0.180642	0	FALSE
ENSMUSG00000045136	Tubb2b	Introns	0.265472	-0.222123	-1.13907	0.659717	1	0.180642	0	FALSE
ENSMUSE00000361376	Limd1	Exons	0.0961558	0.445394	1.79362	0.660223	1	0.180309	0	FALSE
ENSMUSE00000487747_ENSMUSE00000487747_ENSMUSE00000487747	Ssh1	Exons	0.0959557	0.416896	1.77636	0.660223	1	0.180309	0	FALSE
ENSMUSG00000024479	Mal2	Gene body	0.199884	0.228997	1.30981	0.66074	1	0.179969	0	FALSE
ENSMUSG00000032788	Pdxk	Gene body	0.199898	-0.232733	-1.31072	0.66074	1	0.179969	0	FALSE
active_enhancers_5348	Tns3	Active enhancers	0.313704	-0.231003	-1.03491	0.660801	1	0.179929	0	FALSE
active_enhancers_718	Tanc1	Active enhancers	0.313911	-0.20134	-1.02775	0.660801	1	0.179929	0	FALSE
ENSMUSE00000350810_ENSMUSE00000350810_ENSMUSE00000350810_ENSMUSE00000854745_ENSMUSE00000851839	Flad1	Exons	0.0966888	0.429699	1.78055	0.662271	1	0.178964	0	FALSE
CTCF_13304	Gramd4	CTCF	0.255918	-0.301819	-1.18454	0.662376	1	0.178895	0	FALSE
CTCF_13548	Cacnb3	CTCF	0.256508	0.312678	1.18689	0.662376	1	0.178895	0	FALSE
CTCF_32708	Tbc1d17	CTCF	0.257287	-0.265834	-1.16993	0.662376	1	0.178895	0	FALSE
CTCF_35590	Mt1	CTCF	0.254603	-0.274949	-1.17909	0.662376	1	0.178895	0	FALSE
ENSMUSG00000017774	Myo1c	Promoters	0.0566051	-0.340399	-1.98286	0.662401	1	0.178879	0	FALSE
ENSMUSG00000035842	Ddx11	Promoters	0.0565445	0.412304	2.02392	0.662401	1	0.178879	0	FALSE
ENSMUSG00000002820	Atg4d	Gene body	0.202945	-0.235115	-1.30265	0.662902	1	0.178551	0	FALSE
ENSMUSG00000018167	Stard3	Gene body	0.203145	-0.223847	-1.29924	0.662902	1	0.178551	0	FALSE
ENSMUSG00000036880	Acaa2	Gene body	0.201546	-0.228176	-1.30485	0.662902	1	0.178551	0	FALSE
ENSMUSG00000043467	Zbtb37	Gene body	0.203354	-0.231004	-1.30043	0.662902	1	0.178551	0	FALSE
ENSMUSG00000044201	Cdc25c	Gene body	0.20256	0.231399	1.30278	0.662902	1	0.178551	0	FALSE
ENSMUSG00000046861	Hectd3	Gene body	0.202076	0.224364	1.3024	0.662902	1	0.178551	0	FALSE
ENSMUSG00000062794	Zfp599	Gene body	0.20153	0.239956	1.30794	0.662902	1	0.178551	0	FALSE
ENSMUSG00000000805	Car4	Gene body	0.209047	-0.23206	-1.28475	0.663184	1	0.178366	0	FALSE
ENSMUSG00000003518	Dusp3	Gene body	0.206394	0.2295	1.2915	0.663184	1	0.178366	0	FALSE
ENSMUSG00000006134	Crkl	Gene body	0.208635	0.232264	1.28595	0.663184	1	0.178366	0	FALSE
ENSMUSG00000013833	Med16	Gene body	0.206569	0.222204	1.2892	0.663184	1	0.178366	0	FALSE
ENSMUSG00000016481	Cr1l	Gene body	0.207262	0.255768	1.29612	0.663184	1	0.178366	0	FALSE
ENSMUSG00000021901	Bap1	Gene body	0.208854	0.240503	1.28748	0.663184	1	0.178366	0	FALSE
ENSMUSG00000024187	Fam234a	Gene body	0.208314	-0.221373	-1.28414	0.663184	1	0.178366	0	FALSE
ENSMUSG00000024426	Atat1	Gene body	0.208363	0.228534	1.28576	0.663184	1	0.178366	0	FALSE
ENSMUSG00000024941	Scyl1	Gene body	0.208611	0.221232	1.28328	0.663184	1	0.178366	0	FALSE
ENSMUSG00000026842	Abl1	Gene body	0.207281	0.21851	1.28633	0.663184	1	0.178366	0	FALSE
ENSMUSG00000027397	Slc20a1	Gene body	0.204875	-0.226545	-1.29502	0.663184	1	0.178366	0	FALSE
ENSMUSG00000036644	Tbc1d9b	Gene body	0.204956	0.226506	1.29478	0.663184	1	0.178366	0	FALSE
ENSMUSG00000039678	Tbc1d13	Gene body	0.206482	-0.225765	-1.29032	0.663184	1	0.178366	0	FALSE
ENSMUSG00000058290	Espl1	Gene body	0.205083	-0.222915	-1.29354	0.663184	1	0.178366	0	FALSE
ENSMUSG00000063362	Alg11	Promoters	0.0571084	0.351113	1.98424	0.663583	1	0.178105	0	FALSE
ENSMUSE00000404974_ENSMUSE00000726500	Sugp2	Exons	0.0980726	0.390779	1.75041	0.663695	1	0.178031	0	FALSE
ENSMUSE00000488401_ENSMUSE00000488401_ENSMUSE00000779969_ENSMUSE00001242982_ENSMUSE00001242982_ENSMUSE00001266671_ENSMUSE00001266671_ENSMUSE00001266671	Bcas3	Exons	0.0977921	-0.402428	-1.75838	0.663695	1	0.178031	0	FALSE
ENSMUSE00000621820	Ercc4	Exons	0.0976142	-0.346071	-1.73012	0.663695	1	0.178031	0	FALSE
ENSMUSE00000713344_ENSMUSE00000222347_ENSMUSE00000936307	Miip	Exons	0.0980308	-0.443167	-1.78246	0.663695	1	0.178031	0	FALSE
ENSMUSE00000761493_ENSMUSE00000394546_ENSMUSE00000394546_ENSMUSE00000394546_ENSMUSE00000394546	Lrrc8d	Exons	0.0974621	0.415191	1.76758	0.663695	1	0.178031	0	FALSE
ENSMUSG00000052763	Zfp212	Gene body	0.209704	-0.240068	-1.28501	0.663995	1	0.177835	0	FALSE
CTCF_13057	Dnal4	CTCF	0.264264	0.28687	1.15979	0.664224	1	0.177686	0	FALSE
CTCF_26384	Phf13	CTCF	0.259467	0.310838	1.17916	0.664224	1	0.177686	0	FALSE
CTCF_32236	Ltbp4	CTCF	0.264592	-0.307682	-1.16592	0.664224	1	0.177686	0	FALSE
CTCF_35514	Cyld	CTCF	0.263318	-0.287414	-1.16219	0.664224	1	0.177686	0	FALSE
CTCF_624	Ino80d	CTCF	0.260685	0.298952	1.17218	0.664224	1	0.177686	0	FALSE
CTCF_7219	Rptor	CTCF	0.261782	0.279245	1.16325	0.664224	1	0.177686	0	FALSE
ENSMUSG00000003575	Crtc1	Gene body	0.210546	0.227471	1.27945	0.665391	1	0.176923	0	FALSE
ENSMUSE00000411822	Exoc3l	Exons	0.0995448	-0.389214	-1.74214	0.66609	1	0.176467	0	FALSE
ENSMUSE00000639240_ENSMUSE00000639240_ENSMUSE00000661243_ENSMUSE00000774242_ENSMUSE00000834980	Zswim1	Exons	0.0988796	-0.442169	-1.77746	0.66609	1	0.176467	0	FALSE
ENSMUSE00000838591_ENSMUSE00000706187_ENSMUSE00000706187_ENSMUSE00000764142	Csrp2bp	Exons	0.0996067	0.351913	1.72288	0.66609	1	0.176467	0	FALSE
ENSMUSE00000879234_ENSMUSE00000352881	Narfl	Exons	0.0993215	0.38945	1.74339	0.66609	1	0.176467	0	FALSE
ENSMUSE00001284609_ENSMUSE00001284609_ENSMUSE00001284609_ENSMUSE00001284609_ENSMUSE00001284609_ENSMUSE00001284609_ENSMUSE00001284609_ENSMUSE00001284609_ENSMUSE00001284609_ENSMUSE00001284609_ENSMUSE00001284609_ENSMUSE00001284609	Pfkfb3	Exons	0.0995761	-0.441355	-1.7734	0.66609	1	0.176467	0	FALSE
ENSMUSE00000342636	Ncdn	Exons	0.0999499	-0.33657	-1.71414	0.666805	1	0.176001	0	FALSE
super_enhancers_4371	Ap1g1	Super enhancers	0.454249	0.147369	0.759732	0.66705	1	0.175842	0	FALSE
super_enhancers_6736	Ptprg	Super enhancers	0.451233	-0.157803	-0.766401	0.66705	1	0.175842	0	FALSE
ENSMUSG00000028057	Rit1	Gene body	0.211501	0.239152	1.27981	0.667133	1	0.175787	0	FALSE
ENSMUSE00000504274_ENSMUSE00000678805	Lima1	Exons	0.100347	-0.411977	-1.75109	0.667877	1	0.175303	0	FALSE
active_enhancers_15	Sulf1	Active enhancers	0.326284	0.272242	1.02011	0.668746	1	0.174739	0	FALSE
active_enhancers_1680	Snx30	Active enhancers	0.321799	0.274679	1.02999	0.668746	1	0.174739	0	FALSE
active_enhancers_2389	Rbm47	Active enhancers	0.319153	-0.257104	-1.0304	0.668746	1	0.174739	0	FALSE
active_enhancers_2821	Dnaaf5	Active enhancers	0.324362	0.215074	1.00921	0.668746	1	0.174739	0	FALSE
active_enhancers_4617	Cln6	Active enhancers	0.32441	-0.263335	-1.02136	0.668746	1	0.174739	0	FALSE
active_enhancers_5594	Atp1b2	Active enhancers	0.323191	-0.201665	-1.00868	0.668746	1	0.174739	0	FALSE
active_enhancers_5992	Sec14l1	Active enhancers	0.326338	-0.204694	-1.00291	0.668746	1	0.174739	0	FALSE
active_enhancers_5632	Abr	Active enhancers	0.328766	0.261058	1.01188	0.67118	1	0.173161	0	FALSE
ENSMUSE00000377073	Smpdl3b	Exons	0.101114	-0.31624	-1.69974	0.671398	1	0.17302	0	FALSE
ENSMUSG00000000738	Spg7	Gene body	0.214072	0.22959	1.27031	0.67268	1	0.172191	0	FALSE
ENSMUSG00000050192	Eif5a2	Gene body	0.213839	0.218775	1.26831	0.67268	1	0.172191	0	FALSE
ENSMUSG00000001755	Coasy	Gene body	0.215299	-0.225181	-1.26588	0.672709	1	0.172173	0	FALSE
ENSMUSG00000033685	Ucp2	Gene body	0.215191	-0.225233	-1.26619	0.672709	1	0.172173	0	FALSE
ENSMUSG00000071235	Vrtn	Gene body	0.214688	0.23754	1.27067	0.672709	1	0.172173	0	FALSE
ENSMUSG00000005699	Pard6a	Gene body	0.216207	-0.241238	-1.26751	0.673005	1	0.171982	0	FALSE
ENSMUSG00000015377	Dennd6b	Gene body	0.21584	0.217846	1.26265	0.673005	1	0.171982	0	FALSE
ENSMUSE00000958292_ENSMUSE00001311998_ENSMUSE00001311998_ENSMUSE00001311998_ENSMUSE00001311998_ENSMUSE00000952101	Ppp1r9a	Exons	0.10192	-0.30442	-1.69111	0.67516	1	0.170593	0	FALSE
active_enhancers_7905	Dnah8	Active enhancers	0.332071	-0.259342	-1.00474	0.675377	1	0.170454	0	FALSE
ENSMUSG00000019948	Actr6	Introns	0.274535	0.202531	1.11374	0.676187	1	0.169933	0	FALSE
ENSMUSG00000028048	Gba	Introns	0.27616	0.195265	1.10853	0.676187	1	0.169933	0	FALSE
super_enhancers_5667	Nxn	Super enhancers	0.469297	-0.158779	-0.736966	0.676951	1	0.169443	0	FALSE
super_enhancers_8560	Ftsj1	Super enhancers	0.466546	0.177771	0.744832	0.676951	1	0.169443	0	FALSE
ENSMUSG00000039754	Alkbh4	Gene body	0.218106	-0.255279	-1.26623	0.677642	1	0.169	0	FALSE
ENSMUSE00000112652_ENSMUSE00000112652	Nt5c3b	Exons	0.107954	0.431855	1.72636	0.67815	1	0.168674	0	FALSE
ENSMUSE00000248262_ENSMUSE00000248262_ENSMUSE00000248262_ENSMUSE00000248262_ENSMUSE00000929416	Ptpn6	Exons	0.110869	-0.400788	-1.69427	0.67815	1	0.168674	0	FALSE
ENSMUSE00000349486	Dirc2	Exons	0.113928	0.385698	1.67218	0.67815	1	0.168674	0	FALSE
ENSMUSE00000350015_ENSMUSE00001396564_ENSMUSE00001394672	Glb1	Exons	0.11005	-0.314549	-1.65684	0.67815	1	0.168674	0	FALSE
ENSMUSE00000360364	Cachd1	Exons	0.10983	0.342333	1.66965	0.67815	1	0.168674	0	FALSE
ENSMUSE00000382085	Usb1	Exons	0.106892	-0.418276	-1.72301	0.67815	1	0.168674	0	FALSE
ENSMUSE00000400056_ENSMUSE00001386068_ENSMUSE00001386360_ENSMUSE00000425501_ENSMUSE00000425501	Plpp5	Exons	0.113977	-0.410787	-1.68583	0.67815	1	0.168674	0	FALSE
ENSMUSE00000402721	Exoc7	Exons	0.110647	-0.314049	-1.65392	0.67815	1	0.168674	0	FALSE
ENSMUSE00000429049	Adnp2	Exons	0.108534	0.322118	1.6669	0.67815	1	0.168674	0	FALSE
ENSMUSE00000429049	Pard6g	Exons	0.106026	0.3243	1.67951	0.67815	1	0.168674	0	FALSE
ENSMUSE00000436666	Dsn1	Exons	0.108089	0.352058	1.68214	0.67815	1	0.168674	0	FALSE
ENSMUSE00000440084_ENSMUSE00000800663	Mprip	Exons	0.111198	-0.291806	-1.64293	0.67815	1	0.168674	0	FALSE
ENSMUSE00000474257	Cdc42bpb	Exons	0.107404	0.344544	1.68188	0.67815	1	0.168674	0	FALSE
ENSMUSE00000507352	Tgfbr3	Exons	0.109578	0.378968	1.68847	0.67815	1	0.168674	0	FALSE
ENSMUSE00000536038	Tnfrsf12a	Exons	0.104533	-0.34721	-1.69667	0.67815	1	0.168674	0	FALSE
ENSMUSE00000556157_ENSMUSE00000556157_ENSMUSE00000556157_ENSMUSE00000556157_ENSMUSE00000752731_ENSMUSE00000988076	Tiam1	Exons	0.109045	0.359897	1.68142	0.67815	1	0.168674	0	FALSE
ENSMUSE00000587873_ENSMUSE00000587873	Prss8	Exons	0.103758	-0.408262	-1.73212	0.67815	1	0.168674	0	FALSE
ENSMUSE00000594991	Plekhg5	Exons	0.107862	-0.380671	-1.69734	0.67815	1	0.168674	0	FALSE
ENSMUSE00000599856_ENSMUSE00000599856	Kptn	Exons	0.112953	-0.398661	-1.68358	0.67815	1	0.168674	0	FALSE
ENSMUSE00000631415_ENSMUSE00000474436	Ipo13	Exons	0.103643	0.421826	1.74079	0.67815	1	0.168674	0	FALSE
ENSMUSE00000644019_ENSMUSE00000644019	Cdca5	Exons	0.103211	-0.437167	-1.75257	0.67815	1	0.168674	0	FALSE
ENSMUSE00000645744_ENSMUSE00000645744	Rnf213	Exons	0.110689	0.367726	1.67768	0.67815	1	0.168674	0	FALSE
ENSMUSE00000662160_ENSMUSE00000662157_ENSMUSE00000790864	Ampd2	Exons	0.114147	-0.323961	-1.64223	0.67815	1	0.168674	0	FALSE
ENSMUSE00000732347_ENSMUSE00000732347	Lzts2	Exons	0.105712	0.36309	1.6986	0.67815	1	0.168674	0	FALSE
ENSMUSE00000733453_ENSMUSE00000837090_ENSMUSE00000581055	Fignl1	Exons	0.110735	-0.30807	-1.65116	0.67815	1	0.168674	0	FALSE
ENSMUSE00000757361	Wnt3	Exons	0.103179	0.408886	1.7353	0.67815	1	0.168674	0	FALSE
ENSMUSE00000821546_ENSMUSE00000842688	Slc4a2	Exons	0.111927	-0.376668	-1.67652	0.67815	1	0.168674	0	FALSE
ENSMUSE00000832988_ENSMUSE00000832988_ENSMUSE00000671298_ENSMUSE00001355842	Dclre1b	Exons	0.113333	-0.398277	-1.68165	0.67815	1	0.168674	0	FALSE
ENSMUSE00000856073_ENSMUSE00000363856_ENSMUSE00000867620	Bace1	Exons	0.111829	0.376763	1.67701	0.67815	1	0.168674	0	FALSE
ENSMUSE00000869587_ENSMUSE00000106865_ENSMUSE00000106865	Sdc1	Exons	0.113411	-0.411373	-1.68872	0.67815	1	0.168674	0	FALSE
ENSMUSE00000870802_ENSMUSE00000409404	Tbc1d31	Exons	0.112569	0.376046	1.6733	0.67815	1	0.168674	0	FALSE
ENSMUSE00000974797_ENSMUSE00000974797	Fnbp1	Exons	0.113151	-0.411643	-1.69006	0.67815	1	0.168674	0	FALSE
ENSMUSE00001045986_ENSMUSE00000645134	Stam2	Exons	0.105289	-0.394427	-1.7169	0.67815	1	0.168674	0	FALSE
ENSMUSE00001236322_ENSMUSE00001236322_ENSMUSE00001240190	Uhmk1	Exons	0.110121	0.358882	1.67598	0.67815	1	0.168674	0	FALSE
ENSMUSE00001260540_ENSMUSE00001260540_ENSMUSE00001312294	Gtpbp3	Exons	0.106413	-0.371879	-1.69965	0.67815	1	0.168674	0	FALSE
ENSMUSE00001261991_ENSMUSE00001261991_ENSMUSE00001210823	Gapdh	Exons	0.106602	-0.393068	-1.7099	0.67815	1	0.168674	0	FALSE
ENSMUSE00001286366	Usp42	Exons	0.106375	0.40547	1.71794	0.67815	1	0.168674	0	FALSE
ENSMUSE00001291304_ENSMUSE00001291304_ENSMUSE00001291304_ENSMUSE00001291304_ENSMUSE00001291304_ENSMUSE00001291304	Eno3	Exons	0.102977	-0.356916	-1.70872	0.67815	1	0.168674	0	FALSE
ENSMUSE00001307530	Vps18	Exons	0.106281	-0.300788	-1.66891	0.67815	1	0.168674	0	FALSE
ENSMUSE00001315861	Zfhx2	Exons	0.110349	-0.320562	-1.65792	0.67815	1	0.168674	0	FALSE
ENSMUSE00001320269_ENSMUSE00001320269_ENSMUSE00000888774_ENSMUSE00000865439_ENSMUSE00000853356_ENSMUSE00000853356_ENSMUSE00000853670	Myc	Exons	0.111093	-0.349282	-1.66703	0.67815	1	0.168674	0	FALSE
ENSMUSE00001322141_ENSMUSE00000659680	Dnajc18	Exons	0.112722	0.277018	1.63087	0.67815	1	0.168674	0	FALSE
ENSMUSE00001332340_ENSMUSE00001332340	Gmppa	Exons	0.112572	0.285982	1.63466	0.67815	1	0.168674	0	FALSE
ENSMUSE00001354186_ENSMUSE00000427267_ENSMUSE00001356329	Snx8	Exons	0.105265	0.420043	1.73185	0.67815	1	0.168674	0	FALSE
ENSMUSE00001367844_ENSMUSE00000406003	Dennd6a	Exons	0.104479	-0.355471	-1.7008	0.67815	1	0.168674	0	FALSE
ENSMUSE00001374232_ENSMUSE00000634082	Fanci	Exons	0.113931	-0.385695	-1.67216	0.67815	1	0.168674	0	FALSE
ENSMUSE00001374280_ENSMUSE00001374280_ENSMUSE00001374280_ENSMUSE00000719885_ENSMUSE00000719885_ENSMUSE00000719885_ENSMUSE00000719885_ENSMUSE00001206456_ENSMUSE00000715435_ENSMUSE00000715435_ENSMUSE00000639813	Pde4d	Exons	0.112845	0.347687	1.65837	0.67815	1	0.168674	0	FALSE
ENSMUSE00001382889_ENSMUSE00000635475	Man2b1	Exons	0.111508	0.42798	1.70737	0.67815	1	0.168674	0	FALSE
ENSMUSE00001387582_ENSMUSE00000203872_ENSMUSE00001384961	Rasip1	Exons	0.10691	-0.345	-1.6844	0.67815	1	0.168674	0	FALSE
CTCF_11976	Klf5	CTCF	0.27812	-0.230695	-1.11205	0.6793	1	0.167938	0	FALSE
CTCF_13213	Sult4a1	CTCF	0.276804	0.28949	1.13163	0.6793	1	0.167938	0	FALSE
CTCF_16085	Slc29a1	CTCF	0.291866	-0.219459	-1.07879	0.6793	1	0.167938	0	FALSE
CTCF_19708	Stxbp1	CTCF	0.283492	-0.245467	-1.10373	0.6793	1	0.167938	0	FALSE
CTCF_20360	Ambra1	CTCF	0.280576	0.268913	1.11679	0.6793	1	0.167938	0	FALSE
CTCF_21572	Ube2c	CTCF	0.279079	-0.216057	-1.10642	0.6793	1	0.167938	0	FALSE
CTCF_25345	Snip1	CTCF	0.290545	0.272195	1.09557	0.6793	1	0.167938	0	FALSE
CTCF_25855	Hspg2	CTCF	0.280249	0.247075	1.11143	0.6793	1	0.167938	0	FALSE
CTCF_26198	Mfn2	CTCF	0.288397	0.293481	1.1069	0.6793	1	0.167938	0	FALSE
CTCF_26394	Espn	CTCF	0.282081	-0.239966	-1.10546	0.6793	1	0.167938	0	FALSE
CTCF_26521	Prkcz	CTCF	0.293054	-0.262286	-1.08721	0.6793	1	0.167938	0	FALSE
CTCF_27865	Sgsm1	CTCF	0.27573	-0.226746	-1.11652	0.6793	1	0.167938	0	FALSE
CTCF_28008	Prkab1	CTCF	0.288183	0.264852	1.09864	0.6793	1	0.167938	0	FALSE
CTCF_32322	Map4k1	CTCF	0.279246	-0.288085	-1.12564	0.6793	1	0.167938	0	FALSE
CTCF_34481	Cars2	CTCF	0.286717	-0.29446	-1.11095	0.6793	1	0.167938	0	FALSE
CTCF_36102	Tldc1	CTCF	0.285921	0.250927	1.09978	0.6793	1	0.167938	0	FALSE
CTCF_37213	Clk3	CTCF	0.287471	0.237373	1.0928	0.6793	1	0.167938	0	FALSE
CTCF_6672	Kif18b	CTCF	0.290723	-0.272098	-1.09515	0.6793	1	0.167938	0	FALSE
CTCF_7148	Usp36	CTCF	0.293034	0.290797	1.09584	0.6793	1	0.167938	0	FALSE
CTCF_7240	Faap100	CTCF	0.273241	-0.272893	-1.13464	0.6793	1	0.167938	0	FALSE
CTCF_17876	Pard6g	CTCF	0.29862	0.287598	1.08269	0.679351	1	0.167906	0	FALSE
CTCF_18106	Mus81	CTCF	0.299813	0.231548	1.06444	0.679351	1	0.167906	0	FALSE
CTCF_28183	Rbm19	CTCF	0.297496	-0.277818	-1.0821	0.679351	1	0.167906	0	FALSE
CTCF_32708	Ptov1	CTCF	0.298986	0.244432	1.06948	0.679351	1	0.167906	0	FALSE
CTCF_34248	Pddc1	CTCF	0.298375	-0.259511	-1.07487	0.679351	1	0.167906	0	FALSE
CTCF_34780	Tex15	CTCF	0.297837	0.268267	1.07853	0.679351	1	0.167906	0	FALSE
ENSMUSG00000015776	Med22	Promoters	0.0600137	-0.36657	-1.96998	0.679957	1	0.167519	0	FALSE
ENSMUSG00000024132	Eci1	Promoters	0.059766	0.439441	2.01705	0.679957	1	0.167519	0	FALSE
ENSMUSG00000026048	Ercc5	Promoters	0.0601659	-0.366368	-1.96873	0.679957	1	0.167519	0	FALSE
ENSMUSG00000043162	Pyurf	Promoters	0.0600442	0.407114	1.99334	0.679957	1	0.167519	0	FALSE
CTCF_35718	E2f4	CTCF	0.302542	0.242695	1.0614	0.680437	1	0.167212	0	FALSE
CTCF_35754	Slc12a4	CTCF	0.301751	0.225104	1.05873	0.680437	1	0.167212	0	FALSE
ENSMUSG00000022043	Trim35	Gene body	0.220724	-0.222609	-1.25066	0.681939	1	0.166254	0	FALSE
ENSMUSG00000028195	Cyr61	Gene body	0.220535	0.253982	1.25935	0.681939	1	0.166254	0	FALSE
ENSMUSG00000063281	Zfp35	Gene body	0.2202	0.222856	1.25212	0.681939	1	0.166254	0	FALSE
ENSMUSG00000006219	Fblim1	Introns	0.280601	-0.193504	-1.09814	0.682044	1	0.166188	0	FALSE
ENSMUSG00000023906	Cldn6	Gene body	0.221188	-0.259264	-1.25911	0.682098	1	0.166153	0	FALSE
active_enhancers_7586	Cep19	Active enhancers	0.33677	0.240319	0.990297	0.682368	1	0.165981	0	FALSE
ENSMUSE00000370364_ENSMUSE00000652939	Zkscan17	Exons	0.115911	-0.353537	-1.64742	0.682881	1	0.165655	0	FALSE
ENSMUSE00000685351	Slc29a4	Exons	0.115902	-0.309732	-1.62876	0.682881	1	0.165655	0	FALSE
ENSMUSE00000911042_ENSMUSE00000378879_ENSMUSE00000879500	Taf1c	Exons	0.115625	-0.309957	-1.63006	0.682881	1	0.165655	0	FALSE
ENSMUSE00001310106	Nploc4	Exons	0.115692	0.383974	1.66341	0.682881	1	0.165655	0	FALSE
ENSMUSG00000004748	Mtfp1	Gene body	0.22211	0.238258	1.2509	0.683583	1	0.165208	0	FALSE
ENSMUSG00000027893	Ahcyl1	Gene body	0.224875	0.217112	1.23837	0.683583	1	0.165208	0	FALSE
ENSMUSG00000031832	Taf1c	Gene body	0.225384	-0.213492	-1.23619	0.683583	1	0.165208	0	FALSE
ENSMUSG00000032202	Rab27a	Gene body	0.225314	-0.210289	-1.23565	0.683583	1	0.165208	0	FALSE
ENSMUSG00000034187	Nsf	Gene body	0.225286	-0.210301	-1.23572	0.683583	1	0.165208	0	FALSE
ENSMUSG00000034854	Mfsd12	Gene body	0.225025	-0.213654	-1.23717	0.683583	1	0.165208	0	FALSE
ENSMUSG00000036810	Cnep1r1	Gene body	0.223494	0.229009	1.24488	0.683583	1	0.165208	0	FALSE
ENSMUSG00000057469	E2f6	Gene body	0.223234	-0.221434	-1.24372	0.683583	1	0.165208	0	FALSE
ENSMUSG00000061371	Zfp873	Gene body	0.224724	0.232569	1.24253	0.683583	1	0.165208	0	FALSE
ENSMUSG00000033166	Dis3	Introns	0.285343	0.201616	1.08922	0.683591	1	0.165204	0	FALSE
ENSMUSG00000036270	Edc4	Introns	0.284255	0.192067	1.08967	0.683591	1	0.165204	0	FALSE
ENSMUSE00000508330	Slc7a1	Exons	0.116731	-0.315236	-1.62731	0.684854	1	0.164402	0	FALSE
ENSMUSE00000765438_ENSMUSE00000413233_ENSMUSE00000914501_ENSMUSE00000822656	Runx1t1	Exons	0.116556	-0.422621	-1.68131	0.684854	1	0.164402	0	FALSE
active_enhancers_3679	Blm	Active enhancers	0.341078	-0.238247	-0.981244	0.685326	1	0.164103	0	FALSE
active_enhancers_4966	Prdm1	Active enhancers	0.340381	-0.255069	-0.987028	0.685326	1	0.164103	0	FALSE
active_enhancers_8478	Ehd1	Active enhancers	0.34203	-0.190182	-0.968586	0.685326	1	0.164103	0	FALSE
ENSMUSG00000022214	Dcaf11	Gene body	0.22642	-0.227606	-1.23684	0.685468	1	0.164013	0	FALSE
ENSMUSG00000038550	Ciart	Gene body	0.227187	0.282687	1.25034	0.686535	1	0.163338	0	FALSE
ENSMUSG00000075470	Alg10b	Introns	0.288674	-0.22088	-1.08613	0.686632	1	0.163276	0	FALSE
ENSMUSE00000335102	Asxl1	Exons	0.117301	0.328291	1.63017	0.686772	1	0.163187	0	FALSE
ENSMUSG00000047501	Cldn4	Gene body	0.227783	-0.226957	-1.23312	0.687082	1	0.162992	0	FALSE
ENSMUSG00000022811	Zfp148	Gene body	0.228223	0.212221	1.22849	0.687159	1	0.162943	0	FALSE
ENSMUSG00000023043	Krt18	Promoters	0.0616745	0.364384	1.95642	0.687587	1	0.162672	0	FALSE
ENSMUSG00000030590	Fam98c	Promoters	0.0616346	-0.357712	-1.95322	0.687587	1	0.162672	0	FALSE
ENSMUSE00000142208	Dhx16	Exons	0.118744	-0.381034	-1.6485	0.688298	1	0.162223	0	FALSE
ENSMUSE00000412636	Zbtb41	Exons	0.118445	0.406231	1.66341	0.688298	1	0.162223	0	FALSE
ENSMUSE00000444829_ENSMUSE00000444829_ENSMUSE00000444829_ENSMUSE00000651390_ENSMUSE00000243489_ENSMUSE00001370095	Tapbpl	Exons	0.118994	0.326867	1.62225	0.688298	1	0.162223	0	FALSE
ENSMUSE00000740248_ENSMUSE00000401973_ENSMUSE00000669543	Tmc6	Exons	0.119025	-0.319896	-1.61925	0.688298	1	0.162223	0	FALSE
ENSMUSE00001230306_ENSMUSE00000876298_ENSMUSE00000805947_ENSMUSE00000682856	Sugp2	Exons	0.118521	0.301836	1.61436	0.688298	1	0.162223	0	FALSE
ENSMUSE00001248634_ENSMUSE00001220008_ENSMUSE00001276403	Zfp707	Exons	0.118135	0.29665	1.6141	0.688298	1	0.162223	0	FALSE
ENSMUSE00000392280	Dph2	Exons	0.119488	-0.380326	-1.64491	0.689561	1	0.161427	0	FALSE
ENSMUSE00000142197	Atat1	Exons	0.119838	0.379994	1.64324	0.690168	1	0.161045	0	FALSE
ENSMUSG00000002103	Acp2	Gene body	0.231352	0.217693	1.22165	0.690306	1	0.160958	0	FALSE
ENSMUSG00000019737	Syne4	Gene body	0.230271	-0.238816	-1.22966	0.690306	1	0.160958	0	FALSE
ENSMUSG00000026499	Acbd3	Gene body	0.230619	0.21451	1.2228	0.690306	1	0.160958	0	FALSE
ENSMUSG00000045896	Paip2b	Gene body	0.231163	-0.214265	-1.22134	0.690306	1	0.160958	0	FALSE
ENSMUSG00000079197	Psme2	Gene body	0.230656	0.27329	1.23839	0.690306	1	0.160958	0	FALSE
ENSMUSG00000042367	Gjb3	Gene body	0.231828	0.217477	1.22038	0.69048	1	0.160849	0	FALSE
ENSMUSE00000351277	Adam19	Exons	0.12063	-0.358498	-1.62927	0.690504	1	0.160834	0	FALSE
ENSMUSE00000401637	Tmem98	Exons	0.120431	0.418614	1.66196	0.690504	1	0.160834	0	FALSE
ENSMUSE00001053588	Cmtm4	Exons	0.120238	0.289867	1.60264	0.690504	1	0.160834	0	FALSE
active_enhancers_4361	Ctu2	Active enhancers	0.346603	0.222115	0.966497	0.691926	1	0.15994	0	FALSE
ENSMUSG00000040928	S100pbp	Introns	0.293034	-0.1857	-1.06908	0.692059	1	0.159857	0	FALSE
ENSMUSE00000239291	Rgs12	Exons	0.121172	0.390536	1.64301	0.692201	1	0.159768	0	FALSE
ENSMUSG00000025791	Pgm2	Promoters	0.0634325	-0.337388	-1.93006	0.693137	1	0.159181	0	FALSE
ENSMUSG00000032235	Ice2	Promoters	0.0633801	-0.355496	-1.93937	0.693137	1	0.159181	0	FALSE
ENSMUSG00000096916	Zfp850	Promoters	0.0627705	0.362965	1.94765	0.693137	1	0.159181	0	FALSE
ENSMUSG00000031823	Zdhhc7	Gene body	0.234125	0.212942	1.21344	0.694007	1	0.158636	0	FALSE
[truncated: 5,774 more rows]

## Sheet: acc-exp
Accessibility - expression correlations
Mean r:	0.0219284
Mean r (significant associations)	0.327974
Locus	Gene	Annotation	p	r	t	FDR adjusted p-value	Bonferroni adjusted p-value	`-log10(FDR adjusted p-value)`	`-log10(Bonferroni adjusted p-value)`	Significant
p300_73	Sulf1	p300	7.12488e-06	0.908082	7.51133	0.0286919	0.0286919	1.54224	1.54224	TRUE
p300_12655	Tatdn2	p300	1.49216e-05	0.895545	6.97182	0.0300447	0.0600894	1.52223	1.2212	TRUE
p300_26487	Dnah8	p300	2.84054e-05	0.867175	6.27837	0.0381295	0.114389	1.41874	0.941618	TRUE
super_enhancers_8298	Ctdp1	Super enhancers	6.05098e-05	-0.802862	-5.38684	0.052099	0.052099	1.28317	1.28317	TRUE
ENSMUSG00000000303	Cdh1	Promoters	0.000287994	0.86423	5.43221	0.0801025	0.394839	1.09635	0.40358	TRUE
ENSMUSG00000028228	Cpne3	Promoters	0.00028655	0.864373	5.43577	0.0801025	0.39286	1.09635	0.405762	TRUE
ENSMUSG00000037712	Fermt2	Promoters	0.000292132	0.885115	5.70586	0.0801025	0.400512	1.09635	0.397384	TRUE
ENSMUSG00000059708	Akap17b	Promoters	0.000207221	-0.91486	-6.40862	0.0801025	0.284101	1.09635	0.546528	TRUE
ENSMUSG00000061524	Zic2	Promoters	0.000127779	0.752856	4.85289	0.0801025	0.175185	1.09635	0.756504	TRUE
ENSMUSG00000027475	Kif3b	Promoters	0.000449831	-0.696695	-4.23329	0.0923096	0.616718	1.03475	0.209914	TRUE
ENSMUSG00000031488	Rab11fip1	Promoters	0.000538641	0.703497	4.19965	0.0923096	0.738477	1.03475	0.131663	TRUE
ENSMUSG00000040813	Tex264	Promoters	0.000505358	-0.805595	-4.71024	0.0923096	0.692846	1.03475	0.159363	TRUE
ENSMUSG00000052609	Plekhg3	Promoters	0.000635677	0.742802	4.29696	0.0968348	0.871513	1.01397	0.059726	TRUE
ENSMUSG00000072244	Trim6	Promoters	0.000891837	0.827567	4.66182	0.122271	1	0.912677	0	FALSE
active_enhancers_239	Clasp1	Active enhancers	9.00936e-05	-0.653523	-4.56875	0.127302	0.127302	0.895164	0.895164	FALSE
ENSMUSG00000038893	Fam117a	Promoters	0.00102985	0.778815	4.30112	0.128357	1	0.89158	0	FALSE
ENSMUSG00000027010	Slc25a12	Promoters	0.00158904	-0.688283	-3.79511	0.167582	1	0.775772	0	FALSE
ENSMUSG00000060461	Dppa5a	Promoters	0.00158834	0.760542	4.05767	0.167582	1	0.775772	0	FALSE
super_enhancers_3662	Wdr62	Super enhancers	0.000400245	0.759941	4.52812	0.172306	0.344611	0.763701	0.462671	FALSE
ENSMUSG00000052751	Repin1	Promoters	0.0017938	0.735101	3.90946	0.175664	1	0.755317	0	FALSE
active_enhancers_5893	Pecam1	Active enhancers	0.000258227	0.619957	4.18092	0.182438	0.364875	0.738886	0.437856	FALSE
ENSMUSG00000047909	Ankrd16	Promoters	0.00210913	0.645593	3.5866	0.192775	1	0.71495	0	FALSE
super_enhancers_2486	Zfp981	Super enhancers	0.00074744	0.599512	3.8194	0.214515	0.643546	0.668542	0.19142	FALSE
Oct4_1333	Cdkal1	2004-10-01	0.00222904	0.688804	3.67989	0.217851	0.9518	0.661841	0.0214542	FALSE
Oct4_2184	Jam2	2004-10-01	0.00408151	0.612652	3.28874	0.217851	1	0.661841	0	FALSE
Oct4_2265	Ccnf	2004-10-01	0.00219465	0.767463	3.97039	0.217851	0.937115	0.661841	0.028207	FALSE
Oct4_3839	Zfp981	2004-10-01	0.00244694	0.638494	3.51976	0.217851	1	0.661841	0	FALSE
Oct4_4672	Wdr62	2004-10-01	0.00216928	0.690106	3.69316	0.217851	0.926282	0.661841	0.0332566	FALSE
Oct4_5332	Prtg	2004-10-01	0.00288085	-0.831216	-4.22885	0.217851	1	0.661841	0	FALSE
Oct4_713	Cobl	2004-10-01	0.00348595	0.79448	3.92471	0.217851	1	0.661841	0	FALSE
Oct4_996	Pecam1	2004-10-01	0.0038278	0.661506	3.41627	0.217851	1	0.661841	0	FALSE
p300_15459	Pgpep1	p300	0.000367824	-0.717616	-4.37165	0.225305	1	0.647229	0	FALSE
p300_18431	Trim25	p300	0.00039164	0.777591	4.62725	0.225305	1	0.647229	0	FALSE
p300_29116	Poll	p300	0.000269464	0.807823	4.94151	0.225305	1	0.647229	0	FALSE
p300_6903	Tpst1	p300	0.00037695	0.878137	5.50661	0.225305	1	0.647229	0	FALSE
ENSMUSG00000033685	Ucp2	Promoters	0.00286681	0.712647	3.66273	0.24565	1	0.609683	0	FALSE
p300_4687	Hck	p300	0.000496648	0.692991	4.18988	0.25	1	0.602059	0	FALSE
ENSMUSG00000046573	Lyrm4	Promoters	0.0032897	0.797306	3.96292	0.265304	1	0.576256	0	FALSE
Nanog_10834	Tatdn2	Nanog	0.000437586	0.711288	4.29326	0.26649	0.532979	0.57432	0.27329	FALSE
Nanog_2231	Trim25	Nanog	0.000241018	0.746561	4.62659	0.26649	0.29356	0.57432	0.532303	FALSE
CTCF_14566	Phldb2	CTCF	0.000153915	0.775905	4.91975	0.267021	0.666914	0.573455	0.17593	FALSE
CTCF_17312	Diaph1	CTCF	0.000328596	0.629854	4.1349	0.267021	1	0.573455	0	FALSE
CTCF_1922	Sft2d2	CTCF	0.000345205	-0.902915	-5.94162	0.267021	1	0.573455	0	FALSE
CTCF_19817	Zbtb26	CTCF	0.000322316	0.904616	6.003	0.267021	1	0.573455	0	FALSE
CTCF_3268	Arid5b	CTCF	0.000183119	0.728016	4.62883	0.267021	0.793455	0.573455	0.100478	FALSE
CTCF_37769	Ooep	CTCF	0.000369749	0.703874	4.31931	0.267021	1	0.573455	0	FALSE
p300_10564	Nav2	p300	0.00140922	-0.745875	-4.03745	0.276977	1	0.557557	0	FALSE
p300_1159	Elf3	p300	0.00140521	0.710062	3.90556	0.276977	1	0.557557	0	FALSE
p300_13170	Stk38l	p300	0.00114654	0.65943	3.82352	0.276977	1	0.557557	0	FALSE
p300_14220	Dppa5a	p300	0.000725682	0.754807	4.30557	0.276977	1	0.557557	0	FALSE
p300_14265	Snx14	p300	0.00123931	0.699292	3.91302	0.276977	1	0.557557	0	FALSE
p300_16579	Irf2bp2	p300	0.000947361	0.726898	4.09943	0.276977	1	0.557557	0	FALSE
p300_1836	Tpd52	p300	0.000730622	0.737377	4.22787	0.276977	1	0.557557	0	FALSE
p300_18859	Dusp3	p300	0.00137816	-0.860949	-4.78706	0.276977	1	0.557557	0	FALSE
p300_2501	Gabpb2	p300	0.000991911	0.801279	4.44189	0.276977	1	0.557557	0	FALSE
p300_26997	Kat2b	p300	0.00144438	0.786001	4.2167	0.276977	1	0.557557	0	FALSE
p300_27008	Stap2	p300	0.00121907	0.815661	4.45844	0.276977	1	0.557557	0	FALSE
p300_29355	Zfp950	p300	0.00106093	-0.870129	-4.99386	0.276977	1	0.557557	0	FALSE
p300_4081	Large2	p300	0.00109365	-0.614066	-3.73131	0.276977	1	0.557557	0	FALSE
Oct4_1356	Rreb1	2004-10-01	0.0101632	-0.621543	-2.96867	0.304386	1	0.516575	0	FALSE
Oct4_1622	Il17rd	2004-10-01	0.0217029	-0.466073	-2.47085	0.304386	1	0.516575	0	FALSE
Oct4_1623	Il17rd	2004-10-01	0.023186	-0.562936	-2.54847	0.304386	1	0.516575	0	FALSE
Oct4_1624	Arhgef3	2004-10-01	0.020889	0.588936	2.62743	0.304386	1	0.516575	0	FALSE
Oct4_192	Inpp5d	2004-10-01	0.0130513	0.689808	3.01297	0.304386	1	0.516575	0	FALSE
Oct4_2359	Kat2b	2004-10-01	0.0129916	0.64369	2.91369	0.304386	1	0.516575	0	FALSE
Oct4_2510	Ammecr1l	2004-10-01	0.010435	-0.761859	-3.32673	0.304386	1	0.516575	0	FALSE
Oct4_2571	Zfp532	2004-10-01	0.00702181	-0.663324	-3.19597	0.304386	1	0.516575	0	FALSE
Oct4_279	Aspm	2004-10-01	0.0234009	0.530878	2.50577	0.304386	1	0.516575	0	FALSE
Oct4_2919	Lrp2	2004-10-01	0.0239758	0.560319	2.53119	0.304386	1	0.516575	0	FALSE
Oct4_3087	Commd7	2004-10-01	0.0249497	0.526	2.47388	0.304386	1	0.516575	0	FALSE
Oct4_3092	Ahcy	2004-10-01	0.024564	-0.576206	-2.54194	0.304386	1	0.516575	0	FALSE
Oct4_3097	Tgif2	2004-10-01	0.0191241	0.506511	2.56059	0.304386	1	0.516575	0	FALSE
Oct4_3114	Mybl2	2004-10-01	0.0179967	0.723623	2.96542	0.304386	1	0.516575	0	FALSE
Oct4_35	Sulf1	2004-10-01	0.0172295	-0.669568	-2.8507	0.304386	1	0.516575	0	FALSE
Oct4_3743	Rlf	2004-10-01	0.0134404	-0.57041	-2.77788	0.304386	1	0.516575	0	FALSE
Oct4_3755	Grik3	2004-10-01	0.0206245	0.571924	2.60871	0.304386	1	0.516575	0	FALSE
Oct4_3960	Lrpap1	2004-10-01	0.0231043	0.62239	2.6373	0.304386	1	0.516575	0	FALSE
Oct4_4062	Fras1	2004-10-01	0.0135755	0.744184	3.15112	0.304386	1	0.516575	0	FALSE
Oct4_4104	Fbrsl1	2004-10-01	0.0134928	-0.570148	-2.77599	0.304386	1	0.516575	0	FALSE
Oct4_4416	Fgd5	2004-10-01	0.0194288	0.494083	2.54148	0.304386	1	0.516575	0	FALSE
Oct4_4440	Foxp1	2004-10-01	0.0196727	-0.716753	-2.90722	0.304386	1	0.516575	0	FALSE
Oct4_4966	Hook3	2004-10-01	0.0163911	-0.730635	-3.02672	0.304386	1	0.516575	0	FALSE
Oct4_5075	Gpt2	2004-10-01	0.00981466	0.684754	3.11629	0.304386	1	0.516575	0	FALSE
Oct4_5291	Stoml1	2004-10-01	0.0110455	0.599072	2.89772	0.304386	1	0.516575	0	FALSE
Oct4_670	Helb	2004-10-01	0.0157059	0.67648	2.90473	0.304386	1	0.516575	0	FALSE
Oct4_804	Cyfip2	2004-10-01	0.0169939	0.624379	2.76898	0.304386	1	0.516575	0	FALSE
p300_9312	Fblim1	p300	0.00168433	0.827094	4.4146	0.308309	1	0.511014	0	FALSE
ENSMUSG00000046000	Naa11	Promoters	0.00405576	0.675837	3.43091	0.308913	1	0.510163	0	FALSE
ENSMUSG00000005503	Evx1	Promoters	0.00660531	0.648277	3.18573	0.312272	1	0.505467	0	FALSE
ENSMUSG00000005682	Pan2	Promoters	0.00650205	-0.64921	-3.19366	0.312272	1	0.505467	0	FALSE
ENSMUSG00000010358	Ifi35	Promoters	0.0055974	0.743295	3.51365	0.312272	1	0.505467	0	FALSE
ENSMUSG00000021758	Ddx4	Promoters	0.00642965	0.616535	3.13229	0.312272	1	0.505467	0	FALSE
ENSMUSG00000022554	Hgh1	Promoters	0.00658582	-0.615136	-3.12085	0.312272	1	0.505467	0	FALSE
ENSMUSG00000025050	Pcgf6	Promoters	0.00530503	0.679758	3.34167	0.312272	1	0.505467	0	FALSE
ENSMUSG00000028683	Eif2b3	Promoters	0.00609115	0.714258	3.38475	0.312272	1	0.505467	0	FALSE
ENSMUSG00000029168	Dpysl5	Promoters	0.00494466	-0.616408	-3.22762	0.312272	1	0.505467	0	FALSE
ENSMUSG00000042272	Sestd1	Promoters	0.00596371	-0.566673	-3.07575	0.312272	1	0.505467	0	FALSE
ENSMUSG00000043421	Hilpda	Promoters	0.00450575	0.688894	3.42664	0.312272	1	0.505467	0	FALSE
ENSMUSG00000058290	Espl1	Promoters	0.00484246	0.727314	3.51481	0.312272	1	0.505467	0	FALSE
CTCF_10902	Pbrm1	CTCF	0.000604541	-0.744729	-4.32194	0.326797	1	0.485722	0	FALSE
CTCF_11764	Bin3	CTCF	0.000537913	0.845119	4.99927	0.326797	1	0.485722	0	FALSE
CTCF_26923	Htt	CTCF	0.000678785	-0.622788	-3.89962	0.326797	1	0.485722	0	FALSE
p300_6270	Ankle2	p300	0.00187832	0.665344	3.67468	0.32887	1	0.482976	0	FALSE
Nanog_11186	Wdr62	Nanog	0.0016436	0.618833	3.61014	0.333651	1	0.476708	0	FALSE
Nanog_11493	Arrb1	Nanog	0.00164244	0.686784	3.77945	0.333651	1	0.476708	0	FALSE
Nanog_12184	Chd9	Nanog	0.00128135	0.618283	3.68978	0.333651	1	0.476708	0	FALSE
Nanog_745	Tdrd5	Nanog	0.00159194	0.829381	4.45358	0.333651	1	0.476708	0	FALSE
CTCF_21866	Aurka	CTCF	0.000773799	-0.790025	-4.46394	0.335287	1	0.474583	0	FALSE
p300_9439	Mad2l2	p300	0.00201373	-0.711067	-3.78393	0.337888	1	0.471227	0	FALSE
p300_4557	Polr3f	p300	0.00211464	0.691322	3.70561	0.340627	1	0.467721	0	FALSE
ENSMUSG00000001403	Ube2c	Promoters	0.00870897	0.670295	3.12894	0.341143	1	0.467064	0	FALSE
ENSMUSG00000012396	Nanog	Promoters	0.00835218	0.719432	3.27551	0.341143	1	0.467064	0	FALSE
ENSMUSG00000021180	Rps6ka5	Promoters	0.00838167	0.600711	3.00556	0.341143	1	0.467064	0	FALSE
ENSMUSG00000028086	Fbxw7	Promoters	0.00866244	0.598688	2.98977	0.341143	1	0.467064	0	FALSE
ENSMUSG00000041488	Stx3	Promoters	0.00763464	-0.781139	-3.53867	0.341143	1	0.467064	0	FALSE
ENSMUSG00000050910	Cdr2l	Promoters	0.00771847	-0.67786	-3.19397	0.341143	1	0.467064	0	FALSE
ENSMUSG00000092335	Zfp977	Promoters	0.00911705	0.59552	2.96522	0.347208	1	0.459411	0	FALSE
CTCF_35105	Lpar2	CTCF	0.000885782	-0.698195	-4.0211	0.348917	1	0.457277	0	FALSE
p300_1740	Kctd3	p300	0.00235624	-0.764142	-3.92897	0.35289	1	0.452361	0	FALSE
p300_4684	Bcl2l1	p300	0.00236604	-0.654404	-3.56833	0.35289	1	0.452361	0	FALSE
p300_795	Lrrfip1	p300	0.00248499	-0.667252	-3.58337	0.357395	1	0.446852	0	FALSE
p300_1479	Uck2	p300	0.0026053	-0.635445	-3.49152	0.361778	1	0.441558	0	FALSE
p300_10205	Sipa1l3	p300	0.00270768	-0.806501	-4.0923	0.363462	1	0.439542	0	FALSE
ENSMUSG00000039501	Znfx1	Promoters	0.00987768	-0.575837	-2.90404	0.366008	1	0.436509	0	FALSE
CTCF_18882	Sufu	CTCF	0.00102093	-0.616915	-3.75923	0.368642	1	0.433396	0	FALSE
Nanog_11940	Mtmr7	Nanog	0.00253199	-0.636837	-3.50438	0.385495	1	0.413981	0	FALSE
Nanog_5303	Dppa4	Nanog	0.00241083	0.579266	3.40808	0.385495	1	0.413981	0	FALSE
ENSMUSG00000020687	Cdc27	Promoters	0.0115642	-0.552309	-2.81087	0.388591	1	0.410507	0	FALSE
ENSMUSG00000025480	Syce1	Promoters	0.0113211	0.614461	2.91414	0.388591	1	0.410507	0	FALSE
ENSMUSG00000029207	Apbb2	Promoters	0.0110251	-0.701406	-3.11189	0.388591	1	0.410507	0	FALSE
ENSMUSG00000039395	Mreg	Promoters	0.0116209	0.595735	2.87267	0.388591	1	0.410507	0	FALSE
p300_3804	Tanc1	p300	0.00301864	0.657574	3.49128	0.392131	1	0.406569	0	FALSE
p300_11876	Wdr91	p300	0.00340038	0.795697	3.94108	0.392281	1	0.406403	0	FALSE
p300_15240	Zfp42	p300	0.00355344	0.594078	3.3028	0.392281	1	0.406403	0	FALSE
p300_15441	Ssbp4	p300	0.00366614	-0.791986	-3.89158	0.392281	1	0.406403	0	FALSE
p300_20172	Tet1	p300	0.003818	0.630301	3.34745	0.392281	1	0.406403	0	FALSE
p300_25301	Zfp219	p300	0.00357395	0.701338	3.54743	0.392281	1	0.406403	0	FALSE
p300_2552	Txnip	p300	0.00409133	-0.641753	-3.3472	0.392281	1	0.406403	0	FALSE
p300_27055	Dus3l	p300	0.0034674	-0.65047	-3.42564	0.392281	1	0.406403	0	FALSE
p300_28371	Setd4	p300	0.00396898	-0.659577	-3.39862	0.392281	1	0.406403	0	FALSE
p300_29955	Zfp532	p300	0.00402236	0.761296	3.71285	0.392281	1	0.406403	0	FALSE
p300_4252	Spred1	p300	0.00404972	-0.587379	-3.24576	0.392281	1	0.406403	0	FALSE
p300_7385	Slc7a1	p300	0.00357319	0.701349	3.54754	0.392281	1	0.406403	0	FALSE
p300_26769	Cyp39a1	p300	0.00427973	0.81254	3.94268	0.395071	1	0.403324	0	FALSE
p300_3579	Cdk9	p300	0.00440735	0.653923	3.34756	0.395071	1	0.403324	0	FALSE
p300_4105	Trp53i11	p300	0.00441475	-0.637655	-3.31111	0.395071	1	0.403324	0	FALSE
ENSMUSG00000006586	Runx1t1	Promoters	0.0121693	0.549046	2.78706	0.397239	1	0.400948	0	FALSE
Oct4_2730	Avpi1	2004-10-01	0.0351724	0.473018	2.27778	0.40112	1	0.396726	0	FALSE
Oct4_3836	Zfp990	2004-10-01	0.0343988	0.416289	2.24298	0.40112	1	0.396726	0	FALSE
Oct4_4523	Wnt5b	2004-10-01	0.0356968	0.471833	2.27044	0.40112	1	0.396726	0	FALSE
ENSMUSG00000003309	Ap1m2	Promoters	0.0137635	0.619572	2.84595	0.401484	1	0.396332	0	FALSE
ENSMUSG00000026478	Lamc1	Promoters	0.012716	0.625062	2.88722	0.401484	1	0.396332	0	FALSE
ENSMUSG00000026867	Gapvd1	Promoters	0.0137477	-0.713159	-3.05203	0.401484	1	0.396332	0	FALSE
ENSMUSG00000029397	Rchy1	Promoters	0.0134292	0.663439	2.94077	0.401484	1	0.396332	0	FALSE
ENSMUSG00000047205	Dusp18	Promoters	0.0136496	-0.554966	-2.75064	0.401484	1	0.396332	0	FALSE
ENSMUSG00000010760	Phlda2	Promoters	0.0141267	0.65984	2.91246	0.403495	1	0.394162	0	FALSE
ENSMUSG00000001555	Fkbp10	Promoters	0.0146113	0.615361	2.81475	0.407364	1	0.390017	0	FALSE
ENSMUSG00000029004	Kmt2e	Promoters	0.0148565	0.614178	2.80606	0.407364	1	0.390017	0	FALSE
p300_23063	Esrrb	p300	0.00476347	0.618453	3.24495	0.408138	1	0.389193	0	FALSE
p300_26156	Cldn6	p300	0.00470998	0.65028	3.31518	0.408138	1	0.389193	0	FALSE
p300_27517	Tmem186	p300	0.0049039	0.616862	3.23146	0.411417	1	0.385718	0	FALSE
CTCF_10853	Fam208a	CTCF	0.00123435	0.631353	3.73081	0.411419	1	0.385715	0	FALSE
super_enhancers_2485	Zfp981	Super enhancers	0.00244694	0.638494	3.51976	0.421363	1	0.375343	0	FALSE
super_enhancers_6783	Il17rd	Super enhancers	0.00235732	-0.703547	-3.70427	0.421363	1	0.375343	0	FALSE
ENSMUSG00000000125	Wnt3	Promoters	0.0178185	0.566194	2.66036	0.421851	1	0.374841	0	FALSE
ENSMUSG00000001985	Grik3	Promoters	0.0182504	-0.549173	-2.62854	0.421851	1	0.374841	0	FALSE
ENSMUSG00000014496	Ankrd28	Promoters	0.0179875	0.522945	2.60295	0.421851	1	0.374841	0	FALSE
ENSMUSG00000015653	Steap2	Promoters	0.0172984	0.584986	2.69877	0.421851	1	0.374841	0	FALSE
ENSMUSG00000021759	Plpp1	Promoters	0.0160277	-0.608728	-2.76639	0.421851	1	0.374841	0	FALSE
ENSMUSG00000025209	Twnk	Promoters	0.0160365	-0.530823	-2.65739	0.421851	1	0.374841	0	FALSE
ENSMUSG00000025485	Ric8a	Promoters	0.0179179	-0.693636	-2.88885	0.421851	1	0.374841	0	FALSE
ENSMUSG00000031885	Cbfb	Promoters	0.0167591	-0.728987	-3.01213	0.421851	1	0.374841	0	FALSE
ENSMUSG00000038668	Lpar1	Promoters	0.0166245	-0.699306	-2.93488	0.421851	1	0.374841	0	FALSE
ENSMUSG00000041734	Kirrel	Promoters	0.0185432	0.533918	2.60355	0.421851	1	0.374841	0	FALSE
ENSMUSG00000047751	Utf1	Promoters	0.0187695	0.638779	2.7536	0.421851	1	0.374841	0	FALSE
Oct4_3258	Phc3	2004-10-01	0.0388587	0.657399	2.46755	0.425453	1	0.371148	0	FALSE
ENSMUSG00000035107	Dcbld2	Promoters	0.0204899	-0.610172	-2.66791	0.425631	1	0.370966	0	FALSE
ENSMUSG00000036992	Nxt1	Promoters	0.0202832	0.610959	2.67339	0.425631	1	0.370966	0	FALSE
ENSMUSG00000052369	Tmem106c	Promoters	0.0197285	0.558749	2.60934	0.425631	1	0.370966	0	FALSE
ENSMUSG00000054720	Lrrc8c	Promoters	0.0198552	-0.558275	-2.60613	0.425631	1	0.370966	0	FALSE
ENSMUSG00000073678	Pgap1	Promoters	0.0200224	0.633776	2.71745	0.425631	1	0.370966	0	FALSE
CTCF_16904	Mpp7	CTCF	0.00138552	-0.664766	-3.77532	0.428817	1	0.367728	0	FALSE
ENSMUSG00000018593	Sparc	Promoters	0.0213321	0.679959	2.78197	0.430092	1	0.366438	0	FALSE
ENSMUSG00000040312	Cchcr1	Promoters	0.0211466	-0.570025	-2.59587	0.430092	1	0.366438	0	FALSE
ENSMUSG00000002076	Hsf2bp	Promoters	0.0223149	0.706701	2.82519	0.430612	1	0.365914	0	FALSE
ENSMUSG00000021360	Gcnt2	Promoters	0.0217453	-0.678412	-2.77023	0.430612	1	0.365914	0	FALSE
ENSMUSG00000026288	Inpp5d	Promoters	0.0227453	0.647774	2.68883	0.430612	1	0.365914	0	FALSE
ENSMUSG00000028466	Creb3	Promoters	0.0229283	-0.601316	-2.607	0.430612	1	0.365914	0	FALSE
ENSMUSG00000031093	Dock11	Promoters	0.0224166	-0.706331	-2.82223	0.430612	1	0.365914	0	FALSE
ENSMUSG00000024968	Rcor2	Promoters	0.0233286	0.517254	2.49195	0.43221	1	0.364305	0	FALSE
CTCF_13113	Mkl1	CTCF	0.00170442	0.669823	3.71942	0.433389	1	0.363122	0	FALSE
CTCF_14934	Cbr3	CTCF	0.00216698	0.594914	3.47155	0.433389	1	0.363122	0	FALSE
CTCF_18278	Vps37c	CTCF	0.00220045	0.630139	3.53738	0.433389	1	0.363122	0	FALSE
CTCF_22048	Dido1	CTCF	0.00210445	0.63224	3.55701	0.433389	1	0.363122	0	FALSE
CTCF_37305	Uaca	CTCF	0.00160269	0.855346	4.66992	0.433389	1	0.363122	0	FALSE
CTCF_38719	Tspan7	CTCF	0.00160288	-0.829105	-4.44884	0.433389	1	0.363122	0	FALSE
CTCF_4596	Grb10	CTCF	0.00195581	-0.79594	-4.15772	0.433389	1	0.363122	0	FALSE
CTCF_541	Sgol2a	CTCF	0.0021366	0.595566	3.47744	0.433389	1	0.363122	0	FALSE
p300_20113	Nodal	p300	0.00537592	0.560781	3.10379	0.435147	1	0.361364	0	FALSE
p300_25987	Rps6ka2	p300	0.00540287	-0.572085	-3.11931	0.435147	1	0.361364	0	FALSE
Oct4_3920	Phtf2	2004-10-01	0.0409396	0.500063	2.23644	0.437031	1	0.359488	0	FALSE
ENSMUSG00000025016	Tm9sf3	Promoters	0.0239168	0.450241	2.41826	0.4372	1	0.35932	0	FALSE
ENSMUSG00000001827	Folr1	Promoters	0.0269109	-0.493801	-2.40925	0.448932	1	0.347819	0	FALSE
ENSMUSG00000002980	Bcam	Promoters	0.0277847	0.479649	2.38272	0.448932	1	0.347819	0	FALSE
ENSMUSG00000003644	Rps6ka1	Promoters	0.0284666	-0.564186	-2.46377	0.448932	1	0.347819	0	FALSE
ENSMUSG00000021814	Anxa7	Promoters	0.0287252	0.628138	2.55281	0.448932	1	0.347819	0	FALSE
ENSMUSG00000022898	Dscr3	Promoters	0.0265145	0.692293	2.71349	0.448932	1	0.347819	0	FALSE
ENSMUSG00000024501	Dpysl3	Promoters	0.026747	-0.506938	-2.42483	0.448932	1	0.347819	0	FALSE
ENSMUSG00000024665	Fads2	Promoters	0.0257384	-0.497145	-2.43089	0.448932	1	0.347819	0	FALSE
ENSMUSG00000026509	Capn2	Promoters	0.0307802	0.496018	2.3553	0.448932	1	0.347819	0	FALSE
ENSMUSG00000026975	Dph7	Promoters	0.0307454	0.509613	2.36918	0.448932	1	0.347819	0	FALSE
ENSMUSG00000028680	Plk3	Promoters	0.0300027	0.600485	2.49061	0.448932	1	0.347819	0	FALSE
ENSMUSG00000029249	Rest	Promoters	0.0295333	-0.580445	-2.46926	0.448932	1	0.347819	0	FALSE
ENSMUSG00000031634	Ufsp2	Promoters	0.0287527	-0.582717	-2.48388	0.448932	1	0.347819	0	FALSE
ENSMUSG00000036270	Edc4	Promoters	0.0298468	-0.542697	-2.41757	0.448932	1	0.347819	0	FALSE
ENSMUSG00000036568	Gltscr1l	Promoters	0.0305889	-0.49651	-2.3584	0.448932	1	0.347819	0	FALSE
ENSMUSG00000039738	Slx4	Promoters	0.0304279	0.510445	2.37441	0.448932	1	0.347819	0	FALSE
ENSMUSG00000042745	Id1	Promoters	0.0265627	-0.692137	-2.71232	0.448932	1	0.347819	0	FALSE
ENSMUSG00000047731	Wbp1l	Promoters	0.0252249	0.540075	2.48534	0.448932	1	0.347819	0	FALSE
ENSMUSG00000051043	Gprc5c	Promoters	0.0278015	-0.448846	-2.35592	0.448932	1	0.347819	0	FALSE
ENSMUSG00000062115	Rai1	Promoters	0.0288354	0.545531	2.43552	0.448932	1	0.347819	0	FALSE
p300_15236	Triml2	p300	0.00582208	0.638337	3.21175	0.450875	1	0.345944	0	FALSE
p300_22295	Ccno	p300	0.00578322	0.622639	3.18278	0.450875	1	0.345944	0	FALSE
Oct4_340	Cep170	2004-10-01	0.0433865	-0.646509	-2.39689	0.451855	1	0.345001	0	FALSE
ENSMUSG00000033885	Pxk	Promoters	0.031458	0.646892	2.54488	0.452415	1	0.344463	0	FALSE
ENSMUSG00000045817	Zfp36l2	Promoters	0.0316789	0.521814	2.36909	0.452415	1	0.344463	0	FALSE
ENSMUSG00000022055	Nefl	Promoters	0.0330118	0.642517	2.51549	0.452591	1	0.344294	0	FALSE
ENSMUSG00000022761	Lztr1	Promoters	0.0327256	-0.616602	-2.47673	0.452591	1	0.344294	0	FALSE
ENSMUSG00000066892	Fbxl12	Promoters	0.032065	-0.573371	-2.42429	0.452591	1	0.344294	0	FALSE
ENSMUSG00000092035	Peg10	Promoters	0.0326167	0.616902	2.47868	0.452591	1	0.344294	0	FALSE
Oct4_3546	Runx1t1	2004-10-01	0.0459788	0.521917	2.20611	0.45658	1	0.340483	0	FALSE
Oct4_4812	Stim1	2004-10-01	0.0451988	-0.54215	-2.23504	0.45658	1	0.340483	0	FALSE
p300_10340	Dpy19l3	p300	0.00602176	0.739113	3.46993	0.45754	1	0.339571	0	FALSE
ENSMUSG00000006800	Sulf2	Promoters	0.0341863	0.50099	2.3155	0.461153	1	0.336155	0	FALSE
ENSMUSG00000031608	Galnt7	Promoters	0.034309	-0.588636	-2.41501	0.461153	1	0.336155	0	FALSE
Oct4_1884	Ext1	2004-10-01	0.0475677	-0.486698	-2.15778	0.461623	1	0.335712	0	FALSE
Nanog_9674	Rell1	Nanog	0.00344666	-0.723506	-3.63064	0.466447	1	0.331197	0	FALSE
ENSMUSG00000028514	Usp24	Promoters	0.0362054	-0.429512	-2.23084	0.477284	1	0.321223	0	FALSE
ENSMUSG00000029622	Arpc1b	Promoters	0.0359367	0.511283	2.30412	0.477284	1	0.321223	0	FALSE
Nanog_11947	Zfp42	Nanog	0.00469538	0.579622	3.181	0.481878	1	0.317063	0	FALSE
Nanog_12067	Klf2	Nanog	0.00574217	0.581027	3.11179	0.481878	1	0.317063	0	FALSE
Nanog_13141	Klhl13	Nanog	0.00593446	0.766428	3.5796	0.481878	1	0.317063	0	FALSE
Nanog_2781	Ppp2r5e	Nanog	0.00556133	-0.609877	-3.173	0.481878	1	0.317063	0	FALSE
Nanog_5543	Phf10	Nanog	0.00533274	0.772384	3.64816	0.481878	1	0.317063	0	FALSE
Nanog_6629	Dmrt1	Nanog	0.00531371	0.550486	3.09281	0.481878	1	0.317063	0	FALSE
CTCF_20682	Nusap1	CTCF	0.00262583	-0.758977	-3.86603	0.486043	1	0.313325	0	FALSE
CTCF_26677	Kmt2e	CTCF	0.00269214	0.633838	3.47675	0.486043	1	0.313325	0	FALSE
super_enhancers_1320	Ckap2l	Super enhancers	0.00431945	-0.757536	-3.66967	0.489119	1	0.310585	0	FALSE
super_enhancers_503	Pid1	Super enhancers	0.00454466	-0.809519	-3.9	0.489119	1	0.310585	0	FALSE
super_enhancers_6209	Rps6ka5	Super enhancers	0.00382601	0.763898	3.74325	0.489119	1	0.310585	0	FALSE
Nanog_11885	Adrb3	Nanog	0.00643736	0.520275	2.98456	0.490044	1	0.309765	0	FALSE
Oct4_893	Pipox	2004-10-01	0.0516715	0.430053	2.07637	0.490305	1	0.309534	0	FALSE
ENSMUSG00000001750	Tcirg1	Promoters	0.0389902	0.555935	2.31684	0.490586	1	0.309285	0	FALSE
ENSMUSG00000003051	Elf3	Promoters	0.0414235	-0.499034	-2.23031	0.490586	1	0.309285	0	FALSE
ENSMUSG00000003810	Mast2	Promoters	0.0382034	0.521701	2.28808	0.490586	1	0.309285	0	FALSE
ENSMUSG00000024383	Map3k2	Promoters	0.0402725	0.517049	2.26018	0.490586	1	0.309285	0	FALSE
ENSMUSG00000035181	Heatr5a	Promoters	0.0384727	-0.505457	-2.26879	0.490586	1	0.309285	0	FALSE
ENSMUSG00000040721	Zfhx2	Promoters	0.0391016	0.656793	2.46355	0.490586	1	0.309285	0	FALSE
ENSMUSG00000042515	Mum1l1	Promoters	0.0412779	0.65148	2.42882	0.490586	1	0.309285	0	FALSE
ENSMUSG00000044155	Lsm8	Promoters	0.0394416	0.599327	2.36755	0.490586	1	0.309285	0	FALSE
ENSMUSG00000045658	Pid1	Promoters	0.0415084	-0.550163	-2.28226	0.490586	1	0.309285	0	FALSE
ENSMUSG00000052957	Gas1	Promoters	0.0402833	0.474122	2.22027	0.490586	1	0.309285	0	FALSE
ENSMUSG00000055560	Zfp459	Promoters	0.0377049	0.52285	2.29502	0.490586	1	0.309285	0	FALSE
ENSMUSG00000063531	Sema3e	Promoters	0.0405093	0.533587	2.27477	0.490586	1	0.309285	0	FALSE
ENSMUSG00000021493	Pdlim7	Promoters	0.0418982	0.549292	2.27709	0.490961	1	0.308953	0	FALSE
Nanog_1001	Utrn	Nanog	0.0131314	-0.716395	-3.08041	0.493095	1	0.30707	0	FALSE
Nanog_11972	Cdkn2aip	Nanog	0.0131298	0.544126	2.75152	0.493095	1	0.30707	0	FALSE
Nanog_12857	Dppa5a	Nanog	0.0133597	0.478713	2.67116	0.493095	1	0.30707	0	FALSE
Nanog_2026	Mprip	Nanog	0.0116546	0.527413	2.77617	0.493095	1	0.30707	0	FALSE
Nanog_3163	Cdkal1	Nanog	0.00759977	0.565098	2.98562	0.493095	1	0.30707	0	FALSE
Nanog_351	Pikfyve	Nanog	0.0100337	0.574856	2.89664	0.493095	1	0.30707	0	FALSE
Nanog_3984	Il17rd	Nanog	0.0104166	-0.587117	-2.90113	0.493095	1	0.30707	0	FALSE
Nanog_3986	Arhgef3	Nanog	0.00814025	0.57394	2.97354	0.493095	1	0.30707	0	FALSE
Nanog_4111	Chd8	Nanog	0.0117387	-0.650671	-2.96828	0.493095	1	0.30707	0	FALSE
Nanog_5746	Pex6	Nanog	0.0102896	-0.535069	-2.83248	0.493095	1	0.30707	0	FALSE
Nanog_6349	Wdr7	Nanog	0.00761068	-0.72519	-3.33056	0.493095	1	0.30707	0	FALSE
Nanog_676	Aspm	Nanog	0.0126909	0.500745	2.7134	0.493095	1	0.30707	0	FALSE
Nanog_7032	Abl1	Nanog	0.0123535	-0.53552	-2.76402	0.493095	1	0.30707	0	FALSE
Nanog_7498	Ptpra	Nanog	0.0127249	-0.472943	-2.68384	0.493095	1	0.30707	0	FALSE
Nanog_799	Gpa33	Nanog	0.00841884	0.505578	2.87074	0.493095	1	0.30707	0	FALSE
Nanog_8536	Acadm	Nanog	0.00893344	0.629797	3.03374	0.493095	1	0.30707	0	FALSE
Nanog_9818	Scarb2	Nanog	0.0108773	-0.58434	-2.88026	0.493095	1	0.30707	0	FALSE
ENSMUSG00000036779	Papd5	Promoters	0.0430464	-0.617256	-2.35366	0.494803	1	0.305567	0	FALSE
ENSMUSG00000040043	Rbms2	Promoters	0.0435363	-0.646163	-2.39469	0.494803	1	0.305567	0	FALSE
ENSMUSG00000050212	Eva1b	Promoters	0.0433286	-0.444829	-2.16495	0.494803	1	0.305567	0	FALSE
ENSMUSG00000064210	Ano6	Promoters	0.0436697	0.467287	2.17924	0.494803	1	0.305567	0	FALSE
ENSMUSG00000026202	Tuba4a	Promoters	0.0447895	0.492117	2.18943	0.499266	1	0.301668	0	FALSE
ENSMUSG00000026956	Uap1l1	Promoters	0.0447919	-0.478047	-2.17706	0.499266	1	0.301668	0	FALSE
Nanog_11774	Efnb2	Nanog	0.0140322	0.638275	2.87221	0.502681	1	0.298707	0	FALSE
CTCF_16942	Rbbp8	CTCF	0.00291498	-0.777505	-3.90964	0.505224	1	0.296516	0	FALSE
ENSMUSG00000056300	Zfp981	Promoters	0.0457888	0.584832	2.27996	0.506261	1	0.295625	0	FALSE
Oct4_2980	Qser1	2004-10-01	0.0545911	0.473988	2.08482	0.506748	1	0.295208	0	FALSE
p300_10084	Shkbp1	p300	0.00827034	-0.673558	-3.15677	0.526521	1	0.278584	0	FALSE
p300_10249	Wdr62	p300	0.00943148	0.665187	3.08604	0.526521	1	0.278584	0	FALSE
p300_10773	Sema4b	p300	0.00993683	0.561828	2.88138	0.526521	1	0.278584	0	FALSE
p300_10778	Prc1	p300	0.00906353	0.667749	3.10746	0.526521	1	0.278584	0	FALSE
p300_11353	Orai3	p300	0.00783119	0.699133	3.24306	0.526521	1	0.278584	0	FALSE
p300_14226	Ooep	p300	0.00912601	0.770347	3.41717	0.526521	1	0.278584	0	FALSE
p300_14404	Dnajc13	p300	0.00840143	0.572052	2.95898	0.526521	1	0.278584	0	FALSE
p300_15051	Plekha2	p300	0.00792669	-0.575521	-2.98578	0.526521	1	0.278584	0	FALSE
p300_17199	Cobl	p300	0.00819407	0.720627	3.28681	0.526521	1	0.278584	0	FALSE
p300_18155	Pipox	p300	0.00976899	0.527013	2.84174	0.526521	1	0.278584	0	FALSE
p300_20714	Tmem263	p300	0.00903879	-0.521012	-2.86306	0.526521	1	0.278584	0	FALSE
p300_21429	Rreb1	p300	0.00950006	-0.664718	-3.08214	0.526521	1	0.278584	0	FALSE
p300_24236	Pla2g6	p300	0.00744397	0.593056	3.03695	0.526521	1	0.278584	0	FALSE
p300_25087	Il17rd	p300	0.00969029	-0.685588	-3.12344	0.526521	1	0.278584	0	FALSE
p300_26760	Tnfrsf21	p300	0.00844824	-0.775084	-3.46956	0.526521	1	0.278584	0	FALSE
p300_2892	Lef1	p300	0.00986106	0.606401	2.9536	0.526521	1	0.278584	0	FALSE
p300_28981	Pdlim1	p300	0.00969569	0.550597	2.87504	0.526521	1	0.278584	0	FALSE
p300_3503	Ncs1	p300	0.00816081	-0.635455	-3.07932	0.526521	1	0.278584	0	FALSE
p300_5539	Abcb8	p300	0.00760907	-0.781337	-3.54097	0.526521	1	0.278584	0	FALSE
p300_7395	Ubl3	p300	0.00762495	0.658305	3.15317	0.526521	1	0.278584	0	FALSE
p300_8109	Patj	p300	0.00718182	0.682278	3.23281	0.526521	1	0.278584	0	FALSE
p300_8298	Pomgnt1	p300	0.00878038	-0.630886	-3.04245	0.526521	1	0.278584	0	FALSE
p300_8699	Lck	p300	0.00914898	0.646885	3.05851	0.526521	1	0.278584	0	FALSE
CTCF_19525	Ttf1	CTCF	0.00334401	0.597143	3.32925	0.532348	1	0.273804	0	FALSE
CTCF_21379	Samhd1	CTCF	0.00327658	0.726114	3.65827	0.532348	1	0.273804	0	FALSE
CTCF_27042	Zfp518b	CTCF	0.00344005	-0.723605	-3.63169	0.532348	1	0.273804	0	FALSE
active_enhancers_4272	Nqo1	Active enhancers	0.00219261	-0.707033	-3.74087	0.534984	1	0.271659	0	FALSE
active_enhancers_4765	Slc25a20	Active enhancers	0.00208278	0.548114	3.40515	0.534984	1	0.271659	0	FALSE
active_enhancers_4864	Utrn	Active enhancers	0.00239531	-0.56943	-3.39354	0.534984	1	0.271659	0	FALSE
active_enhancers_7436	Coro7	Active enhancers	0.00179324	-0.776626	-4.08878	0.534984	1	0.271659	0	FALSE
active_enhancers_7641	Dppa4	Active enhancers	0.00265031	0.537305	3.31036	0.534984	1	0.271659	0	FALSE
super_enhancers_2690	Rell1	Super enhancers	0.0056378	-0.69661	-3.36348	0.53935	1	0.26813	0	FALSE
ENSMUSG00000022620	Arsa	Promoters	0.049546	-0.553852	-2.20621	0.53959	1	0.267936	0	FALSE
ENSMUSG00000031805	Jak3	Promoters	0.0495904	0.49808	2.14921	0.53959	1	0.267936	0	FALSE
Oct4_1921	Ptp4a3	2004-10-01	0.0612152	0.494067	2.04892	0.54123	1	0.266618	0	FALSE
Oct4_2565	Piezo2	2004-10-01	0.0617295	-0.579446	-2.1329	0.54123	1	0.266618	0	FALSE
Oct4_4370	Gng12	2004-10-01	0.0621084	-0.333536	-1.93782	0.54123	1	0.266618	0	FALSE
Nanog_4142	Rnf17	Nanog	0.0155833	0.610759	2.7811	0.542297	1	0.265763	0	FALSE
Oct4_3298	Frem2	2004-10-01	0.063574	0.433704	1.98457	0.542922	1	0.265263	0	FALSE
ENSMUSG00000022948	Setd4	Promoters	0.0508688	-0.530724	-2.16919	0.544853	1	0.263721	0	FALSE
ENSMUSG00000055102	Zfp819	Promoters	0.0508324	0.574297	2.2184	0.544853	1	0.263721	0	FALSE
ENSMUSG00000003352	Cacnb3	Promoters	0.0513686	-0.529762	-2.16372	0.54594	1	0.262855	0	FALSE
ENSMUSG00000002006	Pdzd4	Promoters	0.0519238	-0.510344	-2.13969	0.547596	1	0.26154	0	FALSE
ENSMUSG00000018899	Irf1	Promoters	0.0529064	0.463156	2.09035	0.549505	1	0.260028	0	FALSE
ENSMUSG00000028943	Espn	Promoters	0.0525988	0.463688	2.0934	0.549505	1	0.260028	0	FALSE
ENSMUSG00000037822	Smim14	Promoters	0.0535589	0.426969	2.05815	0.552099	1	0.257983	0	FALSE
Nanog_11110	Zfp110	Nanog	0.0193904	-0.594622	-2.66657	0.553444	1	0.256926	0	FALSE
Nanog_11974	Wwc2	Nanog	0.0187753	-0.578965	-2.65688	0.553444	1	0.256926	0	FALSE
Nanog_1212	Atg5	Nanog	0.0195387	0.686931	2.83574	0.553444	1	0.256926	0	FALSE
Nanog_12420	Yap1	Nanog	0.0190045	0.561502	2.6281	0.553444	1	0.256926	0	FALSE
Nanog_12548	Nfrkb	Nanog	0.0183416	0.47732	2.5478	0.553444	1	0.256926	0	FALSE
Nanog_12966	Tex264	Nanog	0.0186643	0.496819	2.56016	0.553444	1	0.256926	0	FALSE
Nanog_3982	Il17rd	Nanog	0.0178163	-0.523608	-2.60749	0.553444	1	0.256926	0	FALSE
Nanog_5980	Fbxo11	Nanog	0.0188563	0.519655	2.58049	0.553444	1	0.256926	0	FALSE
Oct4_1608	Kat6b	2004-10-01	0.0691028	0.595838	2.09846	0.556734	1	0.254353	0	FALSE
Oct4_4018	Slain2	2004-10-01	0.0690371	0.541458	2.03661	0.556734	1	0.254353	0	FALSE
Oct4_5281	Slc35f2	2004-10-01	0.0690848	-0.595868	-2.09863	0.556734	1	0.254353	0	FALSE
ENSMUSG00000022965	Ifngr2	Promoters	0.0545892	-0.544064	-2.15061	0.557	1	0.254145	0	FALSE
ENSMUSG00000046380	Jrk	Promoters	0.0552267	-0.44665	-2.05831	0.557	1	0.254145	0	FALSE
ENSMUSG00000058240	Cryzl1	Promoters	0.0552531	0.621184	2.242	0.557	1	0.254145	0	FALSE
CTCF_35149	Pgpep1	CTCF	0.00374365	-0.558078	-3.22546	0.559353	1	0.252314	0	FALSE
p300_13780	Ube2q2	p300	0.0110657	-0.65466	-3.00005	0.569254	1	0.244694	0	FALSE
p300_16447	Piezo1	p300	0.0113226	0.567188	2.83949	0.569254	1	0.244694	0	FALSE
p300_18567	Snx11	p300	0.0114501	0.528511	2.78419	0.569254	1	0.244694	0	FALSE
p300_350	Pgap1	p300	0.0110989	0.700956	3.10797	0.569254	1	0.244694	0	FALSE
p300_8319	Hectd3	p300	0.0114168	0.553124	2.81684	0.569254	1	0.244694	0	FALSE
p300_26704	Dhx16	p300	0.0117655	0.579241	2.84236	0.570842	1	0.243484	0	FALSE
p300_716	Inpp5d	p300	0.0116868	0.63081	2.93118	0.570842	1	0.243484	0	FALSE
p300_10074	Ltbp4	p300	0.0121761	0.62803	2.90982	0.571009	1	0.243357	0	FALSE
p300_14801	Camsap3	p300	0.0125081	0.522991	2.74408	0.571009	1	0.243357	0	FALSE
p300_19180	Slc25a19	p300	0.0126198	-0.501091	-2.7159	0.571009	1	0.243357	0	FALSE
p300_19495	Slc16a3	p300	0.0124317	0.720203	3.11433	0.571009	1	0.243357	0	FALSE
p300_21483	Hivep1	p300	0.0126052	0.645786	2.92995	0.571009	1	0.243357	0	FALSE
p300_27698	Comt	p300	0.011958	0.649409	2.95831	0.571009	1	0.243357	0	FALSE
super_enhancers_113	Zfp42	Super enhancers	0.0105569	0.533507	2.82091	0.572706	1	0.242068	0	FALSE
super_enhancers_116	Gpt2	Super enhancers	0.0247785	0.499973	2.44931	0.572706	1	0.242068	0	FALSE
super_enhancers_1276	Rmdn3	Super enhancers	0.0330643	-0.518275	-2.34709	0.572706	1	0.242068	0	FALSE
super_enhancers_1419	Epb41l1	Super enhancers	0.025491	0.454976	2.39643	0.572706	1	0.242068	0	FALSE
super_enhancers_1579	Tpd52	Super enhancers	0.0292269	0.464971	2.34875	0.572706	1	0.242068	0	FALSE
super_enhancers_1663	Phc3	Super enhancers	0.0293541	0.653065	2.58707	0.572706	1	0.242068	0	FALSE
super_enhancers_2110	Gne	Super enhancers	0.0130031	-0.532242	-2.74038	0.572706	1	0.242068	0	FALSE
super_enhancers_2249	Elavl2	Super enhancers	0.0337695	0.44408	2.27127	0.572706	1	0.242068	0	FALSE
super_enhancers_2322	Plk3	Super enhancers	0.00787313	0.575923	2.9889	0.572706	1	0.242068	0	FALSE
super_enhancers_2573	Phtf2	Super enhancers	0.0273928	0.533576	2.44342	0.572706	1	0.242068	0	FALSE
super_enhancers_273	Sulf1	Super enhancers	0.0174886	-0.524892	-2.61631	0.572706	1	0.242068	0	FALSE
super_enhancers_3177	Wdr91	Super enhancers	0.013332	-0.478839	-2.67207	0.572706	1	0.242068	0	FALSE
super_enhancers_3416	Foxp1	Super enhancers	0.0232762	-0.621789	-2.63315	0.572706	1	0.242068	0	FALSE
super_enhancers_3712	Nav2	Super enhancers	0.0220361	-0.508561	-2.5059	0.572706	1	0.242068	0	FALSE
super_enhancers_3786	Abhd2	Super enhancers	0.0331825	0.503434	2.33062	0.572706	1	0.242068	0	FALSE
super_enhancers_3820	Tmem135	Super enhancers	0.0189154	0.616323	2.71114	0.572706	1	0.242068	0	FALSE
super_enhancers_411	Fzd7	Super enhancers	0.0140802	-0.484639	-2.65715	0.572706	1	0.242068	0	FALSE
super_enhancers_4164	Triml2	Super enhancers	0.00821068	0.617884	3.04356	0.572706	1	0.242068	0	FALSE
super_enhancers_4180	Cdkn2aip	Super enhancers	0.0116468	0.579905	2.84726	0.572706	1	0.242068	0	FALSE
super_enhancers_4355	Sntb2	Super enhancers	0.0318575	0.554716	2.4038	0.572706	1	0.242068	0	FALSE
super_enhancers_4463	Yap1	Super enhancers	0.0177302	0.601329	2.71354	0.572706	1	0.242068	0	FALSE
super_enhancers_4948	Utrn	Super enhancers	0.0229574	0.647016	2.68342	0.572706	1	0.242068	0	FALSE
super_enhancers_5086	Prdm1	Super enhancers	0.0136346	-0.640307	-2.88769	0.572706	1	0.242068	0	FALSE
super_enhancers_5166	Arid5b	Super enhancers	0.0221217	-0.604163	-2.62641	0.572706	1	0.242068	0	FALSE
super_enhancers_5395	Mtmr3	Super enhancers	0.0314661	0.449362	2.30507	0.572706	1	0.242068	0	FALSE
super_enhancers_5557	Cyfip2	Super enhancers	0.0309938	0.508966	2.36512	0.572706	1	0.242068	0	FALSE
super_enhancers_5937	Atad2b	Super enhancers	0.0318154	-0.554829	-2.40451	0.572706	1	0.242068	0	FALSE
super_enhancers_6784	Arhgef3	Super enhancers	0.0273499	0.567491	2.48502	0.572706	1	0.242068	0	FALSE
super_enhancers_6787	Arhgef3	Super enhancers	0.0280046	0.531814	2.43217	0.572706	1	0.242068	0	FALSE
super_enhancers_6942	Lpar6	Super enhancers	0.0247028	0.640972	2.64073	0.572706	1	0.242068	0	FALSE
super_enhancers_7048	Abcc4	Super enhancers	0.0314548	0.538337	2.39018	0.572706	1	0.242068	0	FALSE
super_enhancers_7189	Rims2	Super enhancers	0.0129478	0.489786	2.69421	0.572706	1	0.242068	0	FALSE
super_enhancers_7787	Btbd9	Super enhancers	0.0151224	0.612912	2.79679	0.572706	1	0.242068	0	FALSE
super_enhancers_7800	Zfp871	Super enhancers	0.0152316	-0.736001	-3.07502	0.572706	1	0.242068	0	FALSE
super_enhancers_789	Igsf8	Super enhancers	0.00805166	0.777981	3.50232	0.572706	1	0.242068	0	FALSE
super_enhancers_8050	Osbpl1a	Super enhancers	0.0171772	-0.60367	-2.73014	0.572706	1	0.242068	0	FALSE
super_enhancers_8144	Wdr55	Super enhancers	0.0332559	0.465964	2.29553	0.572706	1	0.242068	0	FALSE
super_enhancers_8271	Dym	Super enhancers	0.0326121	0.593168	2.44363	0.572706	1	0.242068	0	FALSE
super_enhancers_8346	Tmem216	Super enhancers	0.0193755	-0.687588	-2.84088	0.572706	1	0.242068	0	FALSE
super_enhancers_8556	Eras	Super enhancers	0.0339234	0.501625	2.31942	0.572706	1	0.242068	0	FALSE
super_enhancers_859	Ptpn14	Super enhancers	0.0155514	-0.704256	-2.97595	0.572706	1	0.242068	0	FALSE
super_enhancers_8598	Klhl13	Super enhancers	0.00957093	0.767371	3.38497	0.572706	1	0.242068	0	FALSE
p300_11877	Wdr91	p300	0.012816	0.573594	2.80096	0.57335	1	0.241581	0	FALSE
p300_4080	Large2	p300	0.0129562	0.572868	2.79568	0.57335	1	0.241581	0	FALSE
ENSMUSG00000026608	Kctd3	Promoters	0.057489	-0.455496	-2.04663	0.575309	1	0.240099	0	FALSE
ENSMUSG00000006435	Neurl1a	Promoters	0.0585106	-0.419254	-2.01294	0.576775	1	0.238993	0	FALSE
ENSMUSG00000022822	Abcc5	Promoters	0.0589279	-0.466739	-2.04396	0.576775	1	0.238993	0	FALSE
ENSMUSG00000029366	Dck	Promoters	0.0597389	0.557358	2.12282	0.576775	1	0.238993	0	FALSE
ENSMUSG00000037600	Kdf1	Promoters	0.059418	0.480761	2.05148	0.576775	1	0.238993	0	FALSE
ENSMUSG00000098176	Ccdc166	Promoters	0.05847	-0.559659	-2.13557	0.576775	1	0.238993	0	FALSE
ENSMUSG00000008489	Elavl2	Promoters	0.0604476	0.556088	2.11582	0.579536	1	0.236919	0	FALSE
ENSMUSG00000074749	Kiz	Promoters	0.0608929	0.610408	2.17968	0.579752	1	0.236758	0	FALSE
p300_20457	Med16	p300	0.0132598	0.664334	2.94787	0.580404	1	0.236269	0	FALSE
p300_21024	Helb	p300	0.013485	0.641083	2.89363	0.582568	1	0.234653	0	FALSE
p300_22410	Wdr35	p300	0.0135986	-0.49647	-2.68261	0.582568	1	0.234653	0	FALSE
CTCF_16307	Sgol1	CTCF	0.00406305	-0.59965	-3.2662	0.586839	1	0.231481	0	FALSE
super_enhancers_3544	Gpr19	Super enhancers	0.0358365	0.665152	2.5195	0.592829	1	0.227071	0	FALSE
super_enhancers_4045	Pnpla6	Super enhancers	0.037069	0.419041	2.21335	0.592829	1	0.227071	0	FALSE
super_enhancers_4181	Wwc2	Super enhancers	0.0378022	-0.522625	-2.29366	0.592829	1	0.227071	0	FALSE
super_enhancers_5883	Gprc5c	Super enhancers	0.0384034	0.408255	2.19093	0.592829	1	0.227071	0	FALSE
super_enhancers_6763	Adk	Super enhancers	0.0392465	0.476303	2.23347	0.592829	1	0.227071	0	FALSE
super_enhancers_7874	Kat2b	Super enhancers	0.0390472	-0.576793	-2.34181	0.592829	1	0.227071	0	FALSE
Nanog_11283	Nav2	Nanog	0.0220361	-0.508561	-2.5059	0.593861	1	0.226315	0	FALSE
Nanog_2314	Atp6v0a1	Nanog	0.0224282	-0.603072	-2.61895	0.593861	1	0.226315	0	FALSE
Nanog_7154	Ly75	Nanog	0.0221415	0.550108	2.55128	0.593861	1	0.226315	0	FALSE
ENSMUSG00000014859	E2f4	Promoters	0.0654492	-0.602174	-2.13336	0.595036	1	0.225456	0	FALSE
ENSMUSG00000021457	Syk	Promoters	0.0640699	0.421651	1.97287	0.595036	1	0.225456	0	FALSE
ENSMUSG00000022652	Morc1	Promoters	0.0636421	0.490115	2.02733	0.595036	1	0.225456	0	FALSE
ENSMUSG00000026988	Wdsub1	Promoters	0.0643895	0.506793	2.03648	0.595036	1	0.225456	0	FALSE
ENSMUSG00000042377	Fam83g	Promoters	0.0632302	0.422861	1.97976	0.595036	1	0.225456	0	FALSE
ENSMUSG00000042770	Hebp1	Promoters	0.0655365	0.390367	1.94305	0.595036	1	0.225456	0	FALSE
ENSMUSG00000049686	Orai1	Promoters	0.0649422	-0.420406	-1.96579	0.595036	1	0.225456	0	FALSE
p300_19137	Gprc5c	p300	0.0148148	0.707797	3.00586	0.5966	1	0.224317	0	FALSE
p300_23072	Esrrb	p300	0.0143324	0.598401	2.79458	0.5966	1	0.224317	0	FALSE
p300_4278	Rad51	p300	0.0145358	0.615728	2.81745	0.5966	1	0.224317	0	FALSE
p300_6093	Scarb2	p300	0.0141475	-0.711116	-3.03431	0.5966	1	0.224317	0	FALSE
p300_7198	Mad1l1	p300	0.0145736	-0.564921	-2.73853	0.5966	1	0.224317	0	FALSE
p300_8299	Mast2	p300	0.014815	0.6344	2.84296	0.5966	1	0.224317	0	FALSE
Nanog_10961	Dusp16	Nanog	0.0230281	0.563467	2.55199	0.596772	1	0.224192	0	FALSE
active_enhancers_1028	Mybl2	Active enhancers	0.0110959	0.50891	2.77294	0.598188	1	0.223162	0	FALSE
active_enhancers_103	Nrp2	Active enhancers	0.0170202	0.604345	2.73495	0.598188	1	0.223162	0	FALSE
active_enhancers_1038	Ube2c	Active enhancers	0.040335	0.382925	2.15391	0.598188	1	0.223162	0	FALSE
active_enhancers_1214	Zfand1	Active enhancers	0.0387577	0.433551	2.20477	0.598188	1	0.223162	0	FALSE
active_enhancers_1219	Gyg	Active enhancers	0.0432353	-0.49526	-2.20794	0.598188	1	0.223162	0	FALSE
active_enhancers_1228	Tbl1xr1	Active enhancers	0.041449	-0.419195	-2.16567	0.598188	1	0.223162	0	FALSE
active_enhancers_1287	Noct	Active enhancers	0.0327792	0.446315	2.28553	0.598188	1	0.223162	0	FALSE
active_enhancers_1291	Foxo1	Active enhancers	0.0212503	0.487895	2.49963	0.598188	1	0.223162	0	FALSE
active_enhancers_132	Igfbp2	Active enhancers	0.00881513	0.522462	2.87401	0.598188	1	0.223162	0	FALSE
active_enhancers_1466	Abcd3	Active enhancers	0.00820756	0.506998	2.88158	0.598188	1	0.223162	0	FALSE
active_enhancers_1504	Manba	Active enhancers	0.0236315	-0.460244	-2.43158	0.598188	1	0.223162	0	FALSE
active_enhancers_160	Epha4	Active enhancers	0.0352528	0.440828	2.25061	0.598188	1	0.223162	0	FALSE
active_enhancers_164	Agfg1	Active enhancers	0.00855432	0.59946	2.99579	0.598188	1	0.223162	0	FALSE
active_enhancers_1957	Sfn	Active enhancers	0.0346654	0.442102	2.25869	0.598188	1	0.223162	0	FALSE
active_enhancers_1987	Tmem57	Active enhancers	0.0404559	0.430211	2.18391	0.598188	1	0.223162	0	FALSE
active_enhancers_2064	Pqlc2	Active enhancers	0.0422208	0.569432	2.29745	0.598188	1	0.223162	0	FALSE
active_enhancers_2126	Kazn	Active enhancers	0.00774765	0.484406	2.87714	0.598188	1	0.223162	0	FALSE
active_enhancers_2278	Nupl2	Active enhancers	0.0205	0.469924	2.49702	0.598188	1	0.223162	0	FALSE
active_enhancers_2347	Zfp518b	Active enhancers	0.0428501	0.416614	2.14952	0.598188	1	0.223162	0	FALSE
active_enhancers_2424	Rest	Active enhancers	0.0269482	0.410562	2.33962	0.598188	1	0.223162	0	FALSE
active_enhancers_2433	Scarb2	Active enhancers	0.0413164	0.388023	2.14673	0.598188	1	0.223162	0	FALSE
active_enhancers_2671	Atp2a2	Active enhancers	0.0419032	-0.409807	-2.1546	0.598188	1	0.223162	0	FALSE
active_enhancers_2684	Mlxip	Active enhancers	0.0413562	-0.459838	-2.19699	0.598188	1	0.223162	0	FALSE
active_enhancers_2822	Dnaaf5	Active enhancers	0.0296325	0.444271	2.32597	0.598188	1	0.223162	0	FALSE
active_enhancers_2922	Ppp1r9a	Active enhancers	0.0423864	0.393324	2.13903	0.598188	1	0.223162	0	FALSE
active_enhancers_3176	Foxp1	Active enhancers	0.0176793	0.62143	2.74764	0.598188	1	0.223162	0	FALSE
active_enhancers_3335	Eps8	Active enhancers	0.0359499	-0.405332	-2.21694	0.598188	1	0.223162	0	FALSE
active_enhancers_3365	Bcat1	Active enhancers	0.0380571	0.492056	2.26086	0.598188	1	0.223162	0	FALSE
active_enhancers_3426	Pvr	Active enhancers	0.0181084	0.498867	2.5742	0.598188	1	0.223162	0	FALSE
active_enhancers_3664	Zfp710	Active enhancers	0.0300295	0.396577	2.28593	0.598188	1	0.223162	0	FALSE
active_enhancers_3696	Ap3b2	Active enhancers	0.0229436	0.421012	2.41181	0.598188	1	0.223162	0	FALSE
active_enhancers_3859	Ate1	Active enhancers	0.0296147	0.527315	2.40362	0.598188	1	0.223162	0	FALSE
active_enhancers_3958	Efnb2	Active enhancers	0.00859327	0.486931	2.84264	0.598188	1	0.223162	0	FALSE
active_enhancers_403	Tor3a	Active enhancers	0.0220642	0.485267	2.48201	0.598188	1	0.223162	0	FALSE
active_enhancers_4227	Chd9	Active enhancers	0.0150353	-0.471492	-2.61924	0.598188	1	0.223162	0	FALSE
active_enhancers_425	Uck2	Active enhancers	0.0261654	0.495914	2.42291	0.598188	1	0.223162	0	FALSE
active_enhancers_4268	Sntb2	Active enhancers	0.0389544	0.423966	2.19568	0.598188	1	0.223162	0	FALSE
active_enhancers_4325	Hsdl1	Active enhancers	0.0378589	-0.401603	-2.1926	0.598188	1	0.223162	0	FALSE
active_enhancers_4442	Ldlr	Active enhancers	0.00913732	-0.492027	-2.82586	0.598188	1	0.223162	0	FALSE
active_enhancers_4537	Usp28	Active enhancers	0.00905139	0.567552	2.92458	0.598188	1	0.223162	0	FALSE
active_enhancers_456	Tmem63a	Active enhancers	0.00768261	0.577372	3.00017	0.598188	1	0.223162	0	FALSE
active_enhancers_460	Enah	Active enhancers	0.0286038	-0.38712	-2.29965	0.598188	1	0.223162	0	FALSE
active_enhancers_4648	Zfp609	Active enhancers	0.0362742	-0.412438	-2.21796	0.598188	1	0.223162	0	FALSE
active_enhancers_4866	Utrn	Active enhancers	0.0256388	0.464251	2.40201	0.598188	1	0.223162	0	FALSE
active_enhancers_4904	Ctgf	Active enhancers	0.039788	0.390751	2.16453	0.598188	1	0.223162	0	FALSE
active_enhancers_4934	Cdk19	Active enhancers	0.0344646	-0.547939	-2.36172	0.598188	1	0.223162	0	FALSE
active_enhancers_4954	Bend3	Active enhancers	0.00815568	0.507351	2.88428	0.598188	1	0.223162	0	FALSE
active_enhancers_5004	Unc5b	Active enhancers	0.030803	-0.509462	-2.36823	0.598188	1	0.223162	0	FALSE
active_enhancers_5061	Reep3	Active enhancers	0.0193129	-0.439389	-2.49411	0.598188	1	0.223162	0	FALSE
active_enhancers_5063	Reep3	Active enhancers	0.0350471	-0.423189	-2.24001	0.598188	1	0.223162	0	FALSE
active_enhancers_5077	Arid5b	Active enhancers	0.041196	0.374945	2.14015	0.598188	1	0.223162	0	FALSE
active_enhancers_5143	Sbno2	Active enhancers	0.0384897	0.424881	2.20146	0.598188	1	0.223162	0	FALSE
active_enhancers_5339	Zmiz2	Active enhancers	0.0269288	0.42547	2.35074	0.598188	1	0.223162	0	FALSE
active_enhancers_5607	Gsg2	Active enhancers	0.0387865	-0.477285	-2.23943	0.598188	1	0.223162	0	FALSE
active_enhancers_5805	Fbxl20	Active enhancers	0.0107795	-0.500779	-2.77463	0.598188	1	0.223162	0	FALSE
active_enhancers_5842	Rdm1	Active enhancers	0.00597833	0.490051	2.97479	0.598188	1	0.223162	0	FALSE
active_enhancers_60	Tmem131	Active enhancers	0.0401836	-0.430739	-2.1872	0.598188	1	0.223162	0	FALSE
active_enhancers_6035	Timp2	Active enhancers	0.041269	-0.438386	-2.1813	0.598188	1	0.223162	0	FALSE
active_enhancers_6075	Dnmt3a	Active enhancers	0.0414712	-0.459608	-2.19559	0.598188	1	0.223162	0	FALSE
active_enhancers_614	Wdr34	Active enhancers	0.0288134	0.446289	2.33915	0.598188	1	0.223162	0	FALSE
active_enhancers_6256	Zfyve1	Active enhancers	0.0382113	-0.393655	-2.18356	0.598188	1	0.223162	0	FALSE
active_enhancers_6259	Elmsan1	Active enhancers	0.0401694	-0.390062	-2.16004	0.598188	1	0.223162	0	FALSE
active_enhancers_6328	Dicer1	Active enhancers	0.00850102	-0.671826	-3.14195	0.598188	1	0.223162	0	FALSE
active_enhancers_6398	Tbce	Active enhancers	0.0408009	0.420412	2.1733	0.598188	1	0.223162	0	FALSE
active_enhancers_6508	Fbxw17	Active enhancers	0.032559	0.404924	2.25812	0.598188	1	0.223162	0	FALSE
active_enhancers_656	Abl1	Active enhancers	0.0291208	0.420127	2.31484	0.598188	1	0.223162	0	FALSE
active_enhancers_6815	Dcp1a	Active enhancers	0.0100125	-0.47044	-2.77016	0.598188	1	0.223162	0	FALSE
active_enhancers_6843	Fam35a	Active enhancers	0.028236	0.438738	2.3415	0.598188	1	0.223162	0	FALSE
active_enhancers_6886	Khnyn	Active enhancers	0.032013	-0.413553	-2.27107	0.598188	1	0.223162	0	FALSE
active_enhancers_6888	Zdhhc20	Active enhancers	0.012755	-0.667053	-2.96958	0.598188	1	0.223162	0	FALSE
active_enhancers_6890	Zdhhc20	Active enhancers	0.0202684	-0.428859	-2.46678	0.598188	1	0.223162	0	FALSE
active_enhancers_6916	Ccdc25	Active enhancers	0.0186445	-0.639292	-2.75734	0.598188	1	0.223162	0	FALSE
active_enhancers_6940	Lpar6	Active enhancers	0.0283109	-0.430071	-2.33376	0.598188	1	0.223162	0	FALSE
active_enhancers_7086	Laptm4b	Active enhancers	0.024129	-0.417773	-2.38931	0.598188	1	0.223162	0	FALSE
active_enhancers_7367	Cacnb3	Active enhancers	0.0121678	-0.451944	-2.68087	0.598188	1	0.223162	0	FALSE
active_enhancers_7369	Lmbr1l	Active enhancers	0.0429113	0.407988	2.14312	0.598188	1	0.223162	0	FALSE
active_enhancers_7502	Top3b	Active enhancers	0.0175659	0.500915	2.58829	0.598188	1	0.223162	0	FALSE
active_enhancers_7559	Hes1	Active enhancers	0.024773	-0.456972	-2.40971	0.598188	1	0.223162	0	FALSE
active_enhancers_7621	Parp9	Active enhancers	0.0242785	0.478492	2.43697	0.598188	1	0.223162	0	FALSE
active_enhancers_763	Pdk1	Active enhancers	0.0150879	0.489936	2.63605	0.598188	1	0.223162	0	FALSE
active_enhancers_7641	Dppa2	Active enhancers	0.0140663	0.451013	2.62575	0.598188	1	0.223162	0	FALSE
active_enhancers_7660	Nrip1	Active enhancers	0.0437452	-0.406509	-2.13381	0.598188	1	0.223162	0	FALSE
active_enhancers_7662	Nrip1	Active enhancers	0.0105705	0.511812	2.79434	0.598188	1	0.223162	0	FALSE
active_enhancers_7682	Urb1	Active enhancers	0.044028	-0.376626	-2.11257	0.598188	1	0.223162	0	FALSE
active_enhancers_7874	Stk38	Active enhancers	0.0364753	0.396965	2.20533	0.598188	1	0.223162	0	FALSE
active_enhancers_8064	Kat2b	Active enhancers	0.00993273	-0.623027	-2.98025	0.598188	1	0.223162	0	FALSE
active_enhancers_8064	Sgol1	Active enhancers	0.0399675	0.517723	2.26421	0.598188	1	0.223162	0	FALSE
active_enhancers_8138	Map4k3	Active enhancers	0.0193301	-0.473849	-2.52389	0.598188	1	0.223162	0	FALSE
active_enhancers_8440	Zfp236	Active enhancers	0.00536319	0.549994	3.08884	0.598188	1	0.223162	0	FALSE
active_enhancers_8461	Rps6kb2	Active enhancers	0.0168061	-0.555029	-2.66895	0.598188	1	0.223162	0	FALSE
active_enhancers_849	Ino80	Active enhancers	0.0365166	0.411952	2.21481	0.598188	1	0.223162	0	FALSE
active_enhancers_8581	Cep55	Active enhancers	0.0421443	0.458271	2.1875	0.598188	1	0.223162	0	FALSE
active_enhancers_8615	Dnmbp	Active enhancers	0.0173014	0.481139	2.5743	0.598188	1	0.223162	0	FALSE
active_enhancers_8640	Sufu	Active enhancers	0.0385288	-0.43401	-2.20764	0.598188	1	0.223162	0	FALSE
active_enhancers_880	Slc20a1	Active enhancers	0.0334894	0.395938	2.24045	0.598188	1	0.223162	0	FALSE
active_enhancers_932	Gins1	Active enhancers	0.0153047	0.470393	2.6114	0.598188	1	0.223162	0	FALSE
active_enhancers_950	Bcl2l1	Active enhancers	0.037502	-0.426856	-2.21397	0.598188	1	0.223162	0	FALSE
Nanog_11034	Bcat1	Nanog	0.024559	-0.513412	-2.46678	0.598256	1	0.223113	0	FALSE
Nanog_7725	Snai1	Nanog	0.0242019	0.458594	2.42053	0.598256	1	0.223113	0	FALSE
Nanog_799	Dusp27	Nanog	0.0240449	0.441232	2.40874	0.598256	1	0.223113	0	FALSE
active_enhancers_4758	Gmppb	Active enhancers	0.0444648	0.453783	2.16049	0.598369	1	0.223031	0	FALSE
active_enhancers_6085	Hs1bp3	Active enhancers	0.0449233	-0.396498	-2.11586	0.598836	1	0.222692	0	FALSE
primed_enhancers_10380	Rnft1	Primed enhancers	0.00185565	0.753578	3.97115	0.599451	1	0.222246	0	FALSE
primed_enhancers_12664	Enox1	Primed enhancers	0.00150861	0.59008	3.58061	0.599451	1	0.222246	0	FALSE
primed_enhancers_12786	Ubac2	Primed enhancers	0.00204127	-0.647133	-3.6013	0.599451	1	0.222246	0	FALSE
primed_enhancers_3596	Ak4	Primed enhancers	0.00127954	0.731516	4.01435	0.599451	1	0.222246	0	FALSE
primed_enhancers_6453	Zfp715	Primed enhancers	0.00174029	-0.616269	-3.586	0.599451	1	0.222246	0	FALSE
primed_enhancers_8736	Exog	Primed enhancers	0.0014362	0.764933	4.11391	0.599451	1	0.222246	0	FALSE
ENSMUSG00000029635	Cdk8	Promoters	0.0664671	0.41826	1.95362	0.599515	1	0.2222	0	FALSE
ENSMUSG00000026785	Pkn3	Promoters	0.0669162	-0.454363	-1.97542	0.599622	1	0.222123	0	FALSE
Nanog_10294	Slc25a13	Nanog	0.036612	0.437941	2.23236	0.602612	1	0.219962	0	FALSE
Nanog_10495	Mpp6	Nanog	0.0470026	0.519849	2.19412	0.602612	1	0.219962	0	FALSE
Nanog_10672	Aak1	Nanog	0.0468073	0.385892	2.09146	0.602612	1	0.219962	0	FALSE
Nanog_10756	Foxp1	Nanog	0.0443128	-0.61437	-2.33596	0.602612	1	0.219962	0	FALSE
Nanog_1092	Enpp3	Nanog	0.0353302	-0.461238	-2.26591	0.602612	1	0.219962	0	FALSE
Nanog_11640	Orai3	Nanog	0.0490162	0.44548	2.11105	0.602612	1	0.219962	0	FALSE
Nanog_12096	Slc10a7	Nanog	0.0461325	0.521605	2.20429	0.602612	1	0.219962	0	FALSE
Nanog_12143	Gpt2	Nanog	0.0294895	0.486833	2.36459	0.602612	1	0.219962	0	FALSE
Nanog_12714	Stoml1	Nanog	0.0288833	0.437138	2.33095	0.602612	1	0.219962	0	FALSE
Nanog_13091	Eras	Nanog	0.0392676	0.476258	2.2332	0.602612	1	0.219962	0	FALSE
Nanog_13243	Dmd	Nanog	0.0400243	0.59793	2.35896	0.602612	1	0.219962	0	FALSE
Nanog_1327	Tet1	Nanog	0.0284544	0.466955	2.36156	0.602612	1	0.219962	0	FALSE
Nanog_2271	Snx11	Nanog	0.0286047	0.45637	2.35039	0.602612	1	0.219962	0	FALSE
Nanog_2338	Nsf	Nanog	0.050465	-0.442961	-2.0962	0.602612	1	0.219962	0	FALSE
Nanog_2398	Ttyh2	Nanog	0.047812	-0.447617	-2.12371	0.602612	1	0.219962	0	FALSE
Nanog_2416	Sec14l1	Nanog	0.0422897	0.409106	2.15017	0.602612	1	0.219962	0	FALSE
Nanog_2469	Ubxn2a	Nanog	0.0457802	0.540932	2.22794	0.602612	1	0.219962	0	FALSE
Nanog_2792	Plekhg3	Nanog	0.050106	-0.395902	-2.06762	0.602612	1	0.219962	0	FALSE
Nanog_2828	Pcnx	Nanog	0.0399732	-0.502146	-2.24889	0.602612	1	0.219962	0	FALSE
Nanog_3290	Iars	Nanog	0.0408747	-0.429404	-2.17888	0.602612	1	0.219962	0	FALSE
Nanog_3325	Auh	Nanog	0.0319523	0.645484	2.53538	0.602612	1	0.219962	0	FALSE
Nanog_3443	Zfp459	Nanog	0.0348953	-0.610764	-2.43922	0.602612	1	0.219962	0	FALSE
Nanog_4073	Lgals3	Nanog	0.0269874	0.633512	2.58919	0.602612	1	0.219962	0	FALSE
Nanog_4143	Cenpj	Nanog	0.0336397	0.532678	2.35502	0.602612	1	0.219962	0	FALSE
Nanog_4214	Ccdc25	Nanog	0.0256231	-0.613894	-2.57928	0.602612	1	0.219962	0	FALSE
Nanog_4255	Tsc22d1	Nanog	0.0477013	-0.536986	-2.20506	0.602612	1	0.219962	0	FALSE
Nanog_473	Inpp5d	Nanog	0.0412375	0.472153	2.2084	0.602612	1	0.219962	0	FALSE
Nanog_4821	Ptp4a3	Nanog	0.0464484	0.439066	2.13015	0.602612	1	0.219962	0	FALSE
Nanog_4923	Pphln1	Nanog	0.0451657	0.421489	2.12995	0.602612	1	0.219962	0	FALSE
Nanog_4967	Lima1	Nanog	0.0503395	0.422148	2.08257	0.602612	1	0.219962	0	FALSE
Nanog_5108	Top3b	Nanog	0.0312042	0.482459	2.33686	0.602612	1	0.219962	0	FALSE
Nanog_5303	Dppa2	Nanog	0.0283111	0.43855	2.34027	0.602612	1	0.219962	0	FALSE
Nanog_562	Tfcp2l1	Nanog	0.0502613	0.380463	2.05701	0.602612	1	0.219962	0	FALSE
Nanog_5640	Dnah8	Nanog	0.044657	0.507754	2.20527	0.602612	1	0.219962	0	FALSE
Nanog_5663	Zfp871	Nanog	0.0273243	-0.567568	-2.48552	0.602612	1	0.219962	0	FALSE
Nanog_5692	Trim39	Nanog	0.0403953	-0.450549	-2.19983	0.602612	1	0.219962	0	FALSE
Nanog_5986	Foxn2	Nanog	0.033149	0.466214	2.2971	0.602612	1	0.219962	0	FALSE
Nanog_611	Srgap2	Nanog	0.0344886	-0.611839	-2.44608	0.602612	1	0.219962	0	FALSE
Nanog_6176	Slc25a46	Nanog	0.0398259	-0.55399	-2.30513	0.602612	1	0.219962	0	FALSE
Nanog_6187	Epb41l4a	Nanog	0.0483976	-0.500351	-2.16227	0.602612	1	0.219962	0	FALSE
Nanog_6679	Sgms1	Nanog	0.0367349	-0.561342	-2.34967	0.602612	1	0.219962	0	FALSE
Nanog_7569	Kiz	Nanog	0.0377319	-0.539967	-2.31307	0.602612	1	0.219962	0	FALSE
Nanog_798	Dusp27	Nanog	0.0377543	0.492729	2.26494	0.602612	1	0.219962	0	FALSE
Nanog_80	Sulf1	Nanog	0.0304946	-0.484246	-2.34816	0.602612	1	0.219962	0	FALSE
Nanog_8420	Camk2d	Nanog	0.0348487	-0.529666	-2.33649	0.602612	1	0.219962	0	FALSE
Nanog_8455	Tet2	Nanog	0.0284467	0.502189	2.3944	0.602612	1	0.219962	0	FALSE
Nanog_85	Ncoa2	Nanog	0.0325596	0.504979	2.34022	0.602612	1	0.219962	0	FALSE
Nanog_869	Lefty2	Nanog	0.0435946	0.384101	2.12126	0.602612	1	0.219962	0	FALSE
Nanog_8758	Ddx58	Nanog	0.0429332	0.468738	2.1879	0.602612	1	0.219962	0	FALSE
Nanog_8863	Lpar1	Nanog	0.039512	0.575688	2.3351	0.602612	1	0.219962	0	FALSE
Nanog_9560	Agbl5	Nanog	0.0425419	-0.446333	-2.17409	0.602612	1	0.219962	0	FALSE
Nanog_9801	Grsf1	Nanog	0.0482658	0.425647	2.10363	0.602612	1	0.219962	0	FALSE
Oct4_1947	Syngr1	2004-10-01	0.0763503	0.42808	1.8947	0.603733	1	0.219155	0	FALSE
Nanog_3037	Pfkp	Nanog	0.0510716	0.480193	2.12022	0.603934	1	0.21901	0	FALSE
Oct4_1047	Ubxn2a	2004-10-01	0.0851974	0.541728	1.93347	0.606321	1	0.217297	0	FALSE
Oct4_153	Xrcc5	2004-10-01	0.0792112	0.579374	2.01055	0.606321	1	0.217297	0	FALSE
Oct4_1996	Lima1	2004-10-01	0.0837127	0.445539	1.86208	0.606321	1	0.217297	0	FALSE
Oct4_2923	Mettl8	2004-10-01	0.0849939	-0.429921	-1.84421	0.606321	1	0.217297	0	FALSE
Oct4_3113	Ift52	2004-10-01	0.0820318	-0.499764	-1.91365	0.606321	1	0.217297	0	FALSE
Oct4_5348	Ooep	2004-10-01	0.0810582	0.481816	1.90473	0.606321	1	0.217297	0	FALSE
Nanog_1089	Ctgf	Nanog	0.0560785	0.502823	2.09738	0.607691	1	0.216317	0	FALSE
Nanog_13334	Alg13	Nanog	0.0561231	0.412946	2.02771	0.607691	1	0.216317	0	FALSE
Nanog_1451	Ric8b	Nanog	0.0552367	0.446634	2.05822	0.607691	1	0.216317	0	FALSE
Nanog_2149	Nek8	Nanog	0.0536302	0.382737	2.02956	0.607691	1	0.216317	0	FALSE
Nanog_5110	Crkl	Nanog	0.0564063	-0.444735	-2.0473	0.607691	1	0.216317	0	FALSE
Nanog_7127	Stam2	Nanog	0.0568775	0.562595	2.15195	0.607691	1	0.216317	0	FALSE
Nanog_7493	Stk35	Nanog	0.0536534	-0.426816	-2.05725	0.607691	1	0.216317	0	FALSE
Nanog_7570	Kiz	Nanog	0.0538944	-0.506724	-2.11925	0.607691	1	0.216317	0	FALSE
Nanog_7613	Hck	Nanog	0.0547629	0.381078	2.01926	0.607691	1	0.216317	0	FALSE
Nanog_8004	Phc3	Nanog	0.0534554	0.595058	2.22124	0.607691	1	0.216317	0	FALSE
Nanog_8398	Abcd3	Nanog	0.0527042	0.418292	2.05949	0.607691	1	0.216317	0	FALSE
Oct4_562	Tfam	2004-10-01	0.0869264	0.456824	1.8516	0.608485	1	0.21575	0	FALSE
ENSMUSG00000044595	Dnd1	Promoters	0.0687366	0.541947	2.03922	0.611934	1	0.213295	0	FALSE
Nanog_7150	Baz2b	Nanog	0.0578354	0.586604	2.17294	0.612553	1	0.212857	0	FALSE
CTCF_23521	Bcar3	CTCF	0.00438385	-0.732766	-3.57146	0.612749	1	0.212717	0	FALSE
Oct4_3114	Ift52	2004-10-01	0.0961165	0.554638	1.88531	0.615204	1	0.210981	0	FALSE
Oct4_3451	Ank2	2004-10-01	0.095005	0.417982	1.78197	0.615204	1	0.210981	0	FALSE
Oct4_375	Lpgat1	2004-10-01	0.0916273	-0.560916	-1.91637	0.615204	1	0.210981	0	FALSE
Oct4_5311	Zwilch	2004-10-01	0.0962449	0.404134	1.76728	0.615204	1	0.210981	0	FALSE
Oct4_5344	Gclc	2004-10-01	0.0897642	0.563578	1.92969	0.615204	1	0.210981	0	FALSE
Oct4_704	Upp1	2004-10-01	0.0965309	0.381963	1.75349	0.615204	1	0.210981	0	FALSE
p300_13396	Anln	p300	0.0155229	-0.70439	-2.97708	0.618918	1	0.208367	0	FALSE
Oct4_722	Etaa1	2004-10-01	0.0988094	-0.522963	-1.84065	0.620465	1	0.207283	0	FALSE
ENSMUSG00000048376	F2r	Promoters	0.070466	0.47956	1.97044	0.623283	1	0.205314	0	FALSE
Nanog_10926	Ccnd2	Nanog	0.0607518	-0.396922	-1.98172	0.623369	1	0.205255	0	FALSE
Nanog_11065	Nlrp12	Nanog	0.0601778	0.416769	1.99849	0.623369	1	0.205255	0	FALSE
Nanog_1217	Prdm1	Nanog	0.0633075	0.508567	2.04609	0.623369	1	0.205255	0	FALSE
Nanog_12859	Dppa5a	Nanog	0.0606749	0.406203	1.988	0.623369	1	0.205255	0	FALSE
Nanog_2273	Snx11	Nanog	0.0619427	0.448478	2.00708	0.623369	1	0.205255	0	FALSE
Nanog_3115	Aoah	Nanog	0.0621344	0.492557	2.04065	0.623369	1	0.205255	0	FALSE
Nanog_4770	Myc	Nanog	0.0644864	-0.458006	-1.99545	0.623369	1	0.205255	0	FALSE
Nanog_5669	Kank3	Nanog	0.0641696	0.507151	2.03842	0.623369	1	0.205255	0	FALSE
Nanog_6206	Dnajc18	Nanog	0.0643918	-0.472792	-2.00758	0.623369	1	0.205255	0	FALSE
Nanog_6752	Avpi1	Nanog	0.0627537	0.403252	1.97073	0.623369	1	0.205255	0	FALSE
Nanog_6897	Fam188a	Nanog	0.0633239	0.434073	1.98665	0.623369	1	0.205255	0	FALSE
p300_10452	Aldh16a1	p300	0.0158522	0.519267	2.64849	0.624445	1	0.204506	0	FALSE
p300_3817	Baz2b	p300	0.0159717	0.732544	3.04376	0.624445	1	0.204506	0	FALSE
Nanog_301	Fzd7	Nanog	0.0652139	-0.382327	-1.94072	0.625437	1	0.203816	0	FALSE
active_enhancers_4974	Dcbld1	Active enhancers	0.0474122	0.392364	2.08976	0.626107	1	0.203352	0	FALSE
ENSMUSG00000041445	Mmrn2	Promoters	0.071433	0.59191	2.07713	0.627786	1	0.202188	0	FALSE
ENSMUSG00000021583	Erap1	Promoters	0.0719438	0.358697	1.88252	0.628248	1	0.201869	0	FALSE
super_enhancers_3004	Ephb4	Super enhancers	0.0426182	0.39292	2.13642	0.628501	1	0.201694	0	FALSE
super_enhancers_3017	Mad1l1	Super enhancers	0.0446307	-0.465422	-2.16813	0.628501	1	0.201694	0	FALSE
super_enhancers_3093	Slc25a13	Super enhancers	0.0449352	0.421899	2.13247	0.628501	1	0.201694	0	FALSE
super_enhancers_3677	Ankrd27	Super enhancers	0.0455064	-0.541505	-2.23127	0.628501	1	0.201694	0	FALSE
super_enhancers_3742	Tjp1	Super enhancers	0.0470122	-0.51983	-2.194	0.628501	1	0.201694	0	FALSE
super_enhancers_5829	Nsf	Super enhancers	0.0466883	-0.503679	-2.18152	0.628501	1	0.201694	0	FALSE
super_enhancers_7274	Ptp4a3	Super enhancers	0.0466494	0.44972	2.13621	0.628501	1	0.201694	0	FALSE
super_enhancers_7439	Pi4ka	Super enhancers	0.0474478	0.502189	2.17288	0.628501	1	0.201694	0	FALSE
CTCF_19127	Suv39h2	CTCF	0.00465963	0.808247	3.8823	0.63072	1	0.200164	0	FALSE
CTCF_25085	Efcab14	CTCF	0.00480354	-0.603939	-3.2148	0.63072	1	0.200164	0	FALSE
ENSMUSG00000001844	Zdhhc4	Promoters	0.0774361	-0.48691	-1.93108	0.631934	1	0.199328	0	FALSE
ENSMUSG00000003348	Mob3a	Promoters	0.0760957	0.455675	1.91539	0.631934	1	0.199328	0	FALSE
ENSMUSG00000004843	Chmp2b	Promoters	0.0740576	-0.474298	-1.9425	0.631934	1	0.199328	0	FALSE
ENSMUSG00000020589	Fam49a	Promoters	0.0747141	-0.586519	-2.04822	0.631934	1	0.199328	0	FALSE
ENSMUSG00000024431	Nr3c1	Promoters	0.0752025	-0.429595	-1.90292	0.631934	1	0.199328	0	FALSE
ENSMUSG00000028121	Bcar3	Promoters	0.0769948	-0.487542	-1.93437	0.631934	1	0.199328	0	FALSE
ENSMUSG00000030256	Bhlhe41	Promoters	0.0773427	0.487044	1.93177	0.631934	1	0.199328	0	FALSE
ENSMUSG00000031765	Mt1	Promoters	0.0742606	0.443912	1.91867	0.631934	1	0.199328	0	FALSE
ENSMUSG00000039704	Lmbrd2	Promoters	0.0771045	-0.38468	-1.86376	0.631934	1	0.199328	0	FALSE
ENSMUSG00000042790	Rnf214	Promoters	0.0738727	0.533768	1.99605	0.631934	1	0.199328	0	FALSE
ENSMUSG00000071647	Eml3	Promoters	0.0763719	-0.507936	-1.9557	0.631934	1	0.199328	0	FALSE
super_enhancers_1136	Pdk1	Super enhancers	0.0568395	0.4218	2.0278	0.632414	1	0.198998	0	FALSE
super_enhancers_2599	Actr3b	Super enhancers	0.0505101	-0.574947	-2.22215	0.632414	1	0.198998	0	FALSE
super_enhancers_2640	Lrpap1	Super enhancers	0.0558532	0.445629	2.05244	0.632414	1	0.198998	0	FALSE
super_enhancers_2863	Fbrsl1	Super enhancers	0.0561267	0.445186	2.04989	0.632414	1	0.198998	0	FALSE
super_enhancers_4121	Rab11fip1	Super enhancers	0.0539734	-0.355349	-2.01162	0.632414	1	0.198998	0	FALSE
super_enhancers_6158	Pcnx	Super enhancers	0.0558547	-0.471832	-2.07261	0.632414	1	0.198998	0	FALSE
super_enhancers_6171	Lin52	Super enhancers	0.0563751	0.540752	2.13208	0.632414	1	0.198998	0	FALSE
super_enhancers_6711	Flnb	Super enhancers	0.0521689	0.548677	2.17665	0.632414	1	0.198998	0	FALSE
super_enhancers_6790	Wnt5a	Super enhancers	0.0509204	-0.495595	-2.13498	0.632414	1	0.198998	0	FALSE
super_enhancers_6848	Ap5m1	Super enhancers	0.0489601	-0.555035	-2.21301	0.632414	1	0.198998	0	FALSE
super_enhancers_7435	Pkp2	Super enhancers	0.0537772	0.52522	2.13806	0.632414	1	0.198998	0	FALSE
super_enhancers_782	Dusp12	Super enhancers	0.0572919	0.431786	2.031	0.632414	1	0.198998	0	FALSE
super_enhancers_8144	Dnd1	Super enhancers	0.0504001	0.43218	2.08899	0.632414	1	0.198998	0	FALSE
Nanog_10919	Cd9	Nanog	0.0688143	0.377699	1.91328	0.63273	1	0.198781	0	FALSE
Nanog_2324	Dhx8	Nanog	0.0677332	-0.406122	-1.9372	0.63273	1	0.198781	0	FALSE
Nanog_3539	Serinc5	Nanog	0.0684874	0.520056	2.01939	0.63273	1	0.198781	0	FALSE
Nanog_3600	Fcho2	Nanog	0.0687711	-0.369888	-1.90934	0.63273	1	0.198781	0	FALSE
Nanog_4718	Ext1	Nanog	0.0690913	-0.404305	-1.92683	0.63273	1	0.198781	0	FALSE
Nanog_6827	Nhlrc2	Nanog	0.0669359	0.522555	2.03273	0.63273	1	0.198781	0	FALSE
Nanog_11734	Rnh1	Nanog	0.0697051	-0.376582	-1.90669	0.633588	1	0.198193	0	FALSE
ENSMUSG00000040359	Ufl1	Promoters	0.0789054	-0.467478	-1.90668	0.63435	1	0.197671	0	FALSE
ENSMUSG00000040943	Tet2	Promoters	0.078952	0.467414	1.90635	0.63435	1	0.197671	0	FALSE
ENSMUSG00000058979	Cecr5	Promoters	0.0791203	0.401744	1.86126	0.63435	1	0.197671	0	FALSE
Nanog_2038	Map2k3	Nanog	0.0703257	0.412991	1.92391	0.634494	1	0.197572	0	FALSE
active_enhancers_4941	Cdk19	Active enhancers	0.0491323	-0.445276	-2.10985	0.637142	1	0.195764	0	FALSE
active_enhancers_5310	Gatsl3	Active enhancers	0.0491497	0.445245	2.10967	0.637142	1	0.195764	0	FALSE
active_enhancers_1028	Gtsf1l	Active enhancers	0.0512975	0.402316	2.0612	0.637414	1	0.195578	0	FALSE
active_enhancers_148	Stk16	Active enhancers	0.0517761	-0.401563	-2.0566	0.637414	1	0.195578	0	FALSE
active_enhancers_16	Sulf1	Active enhancers	0.0513657	0.393928	2.05541	0.637414	1	0.195578	0	FALSE
active_enhancers_4020	Pomk	Active enhancers	0.0518773	-0.364522	-2.03407	0.637414	1	0.195578	0	FALSE
active_enhancers_4676	Rab27a	Active enhancers	0.0508476	-0.394735	-2.0604	0.637414	1	0.195578	0	FALSE
active_enhancers_8235	Zfp35	Active enhancers	0.0515233	0.378552	2.04494	0.637414	1	0.195578	0	FALSE
p300_15358	Apela	p300	0.0165	0.505091	2.61722	0.6389	1	0.194567	0	FALSE
p300_10563	Nav2	p300	0.0171457	-0.585631	-2.70329	0.639311	1	0.194288	0	FALSE
p300_13453	Nfrkb	p300	0.0170704	0.50283	2.60153	0.639311	1	0.194288	0	FALSE
p300_15453	Pgpep1	p300	0.0168734	0.698191	2.92575	0.639311	1	0.194288	0	FALSE
p300_18435	Dgke	p300	0.0170184	-0.526767	-2.62925	0.639311	1	0.194288	0	FALSE
active_enhancers_3859	Nsmce4a	Active enhancers	0.0529404	0.47686	2.10115	0.639942	1	0.193859	0	FALSE
active_enhancers_6764	Kat6b	Active enhancers	0.0529888	0.350819	2.01744	0.639942	1	0.193859	0	FALSE
Nanog_10494	Mpp6	Nanog	0.0734112	-0.559656	-2.02597	0.641351	1	0.192904	0	FALSE
Nanog_1199	Ostm1	Nanog	0.0734398	-0.380298	-1.88432	0.641351	1	0.192904	0	FALSE
Nanog_12256	Wwp2	Nanog	0.0742126	-0.418936	-1.9023	0.641351	1	0.192904	0	FALSE
Nanog_3874	Ptprg	Nanog	0.0718591	-0.373926	-1.89105	0.641351	1	0.192904	0	FALSE
Nanog_9176	Grik3	Nanog	0.0736158	0.398438	1.89355	0.641351	1	0.192904	0	FALSE
Nanog_9279	Mul1	Nanog	0.074245	-0.397644	-1.88906	0.641351	1	0.192904	0	FALSE
Nanog_10755	Foxp1	Nanog	0.111451	0.444321	1.71808	0.641746	1	0.192637	0	FALSE
Nanog_10899	Nanog	Nanog	0.112083	0.332775	1.65519	0.641746	1	0.192637	0	FALSE
Nanog_10920	Cd9	Nanog	0.106802	-0.362038	-1.69293	0.641746	1	0.192637	0	FALSE
Nanog_10982	Atf7ip	Nanog	0.0894218	0.370718	1.7851	0.641746	1	0.192637	0	FALSE
Nanog_11002	Aebp2	Nanog	0.100639	0.411656	1.74944	0.641746	1	0.192637	0	FALSE
Nanog_11017	C2cd5	Nanog	0.110391	0.414535	1.70438	0.641746	1	0.192637	0	FALSE
Nanog_11037	Bcat1	Nanog	0.0976537	0.479064	1.81011	0.641746	1	0.192637	0	FALSE
Nanog_11418	Zfp592	Nanog	0.0937167	-0.375228	-1.76451	0.641746	1	0.192637	0	FALSE
Nanog_11498	Fam168a	Nanog	0.0946442	0.356827	1.75042	0.641746	1	0.192637	0	FALSE
Nanog_11658	Ate1	Nanog	0.092858	-0.385903	-1.77472	0.641746	1	0.192637	0	FALSE
Nanog_11722	Utf1	Nanog	0.0755189	0.361828	1.86139	0.641746	1	0.192637	0	FALSE
Nanog_11728	Pgghg	Nanog	0.107144	0.330026	1.67669	0.641746	1	0.192637	0	FALSE
Nanog_11906	Tex15	Nanog	0.105236	0.420076	1.73201	0.641746	1	0.192637	0	FALSE
Nanog_11928	Dlc1	Nanog	0.111403	0.428093	1.70792	0.641746	1	0.192637	0	FALSE
Nanog_12803	Myo1e	Nanog	0.0930333	-0.385712	-1.77369	0.641746	1	0.192637	0	FALSE
Nanog_12858	Ooep	Nanog	0.10664	0.362193	1.69377	0.641746	1	0.192637	0	FALSE
Nanog_12929	Cep70	Nanog	0.100196	0.368539	1.72806	0.641746	1	0.192637	0	FALSE
Nanog_12982	Prkar2a	Nanog	0.109429	-0.368937	-1.68407	0.641746	1	0.192637	0	FALSE
Nanog_1318	H2afy2	Nanog	0.0910907	-0.368938	-1.77517	0.641746	1	0.192637	0	FALSE
Nanog_13357	Tro	Nanog	0.0841276	0.571857	1.97166	0.641746	1	0.192637	0	FALSE
Nanog_1618	Nup107	Nanog	0.07915	-0.424454	-1.87511	0.641746	1	0.192637	0	FALSE
Nanog_1811	Slc1a4	Nanog	0.104931	-0.470192	-1.76695	0.641746	1	0.192637	0	FALSE
Nanog_1821	Vps54	Nanog	0.0857404	0.458354	1.85945	0.641746	1	0.192637	0	FALSE
Nanog_1995	Aff4	Nanog	0.0947442	-0.504038	-1.84548	0.641746	1	0.192637	0	FALSE
Nanog_2132	Nxn	Nanog	0.0915763	0.324936	1.75192	0.641746	1	0.192637	0	FALSE
Nanog_2322	Arl4d	Nanog	0.0910367	-0.378095	-1.78023	0.641746	1	0.192637	0	FALSE
Nanog_249	Myo1b	Nanog	0.110765	0.445083	1.72175	0.641746	1	0.192637	0	FALSE
Nanog_2858	Esrrb	Nanog	0.103199	0.3854	1.72207	0.641746	1	0.192637	0	FALSE
Nanog_2870	Sptlc2	Nanog	0.10381	-0.421641	-1.73986	0.641746	1	0.192637	0	FALSE
Nanog_377	Mreg	Nanog	0.0823458	0.347087	1.81308	0.641746	1	0.192637	0	FALSE
Nanog_381	Smarcal1	Nanog	0.112227	0.399399	1.68729	0.641746	1	0.192637	0	FALSE
Nanog_3980	Il17rd	Nanog	0.106022	0.331025	1.68239	0.641746	1	0.192637	0	FALSE
Nanog_4126	Oxa1l	Nanog	0.0775054	-0.553224	-1.99233	0.641746	1	0.192637	0	FALSE
Nanog_4128	Slc7a7	Nanog	0.0868413	0.474006	1.86481	0.641746	1	0.192637	0	FALSE
Nanog_4213	Pbk	Nanog	0.0942273	-0.406388	-1.77909	0.641746	1	0.192637	0	FALSE
Nanog_4846	Rbfox2	Nanog	0.0893243	0.511293	1.88136	0.641746	1	0.192637	0	FALSE
Nanog_4865	Syngr1	Nanog	0.0846391	0.405918	1.8313	0.641746	1	0.192637	0	FALSE
Nanog_4928	Prickle1	Nanog	0.0803725	-0.465474	-1.89624	0.641746	1	0.192637	0	FALSE
Nanog_5130	Yeats2	Nanog	0.0990327	-0.477349	-1.80171	0.641746	1	0.192637	0	FALSE
Nanog_516	Pam	Nanog	0.102283	-0.494397	-1.79861	0.641746	1	0.192637	0	FALSE
Nanog_5304	Dppa2	Nanog	0.0785172	0.374255	1.84946	0.641746	1	0.192637	0	FALSE
Nanog_5311	Morc1	Nanog	0.109441	-0.509455	-1.77614	0.641746	1	0.192637	0	FALSE
Nanog_5441	Cbr3	Nanog	0.0783396	-0.392595	-1.86067	0.641746	1	0.192637	0	FALSE
Nanog_5614	Fkbp5	Nanog	0.10166	0.455527	1.77258	0.641746	1	0.192637	0	FALSE
Nanog_5636	Btbd9	Nanog	0.0750173	0.417885	1.89651	0.641746	1	0.192637	0	FALSE
Nanog_5672	Zbtb22	Nanog	0.110686	0.349655	1.66906	0.641746	1	0.192637	0	FALSE
Nanog_5721	Tnfrsf21	Nanog	0.0827954	-0.446723	-1.86827	0.641746	1	0.192637	0	FALSE
Nanog_5875	Lpin2	Nanog	0.105556	0.363241	1.69941	0.641746	1	0.192637	0	FALSE
Nanog_5980	Msh6	Nanog	0.106807	0.371491	1.69759	0.641746	1	0.192637	0	FALSE
Nanog_6047	Mpp7	Nanog	0.0938435	-0.395372	-1.77477	0.641746	1	0.192637	0	FALSE
Nanog_6352	Wdr7	Nanog	0.0763567	0.428072	1.89466	0.641746	1	0.192637	0	FALSE
Nanog_6381	Slmo1	Nanog	0.0908196	0.352825	1.76864	0.641746	1	0.192637	0	FALSE
Nanog_6861	Camk1d	Nanog	0.111194	-0.367243	-1.67513	0.641746	1	0.192637	0	FALSE
Nanog_6863	Camk1d	Nanog	0.0871976	0.392206	1.80892	0.641746	1	0.192637	0	FALSE
Nanog_6883	Sfmbt2	Nanog	0.0952442	0.364612	1.75115	0.641746	1	0.192637	0	FALSE
Nanog_7442	Mga	Nanog	0.0929443	0.420362	1.79429	0.641746	1	0.192637	0	FALSE
Nanog_7522	Mcm8	Nanog	0.0775841	-0.469307	-1.91624	0.641746	1	0.192637	0	FALSE
Nanog_7761	Cass4	Nanog	0.0817432	-0.421177	-1.8575	0.641746	1	0.192637	0	FALSE
Nanog_8055	Intu	Nanog	0.0896064	-0.400128	-1.80016	0.641746	1	0.192637	0	FALSE
Nanog_8653	Runx1t1	Nanog	0.0791592	0.38224	1.84991	0.641746	1	0.192637	0	FALSE
Nanog_8680	Wwp1	Nanog	0.0822905	-0.408742	-1.84659	0.641746	1	0.192637	0	FALSE
Nanog_8726	Ankrd6	Nanog	0.110878	0.414021	1.70183	0.641746	1	0.192637	0	FALSE
Nanog_8801	Tmeff1	Nanog	0.100012	0.359815	1.72465	0.641746	1	0.192637	0	FALSE
Nanog_9175	Grik3	Nanog	0.0987043	-0.390105	-1.74685	0.641746	1	0.192637	0	FALSE
Nanog_9250	Tmem57	Nanog	0.109399	-0.446612	-1.72914	0.641746	1	0.192637	0	FALSE
Nanog_9273	Alpl	Nanog	0.0799395	0.381326	1.84473	0.641746	1	0.192637	0	FALSE
Nanog_9378	Rere	Nanog	0.110325	0.389279	1.69046	0.641746	1	0.192637	0	FALSE
Nanog_9431	Abcb1b	Nanog	0.0977381	0.478959	1.80959	0.641746	1	0.192637	0	FALSE
Nanog_9503	Fam126a	Nanog	0.111524	0.44424	1.71769	0.641746	1	0.192637	0	FALSE
Nanog_9611	Rab28	Nanog	0.107278	0.488267	1.76928	0.641746	1	0.192637	0	FALSE
Nanog_972	Lrp11	Nanog	0.0822638	0.387938	1.83466	0.641746	1	0.192637	0	FALSE
Nanog_9888	Spp1	Nanog	0.110621	0.349714	1.66938	0.641746	1	0.192637	0	FALSE
super_enhancers_1265	Meis2	Super enhancers	0.0589343	0.418618	2.00924	0.64231	1	0.192256	0	FALSE
ENSMUSG00000009470	Tnpo1	Promoters	0.0855181	0.358361	1.80044	0.645342	1	0.19021	0	FALSE
ENSMUSG00000011267	Zfp296	Promoters	0.0827169	-0.446825	-1.8688	0.645342	1	0.19021	0	FALSE
ENSMUSG00000018648	Dusp14	Promoters	0.083852	-0.460821	-1.87215	0.645342	1	0.19021	0	FALSE
ENSMUSG00000020340	Cyfip2	Promoters	0.0880244	0.566097	1.94236	0.645342	1	0.19021	0	FALSE
ENSMUSG00000021767	Kat6b	Promoters	0.0837809	0.445451	1.86163	0.645342	1	0.19021	0	FALSE
ENSMUSG00000028082	Sh3d19	Promoters	0.088158	0.391115	1.80299	0.645342	1	0.19021	0	FALSE
ENSMUSG00000028381	Ugcg	Promoters	0.0818921	-0.447899	-1.87442	0.645342	1	0.19021	0	FALSE
ENSMUSG00000028467	Gba2	Promoters	0.0848175	-0.459555	-1.86562	0.645342	1	0.19021	0	FALSE
ENSMUSG00000028532	Cachd1	Promoters	0.0855968	0.475655	1.87319	0.645342	1	0.19021	0	FALSE
ENSMUSG00000029826	Zc3hav1	Promoters	0.0877687	0.35598	1.78674	0.645342	1	0.19021	0	FALSE
ENSMUSG00000031934	Panx1	Promoters	0.088964	-0.412438	-1.81095	0.645342	1	0.19021	0	FALSE
ENSMUSG00000032409	Atr	Promoters	0.0858638	0.366013	1.80235	0.645342	1	0.19021	0	FALSE
ENSMUSG00000033237	Arid2	Promoters	0.0879674	-0.513155	-1.89065	0.645342	1	0.19021	0	FALSE
ENSMUSG00000037251	Pomk	Promoters	0.0827791	-0.479452	-1.89258	0.645342	1	0.19021	0	FALSE
ENSMUSG00000043251	Exoc3l	Promoters	0.0839436	0.497092	1.90005	0.645342	1	0.19021	0	FALSE
ENSMUSG00000048271	Rbm33	Promoters	0.084438	-0.385428	-1.82072	0.645342	1	0.19021	0	FALSE
ENSMUSG00000049036	Tmem121	Promoters	0.0888562	-0.47137	-1.85147	0.645342	1	0.19021	0	FALSE
ENSMUSG00000060314	Zfp941	Promoters	0.0872344	0.567252	1.9482	0.645342	1	0.19021	0	FALSE
Oct4_3800	Alpl	2004-10-01	0.104389	0.407585	1.72868	0.645999	1	0.189768	0	FALSE
Nanog_4877	Xrcc6	Nanog	0.113538	0.355704	1.65898	0.646209	1	0.189627	0	FALSE
ENSMUSG00000011179	Odc1	Promoters	0.0920753	0.435146	1.80835	0.650697	1	0.186621	0	FALSE
ENSMUSG00000024422	Dhx16	Promoters	0.0910178	0.487556	1.85209	0.650697	1	0.186621	0	FALSE
ENSMUSG00000043671	Dpy19l3	Promoters	0.0919838	0.486294	1.84581	0.650697	1	0.186621	0	FALSE
ENSMUSG00000064254	Ethe1	Promoters	0.0919757	0.421495	1.80016	0.650697	1	0.186621	0	FALSE
ENSMUSG00000070327	Rnf213	Promoters	0.0920168	0.351608	1.76167	0.650697	1	0.186621	0	FALSE
Nanog_12966	Rad54l2	Nanog	0.114919	-0.345823	-1.64827	0.651029	1	0.1864	0	FALSE
p300_10491	Bcat2	p300	0.0348657	0.499368	2.30551	0.654037	1	0.184398	0	FALSE
p300_10505	Dbp	p300	0.0191841	-0.545578	-2.60401	0.654037	1	0.184398	0	FALSE
p300_10628	Tjp1	p300	0.0285875	-0.685753	-2.6649	0.654037	1	0.184398	0	FALSE
p300_10738	Fanci	p300	0.0356698	-0.497478	-2.29391	0.654037	1	0.184398	0	FALSE
p300_10746	Ticrr	p300	0.0302366	0.599811	2.48624	0.654037	1	0.184398	0	FALSE
p300_11016	Inppl1	p300	0.0331541	0.490104	2.31827	0.654037	1	0.184398	0	FALSE
p300_11329	Zfp553	p300	0.0208427	-0.539519	-2.56312	0.654037	1	0.184398	0	FALSE
p300_11542	Bet1l	p300	0.0330215	-0.518382	-2.34776	0.654037	1	0.184398	0	FALSE
p300_11645	Fgf4	p300	0.0217432	0.651421	2.71508	0.654037	1	0.184398	0	FALSE
p300_11651	Fgf4	p300	0.0243987	0.558945	2.52215	0.654037	1	0.184398	0	FALSE
p300_11895	Creb3l2	p300	0.0304931	-0.540923	-2.40639	0.654037	1	0.184398	0	FALSE
p300_12031	Skap2	p300	0.0199231	-0.503666	-2.5413	0.654037	1	0.184398	0	FALSE
p300_1255	Aspm	p300	0.0221509	0.535002	2.533	0.654037	1	0.184398	0	FALSE
p300_12578	Crbn	p300	0.0309222	0.523798	2.3815	0.654037	1	0.184398	0	FALSE
p300_12694	Cxcl12	p300	0.027859	0.585375	2.5011	0.654037	1	0.184398	0	FALSE
p300_12711	Zfp248	p300	0.0303009	-0.599626	-2.48505	0.654037	1	0.184398	0	FALSE
p300_12725	Wnt5b	p300	0.0356968	0.471833	2.27044	0.654037	1	0.184398	0	FALSE
p300_12798	Nanog	p300	0.0333447	0.465757	2.29422	0.654037	1	0.184398	0	FALSE
p300_12920	Ccnd2	p300	0.0305609	-0.510096	-2.37221	0.654037	1	0.184398	0	FALSE
p300_12990	Etv6	p300	0.0195239	0.613902	2.69403	0.654037	1	0.184398	0	FALSE
p300_13136	Bcat1	p300	0.0295444	-0.475032	-2.35306	0.654037	1	0.184398	0	FALSE
p300_13616	Dpagt1	p300	0.0346144	0.514447	2.32349	0.654037	1	0.184398	0	FALSE
p300_13943	Tle3	p300	0.0286849	0.685454	2.6627	0.654037	1	0.184398	0	FALSE
p300_14410	Pik3r4	p300	0.0343975	-0.61208	-2.44762	0.654037	1	0.184398	0	FALSE
p300_14594	Crtap	p300	0.0276876	0.607379	2.53577	0.654037	1	0.184398	0	FALSE
p300_1469	Dusp27	p300	0.0199317	0.503635	2.5411	0.654037	1	0.184398	0	FALSE
p300_14934	Grtp1	p300	0.0360896	0.634259	2.46117	0.654037	1	0.184398	0	FALSE
p300_14996	Ckap2	p300	0.0297534	0.601208	2.49531	0.654037	1	0.184398	0	FALSE
p300_15096	Adrb3	p300	0.0298104	0.463499	2.33928	0.654037	1	0.184398	0	FALSE
p300_15223	Mtmr7	p300	0.0193815	-0.560058	-2.61825	0.654037	1	0.184398	0	FALSE
p300_15238	Zfp42	p300	0.0342518	0.531143	2.34556	0.654037	1	0.184398	0	FALSE
p300_15754	Gcdh	p300	0.0335153	0.55036	2.37668	0.654037	1	0.184398	0	FALSE
p300_15988	Cbfb	p300	0.029319	0.464737	2.34725	0.654037	1	0.184398	0	FALSE
p300_16004	Exoc3l	p300	0.0226263	0.548462	2.54036	0.654037	1	0.184398	0	FALSE
p300_16626	Ebp	p300	0.0315538	0.646618	2.54302	0.654037	1	0.184398	0	FALSE
p300_16643	Bcor	p300	0.0274188	0.659024	2.62866	0.654037	1	0.184398	0	FALSE
p300_17503	Adam19	p300	0.0232406	0.546414	2.52682	0.654037	1	0.184398	0	FALSE
p300_18089	Inpp5k	p300	0.03176	0.619289	2.49422	0.654037	1	0.184398	0	FALSE
p300_18109	Nxn	p300	0.0219858	0.455935	2.4568	0.654037	1	0.184398	0	FALSE
p300_18315	Mrm1	p300	0.0206857	-0.479218	-2.50207	0.654037	1	0.184398	0	FALSE
p300_1839	Tpd52	p300	0.0182481	0.640935	2.76935	0.654037	1	0.184398	0	FALSE
p300_18839	Arl4d	p300	0.0207286	-0.512958	-2.53525	0.654037	1	0.184398	0	FALSE
p300_18993	Pecam1	p300	0.0292922	-0.475681	-2.35721	0.654037	1	0.184398	0	FALSE
p300_19412	Rnf213	p300	0.0246455	-0.595496	-2.56779	0.654037	1	0.184398	0	FALSE
p300_19452	Bahcc1	p300	0.024781	-0.488095	-2.43765	0.654037	1	0.184398	0	FALSE
p300_19562	Lrp11	p300	0.0333198	-0.614977	-2.46622	0.654037	1	0.184398	0	FALSE
p300_19733	Enpp3	p300	0.0361518	-0.448819	-2.24611	0.654037	1	0.184398	0	FALSE
p300_20224	Reep3	p300	0.0273625	-0.58688	-2.5109	0.654037	1	0.184398	0	FALSE
p300_20261	Ank3	p300	0.0335517	0.569408	2.39946	0.654037	1	0.184398	0	FALSE
p300_2034	Sox2	p300	0.035775	0.544677	2.3417	0.654037	1	0.184398	0	FALSE
p300_20402	Dnmt3l	p300	0.0268636	0.506604	2.42268	0.654037	1	0.184398	0	FALSE
p300_20521	Adat3	p300	0.0247997	-0.6166	-2.5976	0.654037	1	0.184398	0	FALSE
p300_20594	Mfsd12	p300	0.0334749	-0.56961	-2.40072	0.654037	1	0.184398	0	FALSE
p300_21404	Cdyl	p300	0.0355396	0.665937	2.52484	0.654037	1	0.184398	0	FALSE
p300_21697	Sptlc1	p300	0.0244521	-0.576572	-2.54436	0.654037	1	0.184398	0	FALSE
p300_21884	Ptch1	p300	0.0286709	0.582958	2.48544	0.654037	1	0.184398	0	FALSE
p300_21955	Slc12a7	p300	0.0358408	-0.527252	-2.32173	0.654037	1	0.184398	0	FALSE
p300_22576	Trappc12	p300	0.0330155	-0.615806	-2.47158	0.654037	1	0.184398	0	FALSE
p300_23067	Esrrb	p300	0.0179608	0.550317	2.63639	0.654037	1	0.184398	0	FALSE
p300_23455	Cep170b	p300	0.0252268	0.511389	2.45362	0.654037	1	0.184398	0	FALSE
p300_23555	Lmbrd2	p300	0.0250935	0.615627	2.591	0.654037	1	0.184398	0	FALSE
p300_2382	Slc25a44	p300	0.0317152	-0.50711	-2.3535	0.654037	1	0.184398	0	FALSE
p300_24069	Plec	p300	0.0359989	0.459761	2.25671	0.654037	1	0.184398	0	FALSE
p300_24188	Foxred2	p300	0.0303894	0.497026	2.36165	0.654037	1	0.184398	0	FALSE
p300_24234	Pla2g6	p300	0.0297532	-0.486147	-2.36023	0.654037	1	0.184398	0	FALSE
p300_24259	Gtpbp1	p300	0.0238896	0.61967	2.61857	0.654037	1	0.184398	0	FALSE
p300_24300	Tab1	p300	0.0237398	0.561094	2.53629	0.654037	1	0.184398	0	FALSE
p300_24444	Fbln1	p300	0.0265173	0.635009	2.59943	0.654037	1	0.184398	0	FALSE
p300_24666	Lmbr1l	p300	0.0209841	0.711655	2.86517	0.654037	1	0.184398	0	FALSE
p300_24825	Rarg	p300	0.0282077	0.605794	2.52531	0.654037	1	0.184398	0	FALSE
p300_24868	Itga5	p300	0.0241163	0.543567	2.50811	0.654037	1	0.184398	0	FALSE
p300_2508	Fam63a	p300	0.0318965	-0.53717	-2.38289	0.654037	1	0.184398	0	FALSE
p300_25092	Arhgef3	p300	0.0362181	0.607332	2.41747	0.654037	1	0.184398	0	FALSE
p300_25102	Fam208a	p300	0.0188933	-0.596582	-2.68021	0.654037	1	0.184398	0	FALSE
p300_25207	Tspan14	p300	0.0327006	-0.504627	-2.33803	0.654037	1	0.184398	0	FALSE
p300_25357	Psme2	p300	0.0307842	-0.679168	-2.6172	0.654037	1	0.184398	0	FALSE
p300_26001	T	p300	0.0272968	0.549992	2.46403	0.654037	1	0.184398	0	FALSE
p300_26513	Slc37a1	p300	0.0219915	-0.550624	-2.55471	0.654037	1	0.184398	0	FALSE
p300_26619	H2-K1	p300	0.0307183	-0.649029	-2.55938	0.654037	1	0.184398	0	FALSE
p300_2696	Mov10	p300	0.0213959	-0.569131	-2.58985	0.654037	1	0.184398	0	FALSE
p300_27000	Kat2b	p300	0.0294247	-0.652853	-2.58561	0.654037	1	0.184398	0	FALSE
p300_27029	Kdm4b	p300	0.0280207	0.65714	2.61542	0.654037	1	0.184398	0	FALSE
p300_2768	Agl	p300	0.0335684	0.532858	2.35614	0.654037	1	0.184398	0	FALSE
p300_28498	Ctsf	p300	0.0339103	0.568472	2.39363	0.654037	1	0.184398	0	FALSE
p300_28962	Cep55	p300	0.0236846	-0.561276	-2.5375	0.654037	1	0.184398	0	FALSE
p300_2908	Tet2	p300	0.0188798	0.561984	2.6314	0.654037	1	0.184398	0	FALSE
p300_29258	Dusp5	p300	0.0206566	0.555333	2.58625	0.654037	1	0.184398	0	FALSE
p300_29394	Mkx	p300	0.0307696	0.524202	2.38403	0.654037	1	0.184398	0	FALSE
p300_29599	Fam53c	p300	0.0306206	0.496428	2.35788	0.654037	1	0.184398	0	FALSE
p300_29956	Zfp532	p300	0.0218705	-0.56745	-2.57856	0.654037	1	0.184398	0	FALSE
p300_30004	Slmo1	p300	0.0177827	0.51151	2.59476	0.654037	1	0.184398	0	FALSE
p300_3086	Camk1d	p300	0.0343797	-0.500526	-2.31264	0.654037	1	0.184398	0	FALSE
p300_3494	Gpr107	p300	0.0321638	0.468546	2.31181	0.654037	1	0.184398	0	FALSE
p300_3711	Nek6	p300	0.0290975	0.562362	2.45211	0.654037	1	0.184398	0	FALSE
p300_374	Tyw5	p300	0.0290067	0.545045	2.43244	0.654037	1	0.184398	0	FALSE
p300_4714	Commd7	p300	0.0322001	0.468459	2.31126	0.654037	1	0.184398	0	FALSE
p300_4807	Tgif2	p300	0.0212124	0.629234	2.68514	0.654037	1	0.184398	0	FALSE
p300_4823	Manbal	p300	0.027161	0.609006	2.54656	0.654037	1	0.184398	0	FALSE
p300_4904	Mybl2	p300	0.021432	0.510566	2.51925	0.654037	1	0.184398	0	FALSE
p300_5808	Prom1	p300	0.0267861	-0.634151	-2.59355	0.654037	1	0.184398	0	FALSE
p300_6104	Shroom3	p300	0.0253507	0.475387	2.41652	0.654037	1	0.184398	0	FALSE
p300_6272	Pole	p300	0.0227934	0.494142	2.47753	0.654037	1	0.184398	0	FALSE
p300_6423	Acacb	p300	0.0268786	-0.609888	-2.55243	0.654037	1	0.184398	0	FALSE
p300_6998	Wbscr27	p300	0.0359695	-0.664802	-2.51713	0.654037	1	0.184398	0	FALSE
p300_7007	Wbscr27	p300	0.0288495	-0.603868	-2.51266	0.654037	1	0.184398	0	FALSE
p300_7099	Ephb4	p300	0.0241966	0.489832	2.44906	0.654037	1	0.184398	0	FALSE
p300_755	Sh3bp4	p300	0.034168	-0.639354	-2.49451	0.654037	1	0.184398	0	FALSE
p300_7569	Fut9	p300	0.0265226	0.494896	2.41632	0.654037	1	0.184398	0	FALSE
p300_76	Sulf1	p300	0.0228769	-0.532585	-2.51701	0.654037	1	0.184398	0	FALSE
p300_7606	Pnrc1	p300	0.019239	0.474163	2.52604	0.654037	1	0.184398	0	FALSE
p300_8695	Bsdc1	p300	0.0338168	0.549586	2.37188	0.654037	1	0.184398	0	FALSE
p300_9085	Alpl	p300	0.0299009	-0.485765	-2.3578	0.654037	1	0.184398	0	FALSE
p300_9100	Ece1	p300	0.0204041	0.656492	2.75211	0.654037	1	0.184398	0	FALSE
p300_9166	Akr7a5	p300	0.023148	0.600553	2.60182	0.654037	1	0.184398	0	FALSE
p300_9946	Bcam	p300	0.0215702	0.498076	2.50373	0.654037	1	0.184398	0	FALSE
Nanog_1009	Utrn	Nanog	0.119332	0.350468	1.63111	0.655109	1	0.183686	0	FALSE
Nanog_10298	Slc25a13	Nanog	0.122981	0.377041	1.62834	0.655109	1	0.183686	0	FALSE
Nanog_11339	Lrrc28	Nanog	0.12076	-0.332786	-1.6172	0.655109	1	0.183686	0	FALSE
Nanog_1744	Upp1	Nanog	0.121005	0.325195	1.61297	0.655109	1	0.183686	0	FALSE
Nanog_1815	Sertad2	Nanog	0.121965	-0.357301	-1.62304	0.655109	1	0.183686	0	FALSE
Nanog_3538	Serinc5	Nanog	0.122429	-0.331384	-1.60954	0.655109	1	0.183686	0	FALSE
Nanog_3957	Dlg5	Nanog	0.119686	-0.369307	-1.63852	0.655109	1	0.183686	0	FALSE
Nanog_4242	Lpar6	Nanog	0.116465	0.500992	1.73664	0.655109	1	0.183686	0	FALSE
Nanog_493	Hdac4	Nanog	0.118083	0.360808	1.64134	0.655109	1	0.183686	0	FALSE
Nanog_5172	Lpp	Nanog	0.121967	-0.49459	-1.7072	0.655109	1	0.183686	0	FALSE
Nanog_6181	Ercc3	Nanog	0.120087	-0.3498	-1.62757	0.655109	1	0.183686	0	FALSE
Nanog_6507	Rcor2	Nanog	0.123169	0.401542	1.64049	0.655109	1	0.183686	0	FALSE
Nanog_6630	Dmrt1	Nanog	0.117735	-0.335363	-1.6313	0.655109	1	0.183686	0	FALSE
Nanog_7446	Capn3	Nanog	0.12121	0.299754	1.60212	0.655109	1	0.183686	0	FALSE
Nanog_1207	Bend3	Nanog	0.125029	0.39973	1.63168	0.655659	1	0.183322	0	FALSE
Nanog_12694	Ptpn9	Nanog	0.12439	-0.375735	-1.62177	0.655659	1	0.183322	0	FALSE
Nanog_2614	Arl4a	Nanog	0.125035	0.413967	1.63967	0.655659	1	0.183322	0	FALSE
Nanog_6350	Wdr7	Nanog	0.125426	0.429438	1.64724	0.655659	1	0.183322	0	FALSE
ENSMUSG00000002489	Tiam1	Promoters	0.0934489	0.433505	1.79995	0.656131	1	0.183009	0	FALSE
ENSMUSG00000009628	Tex15	Promoters	0.0958319	0.555031	1.88724	0.656131	1	0.183009	0	FALSE
ENSMUSG00000031827	Cotl1	Promoters	0.0971515	-0.371642	-1.74493	0.656131	1	0.183009	0	FALSE
ENSMUSG00000032376	Usp3	Promoters	0.0945213	0.384105	1.76501	0.656131	1	0.183009	0	FALSE
ENSMUSG00000032501	Trib1	Promoters	0.0966243	0.480355	1.81645	0.656131	1	0.183009	0	FALSE
ENSMUSG00000036249	Rbm43	Promoters	0.0965656	0.429842	1.78128	0.656131	1	0.183009	0	FALSE
ENSMUSG00000038056	Kmt2c	Promoters	0.0968238	0.429542	1.77975	0.656131	1	0.183009	0	FALSE
ENSMUSG00000038736	Nudcd1	Promoters	0.0954705	-0.373385	-1.75444	0.656131	1	0.183009	0	FALSE
ENSMUSG00000062031	Pgghg	Promoters	0.0968254	0.553664	1.88054	0.656131	1	0.183009	0	FALSE
Nanog_11016	C2cd5	Nanog	0.127484	-0.343404	-1.59379	0.656453	1	0.182797	0	FALSE
Nanog_12890	Snx14	Nanog	0.13232	0.368569	1.58592	0.656453	1	0.182797	0	FALSE
Nanog_1298	Ascc1	Nanog	0.133123	0.338704	1.56912	0.656453	1	0.182797	0	FALSE
Nanog_2144	Pipox	Nanog	0.128334	0.319267	1.58019	0.656453	1	0.182797	0	FALSE
Nanog_3117	Zkscan3	Nanog	0.131826	0.393262	1.6004	0.656453	1	0.182797	0	FALSE
Nanog_3673	Il6st	Nanog	0.131755	-0.323796	-1.56831	0.656453	1	0.182797	0	FALSE
Nanog_4926	Prickle1	Nanog	0.132071	-0.440364	-1.62674	0.656453	1	0.182797	0	FALSE
Nanog_5426	Synj1	Nanog	0.132721	0.439702	1.62371	0.656453	1	0.182797	0	FALSE
Nanog_5634	Btbd9	Nanog	0.131214	0.349252	1.58133	0.656453	1	0.182797	0	FALSE
Nanog_6191	Wnt8a	Nanog	0.131827	0.380557	1.59381	0.656453	1	0.182797	0	FALSE
Nanog_6275	Mcc	Nanog	0.130555	-0.340826	-1.58024	0.656453	1	0.182797	0	FALSE
Nanog_919	Ptpn14	Nanog	0.130215	-0.408877	-1.61543	0.656453	1	0.182797	0	FALSE
Nanog_9415	Cdk14	Nanog	0.127926	-0.384143	-1.61142	0.656453	1	0.182797	0	FALSE
Nanog_9506	Nupl2	Nanog	0.128996	0.351145	1.5911	0.656453	1	0.182797	0	FALSE
ENSMUSG00000038732	Mboat1	Promoters	0.097682	-0.338706	-1.72642	0.656481	1	0.182778	0	FALSE
Nanog_11930	Dlc1	Nanog	0.133755	0.329914	1.56293	0.656909	1	0.182495	0	FALSE
Nanog_10283	Ppp1r9a	Nanog	0.13623	0.327946	1.55247	0.65695	1	0.182468	0	FALSE
Nanog_10964	Gpr19	Nanog	0.136323	0.403049	1.5879	0.65695	1	0.182468	0	FALSE
Nanog_11743	Ppfia1	Nanog	0.135361	0.320965	1.55301	0.65695	1	0.182468	0	FALSE
Nanog_1206	Pdss2	Nanog	0.13646	0.435936	1.60653	0.65695	1	0.182468	0	FALSE
Nanog_5738	Slc29a1	Nanog	0.134317	0.480864	1.6453	0.65695	1	0.182468	0	FALSE
Oct4_1758	Fbxl3	2004-10-01	0.112935	-0.532648	-1.78009	0.6577	1	0.181972	0	FALSE
Oct4_351	Lefty2	2004-10-01	0.108585	0.322074	1.66664	0.6577	1	0.181972	0	FALSE
Oct4_4103	Fbrsl1	2004-10-01	0.113981	0.385646	1.67191	0.6577	1	0.181972	0	FALSE
Oct4_4408	Aak1	2004-10-01	0.111223	0.326459	1.65639	0.6577	1	0.181972	0	FALSE
Oct4_5348	Dppa5a	2004-10-01	0.110678	0.44518	1.72222	0.6577	1	0.181972	0	FALSE
ENSMUSG00000000184	Ccnd2	Promoters	0.0987771	0.477666	1.80326	0.658169	1	0.181663	0	FALSE
ENSMUSG00000029646	Cdx2	Promoters	0.0988934	0.389904	1.74579	0.658169	1	0.181663	0	FALSE
Oct4_3610	Igfbpl1	2004-10-01	0.116149	0.353321	1.64627	0.661272	1	0.17962	0	FALSE
super_enhancers_20	Lefty2	Super enhancers	0.0614724	0.35792	1.95452	0.661597	1	0.179406	0	FALSE
active_enhancers_715	Tanc1	Active enhancers	0.0552535	0.366253	2.00699	0.661637	1	0.17938	0	FALSE
p300_22498	Hpcal1	p300	0.0368272	-0.632354	-2.44883	0.662068	1	0.179098	0	FALSE
Nanog_11505	Stim1	Nanog	0.139063	-0.352297	-1.55207	0.66381	1	0.177956	0	FALSE
Nanog_450	Pid1	Nanog	0.138798	-0.32593	-1.5418	0.66381	1	0.177956	0	FALSE
Nanog_7197	Lrp2	Nanog	0.13952	-0.452644	-1.60525	0.66381	1	0.177956	0	FALSE
super_enhancers_377	Myo1b	Super enhancers	0.0640477	-0.489466	-2.02379	0.664398	1	0.177572	0	FALSE
super_enhancers_5121	Micu1	Super enhancers	0.063516	-0.52821	-2.06318	0.664398	1	0.177572	0	FALSE
super_enhancers_5580	Aff4	Super enhancers	0.0630324	-0.491098	-2.03268	0.664398	1	0.177572	0	FALSE
ENSMUSG00000025742	Prps2	Promoters	0.100932	0.45639	1.77682	0.665275	1	0.176999	0	FALSE
ENSMUSG00000075415	Fnbp1	Promoters	0.100921	0.424862	1.75606	0.665275	1	0.176999	0	FALSE
p300_14213	Ick	p300	0.0377855	0.57984	2.36043	0.665364	1	0.176941	0	FALSE
p300_15458	Pgpep1	p300	0.0377011	0.54004	2.31351	0.665364	1	0.176941	0	FALSE
p300_18179	Rab34	p300	0.0383323	-0.538559	-2.30457	0.665364	1	0.176941	0	FALSE
p300_19275	Sec14l1	p300	0.0382483	-0.444413	-2.2186	0.665364	1	0.176941	0	FALSE
p300_21568	Kif13a	p300	0.0371985	0.493975	2.27252	0.665364	1	0.176941	0	FALSE
p300_24274	Apobec3	p300	0.0380879	0.659336	2.4804	0.665364	1	0.176941	0	FALSE
p300_695	Pde6d	p300	0.0374779	-0.493347	-2.2687	0.665364	1	0.176941	0	FALSE
p300_941	Tmem37	p300	0.0380731	-0.629195	-2.42855	0.665364	1	0.176941	0	FALSE
ENSMUSG00000014932	Yes1	Promoters	0.101492	-0.387169	-1.73137	0.665769	1	0.176677	0	FALSE
CTCF_29337	Cdx2	CTCF	0.00522444	0.599349	3.17659	0.665808	1	0.176651	0	FALSE
super_enhancers_5606	Map2k3	Super enhancers	0.0649649	0.420374	1.96561	0.66589	1	0.176598	0	FALSE
ENSMUSG00000022678	Nde1	Promoters	0.102014	0.546669	1.84656	0.666004	1	0.176523	0	FALSE
super_enhancers_8149	Diaph1	Super enhancers	0.0658827	0.381453	1.93552	0.667353	1	0.175644	0	FALSE
active_enhancers_4425	Fbxl12	Active enhancers	0.0567391	0.371024	1.99771	0.668102	1	0.175157	0	FALSE
active_enhancers_4766	Prkar2a	Active enhancers	0.0563813	0.457304	2.05689	0.668102	1	0.175157	0	FALSE
active_enhancers_6884	Psme2	Active enhancers	0.0573349	-0.393186	-2.00575	0.669539	1	0.174224	0	FALSE
p300_10225	Zfp84	p300	0.0388335	0.453728	2.21935	0.670977	1	0.173292	0	FALSE
p300_26805	Slc29a1	p300	0.038989	-0.600422	-2.37431	0.670977	1	0.173292	0	FALSE
Nanog_1091	Enpp3	Nanog	0.142545	-0.412662	-1.56936	0.671277	1	0.173098	0	FALSE
Nanog_12060	Haus8	Nanog	0.142027	0.340338	1.5356	0.671277	1	0.173098	0	FALSE
Nanog_2692	Brms1l	Nanog	0.144396	-0.307081	-1.51347	0.671277	1	0.173098	0	FALSE
Nanog_4283	Vwa8	Nanog	0.14387	0.314493	1.51822	0.671277	1	0.173098	0	FALSE
Nanog_6178	Slc25a46	Nanog	0.144111	0.382131	1.54723	0.671277	1	0.173098	0	FALSE
Nanog_9565	Bre	Nanog	0.144328	0.36954	1.54025	0.671277	1	0.173098	0	FALSE
active_enhancers_7975	Zfp57	Active enhancers	0.0580496	-0.36242	-1.98279	0.672329	1	0.172418	0	FALSE
ENSMUSG00000000805	Car4	Promoters	0.105111	0.420212	1.73269	0.673418	1	0.171715	0	FALSE
ENSMUSG00000027427	Polr3f	Promoters	0.104278	-0.384292	-1.71627	0.673418	1	0.171715	0	FALSE
ENSMUSG00000029603	Dtx1	Promoters	0.106096	-0.39359	-1.71259	0.673418	1	0.171715	0	FALSE
ENSMUSG00000034714	Ttyh2	Promoters	0.105931	0.469006	1.76124	0.673418	1	0.171715	0	FALSE
ENSMUSG00000041313	Slc7a1	Promoters	0.104482	-0.407484	-1.72816	0.673418	1	0.171715	0	FALSE
ENSMUSG00000041359	Tcl1	Promoters	0.10568	0.490208	1.77853	0.673418	1	0.171715	0	FALSE
super_enhancers_4952	Utrn	Super enhancers	0.0672719	0.406746	1.94076	0.673502	1	0.171661	0	FALSE
active_enhancers_2143	Agtrap	Active enhancers	0.0597775	0.389703	1.98478	0.67496	1	0.170722	0	FALSE
active_enhancers_2282	Agap3	Active enhancers	0.0611711	-0.365041	-1.9605	0.67496	1	0.170722	0	FALSE
active_enhancers_6074	Dnmt3a	Active enhancers	0.0595259	-0.342193	-1.96116	0.67496	1	0.170722	0	FALSE
active_enhancers_795	Zfp408	Active enhancers	0.0603405	0.406685	1.99082	0.67496	1	0.170722	0	FALSE
active_enhancers_8348	Slc26a2	Active enhancers	0.0616206	0.395703	1.9745	0.67496	1	0.170722	0	FALSE
active_enhancers_8556	Kank1	Active enhancers	0.0611046	-0.387856	-1.97371	0.67496	1	0.170722	0	FALSE
active_enhancers_8731	Stard8	Active enhancers	0.0588191	-0.536339	-2.10762	0.67496	1	0.170722	0	FALSE
ENSMUSG00000020859	Spag9	Promoters	0.106986	-0.449344	-1.74238	0.675932	1	0.170097	0	FALSE
p300_22591	Lamb1	p300	0.0394919	0.575736	2.33539	0.67674	1	0.169578	0	FALSE
CTCF_10184	Scamp1	CTCF	0.00620052	-0.531958	-3.01284	0.677194	1	0.169287	0	FALSE
CTCF_10802	Zmiz1	CTCF	0.0089084	0.511854	2.85746	0.677194	1	0.169287	0	FALSE
CTCF_1118	Pam	CTCF	0.00674382	0.75908	3.49808	0.677194	1	0.169287	0	FALSE
CTCF_12894	Plec	CTCF	0.00724137	-0.555768	-2.98973	0.677194	1	0.169287	0	FALSE
CTCF_13823	Srl	CTCF	0.00790555	-0.550717	-2.95065	0.677194	1	0.169287	0	FALSE
CTCF_14881	Ifnar1	CTCF	0.00713318	0.556627	2.99642	0.677194	1	0.169287	0	FALSE
CTCF_15401	Flywch1	CTCF	0.00889023	-0.532574	-2.88352	0.677194	1	0.169287	0	FALSE
CTCF_16308	Kat2b	CTCF	0.0083103	-0.652967	-3.10846	0.677194	1	0.169287	0	FALSE
CTCF_20061	Lrp2	CTCF	0.00846979	0.651775	3.09859	0.677194	1	0.169287	0	FALSE
CTCF_22620	Mme	CTCF	0.00560844	-0.798521	-3.75196	0.677194	1	0.169287	0	FALSE
CTCF_24001	Dpy19l4	CTCF	0.00862667	-0.670898	-3.13405	0.677194	1	0.169287	0	FALSE
CTCF_24878	Cachd1	CTCF	0.0081567	0.602373	3.0186	0.677194	1	0.169287	0	FALSE
CTCF_26769	Paxip1	CTCF	0.00735689	-0.554863	-2.98269	0.677194	1	0.169287	0	FALSE
CTCF_27661	Aff1	CTCF	0.00653424	0.600688	3.09787	0.677194	1	0.169287	0	FALSE
CTCF_28379	Kntc1	CTCF	0.00750757	0.592551	3.03296	0.677194	1	0.169287	0	FALSE
CTCF_31525	Eps8	CTCF	0.00592592	0.654646	3.2403	0.677194	1	0.169287	0	FALSE
CTCF_3184	Tet1	CTCF	0.00563081	-0.676345	-3.31068	0.677194	1	0.169287	0	FALSE
CTCF_32518	Tdrd12	CTCF	0.0059557	0.524417	3.01729	0.677194	1	0.169287	0	FALSE
CTCF_36253	Def8	CTCF	0.00823156	0.617728	3.04231	0.677194	1	0.169287	0	FALSE
CTCF_36528	S1pr2	CTCF	0.00736665	0.532671	2.95212	0.677194	1	0.169287	0	FALSE
CTCF_37769	Dppa5a	CTCF	0.00682825	0.571275	3.03394	0.677194	1	0.169287	0	FALSE
CTCF_5840	Pipox	CTCF	0.00712889	0.514761	2.94145	0.677194	1	0.169287	0	FALSE
CTCF_9215	Aldh5a1	CTCF	0.00825549	0.586864	2.98845	0.677194	1	0.169287	0	FALSE
Nanog_4897	Gramd4	Nanog	0.146955	0.367309	1.52949	0.67814	1	0.16868	0	FALSE
Nanog_808	Pbx1	Nanog	0.146986	0.327722	1.51201	0.67814	1	0.16868	0	FALSE
Nanog_11067	Nlrp12	Nanog	0.148083	0.297903	1.49665	0.678424	1	0.168499	0	FALSE
Nanog_2339	Nsf	Nanog	0.148349	-0.354952	-1.5187	0.678424	1	0.168499	0	FALSE
Nanog_4747	Tmem65	Nanog	0.148718	-0.406943	-1.54326	0.678424	1	0.168499	0	FALSE
Nanog_12099	Slc10a7	Nanog	0.149467	0.303437	1.49367	0.679295	1	0.167942	0	FALSE
p300_26995	Kat2b	p300	0.039834	-0.441205	-2.1987	0.679709	1	0.167677	0	FALSE
p300_12762	Cecr2	p300	0.0400849	0.501903	2.24744	0.679881	1	0.167567	0	FALSE
p300_6817	Dhx37	p300	0.0401817	-0.4049	-2.16938	0.679881	1	0.167567	0	FALSE
Nanog_10230	Ubl3	Nanog	0.187025	0.454436	1.44294	0.680441	1	0.167209	0	FALSE
Nanog_10456	Zc3hav1	Nanog	0.198698	-0.339204	-1.34917	0.680441	1	0.167209	0	FALSE
Nanog_10517	Hibadh	Nanog	0.187295	0.390337	1.40615	0.680441	1	0.167209	0	FALSE
Nanog_10660	Exoc6b	Nanog	0.192799	0.356002	1.37357	0.680441	1	0.167209	0	FALSE
Nanog_10662	Exoc6b	Nanog	0.159942	0.345725	1.47378	0.680441	1	0.167209	0	FALSE
Nanog_10809	Bhlhe40	Nanog	0.186745	-0.316521	-1.37579	0.680441	1	0.167209	0	FALSE
Nanog_10829	Brpf1	Nanog	0.197685	0.261063	1.32489	0.680441	1	0.167209	0	FALSE
Nanog_10832	Creld1	Nanog	0.175194	-0.315651	-1.41135	0.680441	1	0.167209	0	FALSE
Nanog_11072	Nlrp12	Nanog	0.152304	0.332296	1.49475	0.680441	1	0.167209	0	FALSE
Nanog_11141	Zfp61	Nanog	0.178925	0.43703	1.45766	0.680441	1	0.167209	0	FALSE
Nanog_11182	Zfp74	Nanog	0.198587	-0.278249	-1.32752	0.680441	1	0.167209	0	FALSE
Nanog_11408	Sema4b	Nanog	0.169665	0.283497	1.41777	0.680441	1	0.167209	0	FALSE
Nanog_11971	Cdkn2aip	Nanog	0.18045	-0.303914	-1.3905	0.680441	1	0.167209	0	FALSE
Nanog_1200	Ostm1	Nanog	0.183314	-0.433101	-1.44152	0.680441	1	0.167209	0	FALSE
Nanog_12172	Sall1	Nanog	0.193063	0.281568	1.34471	0.680441	1	0.167209	0	FALSE
Nanog_12282	Terf2ip	Nanog	0.198968	-0.265857	-1.3226	0.680441	1	0.167209	0	FALSE
Nanog_12553	Arhgap32	Nanog	0.188323	-0.359369	-1.38848	0.680441	1	0.167209	0	FALSE
Nanog_12693	Ptpn9	Nanog	0.161026	0.334917	1.46554	0.680441	1	0.167209	0	FALSE
Nanog_12723	Parp6	Nanog	0.190517	0.283119	1.35277	0.680441	1	0.167209	0	FALSE
Nanog_12979	Prkar2a	Nanog	0.188122	0.29148	1.36271	0.680441	1	0.167209	0	FALSE
Nanog_13099	Ebp	Nanog	0.188171	0.37365	1.39543	0.680441	1	0.167209	0	FALSE
Nanog_13100	Ftsj1	Nanog	0.174411	-0.316195	-1.41405	0.680441	1	0.167209	0	FALSE
Nanog_13277	Med12	Nanog	0.181765	-0.351577	-1.40519	0.680441	1	0.167209	0	FALSE
Nanog_1611	Frs2	Nanog	0.158876	0.278918	1.45222	0.680441	1	0.167209	0	FALSE
Nanog_1617	Nup107	Nanog	0.196479	0.367231	1.36769	0.680441	1	0.167209	0	FALSE
Nanog_1767	Cobl	Nanog	0.181925	0.288462	1.38059	0.680441	1	0.167209	0	FALSE
Nanog_1768	Cobl	Nanog	0.174003	0.325404	1.4189	0.680441	1	0.167209	0	FALSE
Nanog_1836	Ahsa2	Nanog	0.166968	0.291492	1.42929	0.680441	1	0.167209	0	FALSE
Nanog_2125	Inpp5k	Nanog	0.152717	-0.308046	-1.4838	0.680441	1	0.167209	0	FALSE
Nanog_2405	Slc25a19	Nanog	0.188979	0.324456	1.37205	0.680441	1	0.167209	0	FALSE
Nanog_2497	Mycn	Nanog	0.196583	-0.286221	-1.33591	0.680441	1	0.167209	0	FALSE
Nanog_2534	Hpcal1	Nanog	0.175217	-0.299821	-1.4055	0.680441	1	0.167209	0	FALSE
Nanog_2692	Ralgapa1	Nanog	0.184542	-0.280349	-1.36989	0.680441	1	0.167209	0	FALSE
Nanog_2723	Mis18bp1	Nanog	0.175317	0.36946	1.43353	0.680441	1	0.167209	0	FALSE
Nanog_2783	Syne2	Nanog	0.198719	0.308537	1.33738	0.680441	1	0.167209	0	FALSE
Nanog_2821	Susd6	Nanog	0.166973	-0.291489	-1.42927	0.680441	1	0.167209	0	FALSE
Nanog_2823	Susd6	Nanog	0.179637	-0.380437	-1.42503	0.680441	1	0.167209	0	FALSE
Nanog_2940	Dicer1	Nanog	0.196966	-0.293273	-1.33714	0.680441	1	0.167209	0	FALSE
Nanog_332	Nrp2	Nanog	0.191115	-0.313569	-1.36155	0.680441	1	0.167209	0	FALSE
Nanog_3498	Adgrv1	Nanog	0.166618	0.31335	1.4383	0.680441	1	0.167209	0	FALSE
Nanog_3570	Col4a3bp	Nanog	0.151776	0.363285	1.51017	0.680441	1	0.167209	0	FALSE
Nanog_376	Mreg	Nanog	0.189358	0.33454	1.37488	0.680441	1	0.167209	0	FALSE
Nanog_3942	Kat6b	Nanog	0.177341	0.314168	1.40399	0.680441	1	0.167209	0	FALSE
Nanog_3945	Kat6b	Nanog	0.150864	-0.376286	-1.51962	0.680441	1	0.167209	0	FALSE
Nanog_4060	Fermt2	Nanog	0.19025	0.406084	1.40523	0.680441	1	0.167209	0	FALSE
Nanog_4138	Dcaf11	Nanog	0.183353	0.411912	1.42948	0.680441	1	0.167209	0	FALSE
Nanog_4222	Dock5	Nanog	0.177623	-0.398336	-1.44033	0.680441	1	0.167209	0	FALSE
Nanog_4277	Akap11	Nanog	0.16547	-0.37743	-1.46953	0.680441	1	0.167209	0	FALSE
Nanog_4507	Rai14	Nanog	0.176114	0.306817	1.40516	0.680441	1	0.167209	0	FALSE
Nanog_4650	Grhl2	Nanog	0.181237	0.329899	1.39785	0.680441	1	0.167209	0	FALSE
Nanog_4717	Ext1	Nanog	0.196009	-0.367589	-1.36923	0.680441	1	0.167209	0	FALSE
Nanog_4719	Ext1	Nanog	0.19944	-0.364985	-1.35803	0.680441	1	0.167209	0	FALSE
Nanog_4830	Jrk	Nanog	0.157775	-0.434814	-1.5269	0.680441	1	0.167209	0	FALSE
Nanog_4911	Kif21a	Nanog	0.157084	-0.457519	-1.54359	0.680441	1	0.167209	0	FALSE
Nanog_4925	Pphln1	Nanog	0.161421	-0.431413	-1.51221	0.680441	1	0.167209	0	FALSE
Nanog_5569	Lnpep	Nanog	0.174084	0.335068	1.4225	0.680441	1	0.167209	0	FALSE
Nanog_596	Rab3gap1	Nanog	0.179582	-0.321463	-1.39972	0.680441	1	0.167209	0	FALSE
Nanog_6186	Epb41l4a	Nanog	0.182871	-0.412325	-1.43121	0.680441	1	0.167209	0	FALSE
Nanog_6194	Kdm3b	Nanog	0.183681	-0.301782	-1.37977	0.680441	1	0.167209	0	FALSE
Nanog_6411	Dym	Nanog	0.175901	-0.299369	-1.40317	0.680441	1	0.167209	0	FALSE
Nanog_6491	Rbm14	Nanog	0.16047	0.289466	1.45032	0.680441	1	0.167209	0	FALSE
Nanog_6511	Atl3	Nanog	0.19075	0.305171	1.35959	0.680441	1	0.167209	0	FALSE
Nanog_6631	Dmrt1	Nanog	0.196274	-0.293706	-1.3393	0.680441	1	0.167209	0	FALSE
Nanog_6722	Cep55	Nanog	0.153504	0.438862	1.54448	0.680441	1	0.167209	0	FALSE
Nanog_6901	Vim	Nanog	0.170844	-0.327674	-1.42998	0.680441	1	0.167209	0	FALSE
Nanog_6957	Arhgap21	Nanog	0.187818	0.325263	1.37587	0.680441	1	0.167209	0	FALSE
Nanog_7035	Aif1l	Nanog	0.190119	0.276967	1.35198	0.680441	1	0.167209	0	FALSE
Nanog_7227	Cdca7	Nanog	0.18314	-0.294652	-1.37894	0.680441	1	0.167209	0	FALSE
Nanog_7370	Qser1	Nanog	0.162586	0.32462	1.4561	0.680441	1	0.167209	0	FALSE
Nanog_7512	Slc23a2	Nanog	0.177522	-0.314043	-1.40337	0.680441	1	0.167209	0	FALSE
Nanog_771	Zbtb37	Nanog	0.168179	0.389884	1.46666	0.680441	1	0.167209	0	FALSE
Nanog_7832	Zc2hc1a	Nanog	0.181913	-0.31105	-1.38855	0.680441	1	0.167209	0	FALSE
Nanog_7885	Car2	Nanog	0.153454	-0.307521	-1.481	0.680441	1	0.167209	0	FALSE
Nanog_79	Sulf1	Nanog	0.184244	0.318232	1.38406	0.680441	1	0.167209	0	FALSE
Nanog_8045	Spry1	Nanog	0.164932	-0.409265	-1.48767	0.680441	1	0.167209	0	FALSE
Nanog_817	Dusp12	Nanog	0.164667	0.314725	1.4453	0.680441	1	0.167209	0	FALSE
Nanog_8182	Sfrp2	Nanog	0.196	0.383358	1.37663	0.680441	1	0.167209	0	FALSE
Nanog_8189	Trim2	Nanog	0.16107	0.272233	1.44261	0.680441	1	0.167209	0	FALSE
Nanog_8406	Bcar3	Nanog	0.193279	0.343086	1.36666	0.680441	1	0.167209	0	FALSE
Nanog_8532	Pigk	Nanog	0.172992	0.317185	1.41897	0.680441	1	0.167209	0	FALSE
Nanog_8654	Runx1t1	Nanog	0.17932	0.396913	1.43422	0.680441	1	0.167209	0	FALSE
Nanog_8878	Zfp37	Nanog	0.169584	0.311283	1.42779	0.680441	1	0.167209	0	FALSE
Nanog_9015	Cachd1	Nanog	0.167084	-0.407374	-1.47943	0.680441	1	0.167209	0	FALSE
Nanog_9133	Foxj3	Nanog	0.170333	-0.444896	-1.4903	0.680441	1	0.167209	0	FALSE
Nanog_9178	Grik3	Nanog	0.192318	0.425215	1.40941	0.680441	1	0.167209	0	FALSE
Nanog_9184	Ago3	Nanog	0.155433	-0.437024	-1.53649	0.680441	1	0.167209	0	FALSE
Nanog_9521	Actr3b	Nanog	0.179648	-0.366047	-1.41823	0.680441	1	0.167209	0	FALSE
Nanog_9887	Spp1	Nanog	0.166984	0.340343	1.4478	0.680441	1	0.167209	0	FALSE
Nanog_9930	Chfr	Nanog	0.177701	-0.354659	-1.41927	0.680441	1	0.167209	0	FALSE
p300_11574	Ano9	p300	0.0406091	0.533364	2.27344	0.682124	1	0.166137	0	FALSE
p300_1614	Cnst	p300	0.0413109	-0.651401	-2.42831	0.682124	1	0.166137	0	FALSE
p300_19221	Exoc7	p300	0.0415	-0.498872	-2.22935	0.682124	1	0.166137	0	FALSE
p300_23582	Rai14	p300	0.0414559	0.428295	2.17199	0.682124	1	0.166137	0	FALSE
p300_25082	Il17rd	p300	0.041368	-0.499151	-2.23101	0.682124	1	0.166137	0	FALSE
p300_25840	Abcc4	p300	0.0414783	-0.471662	-2.20544	0.682124	1	0.166137	0	FALSE
p300_29670	Wdr55	p300	0.0410207	0.55126	2.2888	0.682124	1	0.166137	0	FALSE
p300_18432	Trim25	p300	0.0417034	0.549726	2.27967	0.682682	1	0.165782	0	FALSE
ENSMUSG00000019143	Hars2	Promoters	0.111049	-0.367381	-1.67586	0.682912	1	0.165635	0	FALSE
ENSMUSG00000020089	Ppa1	Promoters	0.109245	0.430438	1.7194	0.682912	1	0.165635	0	FALSE
ENSMUSG00000024206	Rfx2	Promoters	0.114778	-0.530366	-1.76947	0.682912	1	0.165635	0	FALSE
ENSMUSG00000025373	Rnf41	Promoters	0.112528	0.482027	1.73976	0.682912	1	0.165635	0	FALSE
ENSMUSG00000031740	Mmp2	Promoters	0.11366	0.504331	1.75214	0.682912	1	0.165635	0	FALSE
ENSMUSG00000032238	Rora	Promoters	0.111833	0.462156	1.72846	0.682912	1	0.165635	0	FALSE
ENSMUSG00000034761	Map4k5	Promoters	0.109287	-0.379256	-1.68997	0.682912	1	0.165635	0	FALSE
ENSMUSG00000036834	Plch1	Promoters	0.113402	0.42595	1.69747	0.682912	1	0.165635	0	FALSE
ENSMUSG00000038280	Ostm1	Promoters	0.113954	-0.503979	-1.7505	0.682912	1	0.165635	0	FALSE
ENSMUSG00000040464	Gtpbp10	Promoters	0.111992	0.506342	1.76153	0.682912	1	0.165635	0	FALSE
ENSMUSG00000040511	Pvr	Promoters	0.115064	-0.440356	-1.69904	0.682912	1	0.165635	0	FALSE
ENSMUSG00000052105	Mtcl1	Promoters	0.114617	-0.45901	-1.71354	0.682912	1	0.165635	0	FALSE
ENSMUSG00000067702	Tuba3a	Promoters	0.110413	0.401256	1.69663	0.682912	1	0.165635	0	FALSE
ENSMUSG00000068566	Myadm	Promoters	0.110069	0.484925	1.75343	0.682912	1	0.165635	0	FALSE
active_enhancers_8198	Foxn2	Active enhancers	0.0628761	0.434736	1.99039	0.683415	1	0.165316	0	FALSE
p300_28276	Jam2	p300	0.0419983	0.593302	2.33072	0.683738	1	0.16511	0	FALSE
p300_7721	Gne	p300	0.0421075	-0.548827	-2.27433	0.683738	1	0.16511	0	FALSE
p300_13358	Dock6	p300	0.0428156	0.456953	2.17955	0.68477	1	0.164455	0	FALSE
p300_2137	Foxo1	p300	0.0428513	-0.468901	-2.18888	0.68477	1	0.164455	0	FALSE
p300_26238	Wdr90	p300	0.0425795	0.512069	2.23063	0.68477	1	0.164455	0	FALSE
p300_8691	Zbtb8a	p300	0.0424696	0.548027	2.26959	0.68477	1	0.164455	0	FALSE
super_enhancers_2179	Hsdl2	Super enhancers	0.0743217	0.397547	1.88852	0.684821	1	0.164423	0	FALSE
super_enhancers_3580	C2cd5	Super enhancers	0.0731816	-0.432305	-1.91768	0.684821	1	0.164423	0	FALSE
super_enhancers_5785	Snx11	Super enhancers	0.0755101	0.406242	1.88619	0.684821	1	0.164423	0	FALSE
super_enhancers_5937	Ubxn2a	Super enhancers	0.0693618	0.481216	1.97929	0.684821	1	0.164423	0	FALSE
super_enhancers_622	Rab3gap1	Super enhancers	0.0708672	-0.4234	-1.92697	0.684821	1	0.164423	0	FALSE
super_enhancers_6709	Fgf10	Super enhancers	0.075561	-0.55625	-2.00809	0.684821	1	0.164423	0	FALSE
super_enhancers_6920	Ccdc25	Super enhancers	0.0728415	-0.513249	-1.98343	0.684821	1	0.164423	0	FALSE
super_enhancers_7244	Myc	Super enhancers	0.0733785	-0.445126	-1.92521	0.684821	1	0.164423	0	FALSE
super_enhancers_8319	Fbxo15	Super enhancers	0.0720203	0.51451	1.99005	0.684821	1	0.164423	0	FALSE
ENSMUSG00000032350	Gclc	Promoters	0.115909	-0.478109	-1.72141	0.684961	1	0.164334	0	FALSE
Nanog_11452	Tmem135	Nanog	0.202142	-0.306314	-1.32674	0.685459	1	0.164018	0	FALSE
Nanog_1938	Pwwp2a	Nanog	0.201782	0.306547	1.32785	0.685459	1	0.164018	0	FALSE
Nanog_2931	Ppp4r4	Nanog	0.202599	0.282574	1.3174	0.685459	1	0.164018	0	FALSE
p300_10253	Aplp1	p300	0.0430743	0.45645	2.17652	0.685613	1	0.163921	0	FALSE
Nanog_12703	Rpp25	Nanog	0.203256	0.289378	1.31775	0.685777	1	0.163817	0	FALSE
active_enhancers_6700	Snx18	Active enhancers	0.0647827	-0.341464	-1.9224	0.686895	1	0.16311	0	FALSE
active_enhancers_7199	Maf1	Active enhancers	0.0651408	0.420125	1.96419	0.686895	1	0.16311	0	FALSE
active_enhancers_7687	Ifngr2	Active enhancers	0.0641905	0.368219	1.94022	0.686895	1	0.16311	0	FALSE
active_enhancers_8396	Dym	Active enhancers	0.0650877	-0.374546	-1.93728	0.686895	1	0.16311	0	FALSE
p300_18347	Smg8	p300	0.0433326	0.480939	2.19418	0.68701	1	0.163037	0	FALSE
p300_8548	Grik3	p300	0.0435885	-0.494538	-2.20368	0.688356	1	0.162187	0	FALSE
Nanog_5941	Mta3	Nanog	0.205583	-0.323302	-1.32321	0.689809	1	0.161271	0	FALSE
Nanog_8862	Lpar1	Nanog	0.205269	0.323514	1.32418	0.689809	1	0.161271	0	FALSE
p300_12334	Aak1	p300	0.0440392	0.433155	2.14922	0.690129	1	0.161069	0	FALSE
p300_4278	Rmdn3	p300	0.0440435	-0.525923	-2.22948	0.690129	1	0.161069	0	FALSE
Nanog_1632	Hmga2	Nanog	0.206513	-0.303511	-1.31336	0.691024	1	0.160507	0	FALSE
CTCF_20231	Ttn	CTCF	0.00940945	0.76844	3.39647	0.691037	1	0.160499	0	FALSE
CTCF_21361	Dlgap4	CTCF	0.00926974	-0.482748	-2.81075	0.691037	1	0.160499	0	FALSE
p300_25381	Nynrin	p300	0.0442833	0.544092	2.2464	0.691197	1	0.160398	0	FALSE
Oct4_1025	Timp2	2004-10-01	0.137962	-0.454234	-1.61235	0.691774	1	0.160036	0	FALSE
Oct4_212	Kdsr	2004-10-01	0.139327	-0.415708	-1.58335	0.691774	1	0.160036	0	FALSE
Oct4_2302	Akap8	2004-10-01	0.139046	0.433372	1.59488	0.691774	1	0.160036	0	FALSE
Oct4_2493	Zfp35	2004-10-01	0.127745	0.334805	1.589	0.691774	1	0.160036	0	FALSE
Oct4_2516	Wnt8a	2004-10-01	0.137056	0.477929	1.63228	0.691774	1	0.160036	0	FALSE
Oct4_2623	Kdm2a	2004-10-01	0.125655	0.37457	1.61592	0.691774	1	0.160036	0	FALSE
Oct4_2742	Sufu	2004-10-01	0.133491	0.367536	1.58079	0.691774	1	0.160036	0	FALSE
Oct4_3969	Tmem128	2004-10-01	0.135465	-0.345688	-1.56299	0.691774	1	0.160036	0	FALSE
Oct4_4076	Aff1	2004-10-01	0.132713	-0.357677	-1.57921	0.691774	1	0.160036	0	FALSE
Oct4_4405	Exoc6b	2004-10-01	0.127446	0.397403	1.62039	0.691774	1	0.160036	0	FALSE
Oct4_979	Rdm1	2004-10-01	0.129734	0.382472	1.6032	0.691774	1	0.160036	0	FALSE
Nanog_635	Klhl12	Nanog	0.207309	0.294629	1.30807	0.691787	1	0.160028	0	FALSE
ENSMUSG00000025504	Eps8l2	Promoters	0.119463	0.359552	1.63477	0.692201	1	0.159768	0	FALSE
ENSMUSG00000029924	Slc37a3	Promoters	0.120163	-0.391512	-1.64786	0.692201	1	0.159768	0	FALSE
ENSMUSG00000036473	Tbc1d24	Promoters	0.118772	0.420318	1.67018	0.692201	1	0.159768	0	FALSE
ENSMUSG00000037190	Cyb561d2	Promoters	0.118661	-0.420433	-1.67073	0.692201	1	0.159768	0	FALSE
ENSMUSG00000049922	Slc35c1	Promoters	0.117668	0.361188	1.64333	0.692201	1	0.159768	0	FALSE
ENSMUSG00000062327	T	Promoters	0.120087	0.391586	1.64823	0.692201	1	0.159768	0	FALSE
active_enhancers_1110	Snai1	Active enhancers	0.0671278	0.338694	1.90478	0.6927	1	0.159455	0	FALSE
active_enhancers_2477	Spp1	Active enhancers	0.067162	0.357468	1.91379	0.6927	1	0.159455	0	FALSE
active_enhancers_3440	Atp1a3	Active enhancers	0.0664638	-0.42952	-1.96107	0.6927	1	0.159455	0	FALSE
p300_24599	Slc38a4	p300	0.0445842	-0.453557	-2.15913	0.693206	1	0.159138	0	FALSE
active_enhancers_2435	Shroom3	Active enhancers	0.0681876	0.542846	2.04402	0.693788	1	0.158773	0	FALSE
active_enhancers_5839	Brca1	Active enhancers	0.0682494	-0.337396	-1.89654	0.693788	1	0.158773	0	FALSE
ENSMUSG00000021703	Serinc5	Promoters	0.123696	-0.338193	-1.60714	0.695115	1	0.157943	0	FALSE
ENSMUSG00000024409	Psors1c2	Promoters	0.121655	0.348421	1.62026	0.695115	1	0.157943	0	FALSE
ENSMUSG00000026842	Abl1	Promoters	0.123711	-0.388104	-1.63096	0.695115	1	0.157943	0	FALSE
ENSMUSG00000027932	Slc27a3	Promoters	0.12313	0.40158	1.64068	0.695115	1	0.157943	0	FALSE
ENSMUSG00000042178	Armc5	Promoters	0.123001	0.347248	1.61405	0.695115	1	0.157943	0	FALSE
ENSMUSG00000054814	Usp46	Promoters	0.122246	0.35705	1.62173	0.695115	1	0.157943	0	FALSE
ENSMUSG00000021288	Klc1	Promoters	0.12434	0.400399	1.63493	0.695796	1	0.157518	0	FALSE
super_enhancers_4254	Slc10a7	Super enhancers	0.0777761	0.469039	1.91484	0.697554	1	0.156422	0	FALSE
active_enhancers_2813	Agfg2	Active enhancers	0.0691358	0.348511	1.89593	0.697778	1	0.156283	0	FALSE
super_enhancers_2797	Fras1	Super enhancers	0.0787139	0.526407	1.95787	0.698687	1	0.155717	0	FALSE
active_enhancers_6156	Ifrd1	Active enhancers	0.0697235	-0.341609	-1.88867	0.698718	1	0.155698	0	FALSE
Nanog_5380	Hspa13	Nanog	0.210015	-0.331312	-1.31386	0.698903	1	0.155583	0	FALSE
ENSMUSG00000025085	Ablim1	Promoters	0.125938	0.363619	1.60941	0.699033	1	0.155502	0	FALSE
ENSMUSG00000096727	Psmb9	Promoters	0.125788	0.467077	1.67043	0.699033	1	0.155502	0	FALSE
Oct4_1978	Prickle1	2004-10-01	0.144148	-0.447988	-1.58456	0.699446	1	0.155246	0	FALSE
Oct4_2579	Slmo1	2004-10-01	0.143041	0.349015	1.53559	0.699446	1	0.155246	0	FALSE
ENSMUSG00000037664	Cdkn1c	Promoters	0.126758	0.445855	1.65202	0.700749	1	0.154437	0	FALSE
super_enhancers_3347	Aak1	Super enhancers	0.0798444	0.343012	1.82583	0.70149	1	0.153978	0	FALSE
Nanog_7302	Slc43a1	Nanog	0.211447	0.292083	1.29571	0.701749	1	0.153818	0	FALSE
CTCF_10067	Zfp72	CTCF	0.00971867	0.62443	2.99125	0.701767	1	0.153807	0	FALSE
CTCF_13842	Mgrn1	CTCF	0.0101032	0.589063	2.91584	0.701767	1	0.153807	0	FALSE
CTCF_28913	Cux1	CTCF	0.0101257	-0.462206	-2.75805	0.701767	1	0.153807	0	FALSE
CTCF_34519	Tmco3	CTCF	0.0102034	0.621286	2.96668	0.701767	1	0.153807	0	FALSE
primed_enhancers_2072	Src	Primed enhancers	0.00279176	0.805087	4.07188	0.702726	1	0.153214	0	FALSE
ENSMUSG00000027070	Lrp2	Promoters	0.128337	-0.383761	-1.60954	0.703802	1	0.152549	0	FALSE
ENSMUSG00000074102	Rbm15b	Promoters	0.128066	-0.464614	-1.6592	0.703802	1	0.152549	0	FALSE
Nanog_2578	Cog5	Nanog	0.212733	0.291299	1.2919	0.704098	1	0.152367	0	FALSE
ENSMUSG00000056268	Dennd1b	Promoters	0.128984	-0.305583	-1.57225	0.704528	1	0.152101	0	FALSE
Nanog_1180	Cdk19	Nanog	0.214037	-0.340673	-1.30646	0.704586	1	0.152066	0	FALSE
Nanog_12825	Prtg	Nanog	0.213807	-0.317827	-1.29826	0.704586	1	0.152066	0	FALSE
super_enhancers_1715	Frem2	Super enhancers	0.0819257	0.409187	1.849	0.704859	1	0.151898	0	FALSE
super_enhancers_1844	Tspan2	Super enhancers	0.0818337	-0.463503	-1.88601	0.704859	1	0.151898	0	FALSE
super_enhancers_4899	Oxsr1	Super enhancers	0.0826838	0.361428	1.81815	0.704859	1	0.151898	0	FALSE
active_enhancers_6884	Rnf31	Active enhancers	0.0708393	-0.375176	-1.8984	0.704901	1	0.151872	0	FALSE
CTCF_10369	Depdc1b	CTCF	0.0107322	0.636504	2.97553	0.704996	1	0.151814	0	FALSE
CTCF_12806	Ptp4a3	CTCF	0.0109012	0.500116	2.76973	0.704996	1	0.151814	0	FALSE
CTCF_1511	Klhl12	CTCF	0.010622	0.618664	2.94637	0.704996	1	0.151814	0	FALSE
CTCF_2569	Utrn	CTCF	0.0107859	0.584883	2.88433	0.704996	1	0.151814	0	FALSE
Nanog_10141	Cldn4	Nanog	0.218821	0.280075	1.27171	0.706179	1	0.151085	0	FALSE
Nanog_11981	Tenm3	Nanog	0.218363	0.427049	1.33581	0.706179	1	0.151085	0	FALSE
Nanog_12402	Gria4	Nanog	0.215803	0.429197	1.34404	0.706179	1	0.151085	0	FALSE
Nanog_12505	Ldlr	Nanog	0.220232	0.265814	1.26357	0.706179	1	0.151085	0	FALSE
Nanog_12709	Ubl7	Nanog	0.218189	0.296209	1.27868	0.706179	1	0.151085	0	FALSE
Nanog_12771	Zfp609	Nanog	0.216911	-0.27418	-1.27503	0.706179	1	0.151085	0	FALSE
Nanog_12818	Tcf12	Nanog	0.217159	0.428057	1.33967	0.706179	1	0.151085	0	FALSE
Nanog_2524	Lpin1	Nanog	0.220169	0.324462	1.28346	0.706179	1	0.151085	0	FALSE
Nanog_5337	Dcbld2	Nanog	0.220319	0.254097	1.25996	0.706179	1	0.151085	0	FALSE
Nanog_7353	Trim44	Nanog	0.217892	-0.337995	-1.29487	0.706179	1	0.151085	0	FALSE
Nanog_8972	Focad	Nanog	0.220905	0.401556	1.31538	0.706201	1	0.151072	0	FALSE
Nanog_4935	Ano6	Nanog	0.221643	0.323484	1.27914	0.706705	1	0.150762	0	FALSE
Nanog_9059	Zyg11b	Nanog	0.222244	-0.28559	-1.26431	0.706771	1	0.150721	0	FALSE
p300_14217	Ooep	p300	0.0462809	0.539892	2.22189	0.707458	1	0.1503	0	FALSE
p300_14753	Trak1	p300	0.0461783	0.450583	2.14136	0.707458	1	0.1503	0	FALSE
p300_16580	Irf2bp2	p300	0.0463791	0.521104	2.20139	0.707458	1	0.1503	0	FALSE
p300_21121	Nemp1	p300	0.0463104	0.48912	2.17189	0.707458	1	0.1503	0	FALSE
p300_5271	Tfap2c	p300	0.0458864	0.561412	2.25004	0.707458	1	0.1503	0	FALSE
Nanog_5361	Robo1	Nanog	0.223389	0.301901	1.26671	0.708561	1	0.149623	0	FALSE
Nanog_9622	Prom1	Nanog	0.224312	0.251983	1.24877	0.709643	1	0.14896	0	FALSE
Nanog_12509	Anln	Nanog	0.2252	0.276389	1.25358	0.710604	1	0.148372	0	FALSE
super_enhancers_4277	Zswim4	Super enhancers	0.0859772	0.428704	1.83782	0.711345	1	0.14792	0	FALSE
super_enhancers_4671	Neo1	Super enhancers	0.0863192	-0.457605	-1.8556	0.711345	1	0.14792	0	FALSE
super_enhancers_7944	Sos1	Super enhancers	0.0863538	-0.415536	-1.82738	0.711345	1	0.14792	0	FALSE
super_enhancers_918	Sfmbt2	Super enhancers	0.0867494	0.373619	1.80132	0.711345	1	0.14792	0	FALSE
ENSMUSG00000016552	Foxred2	Promoters	0.131851	0.393239	1.60029	0.712863	1	0.146994	0	FALSE
ENSMUSG00000022565	Plec	Promoters	0.132069	-0.393035	-1.59931	0.712863	1	0.146994	0	FALSE
ENSMUSG00000035936	Aldh5a1	Promoters	0.131374	0.423443	1.61918	0.712863	1	0.146994	0	FALSE
ENSMUSG00000001507	Itga3	Promoters	0.160426	0.368305	1.48227	0.713991	1	0.146307	0	FALSE
ENSMUSG00000001604	Tcea3	Promoters	0.160921	0.32584	1.46222	0.713991	1	0.146307	0	FALSE
ENSMUSG00000002028	Kmt2a	Promoters	0.153231	-0.419831	-1.53418	0.713991	1	0.146307	0	FALSE
ENSMUSG00000002227	Mov10	Promoters	0.159057	-0.357368	-1.48194	0.713991	1	0.146307	0	FALSE
ENSMUSG00000005907	Pex1	Promoters	0.143773	0.314565	1.51861	0.713991	1	0.146307	0	FALSE
ENSMUSG00000006651	Aplp1	Promoters	0.138087	-0.454106	-1.61178	0.713991	1	0.146307	0	FALSE
ENSMUSG00000006920	Ezh1	Promoters	0.140063	0.373221	1.55806	0.713991	1	0.146307	0	FALSE
ENSMUSG00000021140	Pcnx	Promoters	0.14338	0.382775	1.55028	0.713991	1	0.146307	0	FALSE
ENSMUSG00000021608	Lpcat1	Promoters	0.156081	-0.484277	-1.56557	0.713991	1	0.146307	0	FALSE
ENSMUSG00000022286	Grhl2	Promoters	0.156633	0.348311	1.48632	0.713991	1	0.146307	0	FALSE
ENSMUSG00000022346	Myc	Promoters	0.153328	0.487098	1.57752	0.713991	1	0.146307	0	FALSE
ENSMUSG00000023919	Cenpq	Promoters	0.137481	0.417477	1.59151	0.713991	1	0.146307	0	FALSE
ENSMUSG00000025915	Sgk3	Promoters	0.14351	-0.348632	-1.53367	0.713991	1	0.146307	0	FALSE
ENSMUSG00000026796	Fam129b	Promoters	0.142	-0.340359	-1.53571	0.713991	1	0.146307	0	FALSE
ENSMUSG00000027306	Nusap1	Promoters	0.15456	-0.361	-1.49925	0.713991	1	0.146307	0	FALSE
ENSMUSG00000027428	Rbbp9	Promoters	0.159078	0.414488	1.51057	0.713991	1	0.146307	0	FALSE
ENSMUSG00000027933	Ints3	Promoters	0.156318	-0.359572	-1.49243	0.713991	1	0.146307	0	FALSE
ENSMUSG00000027998	Plrg1	Promoters	0.157894	0.383779	1.49848	0.713991	1	0.146307	0	FALSE
ENSMUSG00000028212	Ccne2	Promoters	0.153196	0.315093	1.48477	0.713991	1	0.146307	0	FALSE
ENSMUSG00000028766	Alpl	Promoters	0.151492	-0.440793	-1.55292	0.713991	1	0.146307	0	FALSE
ENSMUSG00000030352	Tspan9	Promoters	0.153418	-0.461128	-1.55904	0.713991	1	0.146307	0	FALSE
ENSMUSG00000030788	Rnf141	Promoters	0.156045	0.458536	1.54793	0.713991	1	0.146307	0	FALSE
ENSMUSG00000031314	Taf1	Promoters	0.144406	0.447731	1.58343	0.713991	1	0.146307	0	FALSE
ENSMUSG00000031570	Plpp5	Promoters	0.136446	-0.376405	-1.57354	0.713991	1	0.146307	0	FALSE
ENSMUSG00000031832	Taf1c	Promoters	0.160478	-0.396471	-1.49602	0.713991	1	0.146307	0	FALSE
ENSMUSG00000032346	Ooep	Promoters	0.140401	0.45175	1.60126	0.713991	1	0.146307	0	FALSE
ENSMUSG00000032816	Igdcc4	Promoters	0.138955	0.362801	1.55731	0.713991	1	0.146307	0	FALSE
ENSMUSG00000033102	Cdc14b	Promoters	0.152008	0.301643	1.48395	0.713991	1	0.146307	0	FALSE
ENSMUSG00000033676	Gabrb3	Promoters	0.151271	0.489226	1.58657	0.713991	1	0.146307	0	FALSE
ENSMUSG00000033799	Fam208b	Promoters	0.145761	0.380686	1.54038	0.713991	1	0.146307	0	FALSE
ENSMUSG00000033863	Klf9	Promoters	0.156386	0.31279	1.47274	0.713991	1	0.146307	0	FALSE
ENSMUSG00000034793	G6pc3	Promoters	0.159702	0.433009	1.5191	0.713991	1	0.146307	0	FALSE
ENSMUSG00000035212	Leprot	Promoters	0.142565	-0.383495	-1.5537	0.713991	1	0.146307	0	FALSE
ENSMUSG00000035967	Ints6l	Promoters	0.135581	-0.506068	-1.65958	0.713991	1	0.146307	0	FALSE
ENSMUSG00000036450	Hif1an	Promoters	0.155844	0.385531	1.50651	0.713991	1	0.146307	0	FALSE
ENSMUSG00000038178	Slc43a2	Promoters	0.159614	-0.335984	-1.4708	0.713991	1	0.146307	0	FALSE
ENSMUSG00000038766	Gabpb2	Promoters	0.150201	-0.33391	-1.50292	0.713991	1	0.146307	0	FALSE
ENSMUSG00000039959	Hip1	Promoters	0.153519	0.340662	1.49394	0.713991	1	0.146307	0	FALSE
ENSMUSG00000040213	Kyat3	Promoters	0.135437	-0.419453	-1.60064	0.713991	1	0.146307	0	FALSE
ENSMUSG00000042363	Lgalsl	Promoters	0.153396	0.294225	1.47641	0.713991	1	0.146307	0	FALSE
ENSMUSG00000042507	Elmsan1	Promoters	0.138676	-0.386972	-1.57025	0.713991	1	0.146307	0	FALSE
ENSMUSG00000043252	Tmem64	Promoters	0.137161	0.327212	1.54858	0.713991	1	0.146307	0	FALSE
ENSMUSG00000045409	Trim39	Promoters	0.151322	-0.375896	-1.51779	0.713991	1	0.146307	0	FALSE
ENSMUSG00000046402	Rbp1	Promoters	0.158146	0.48218	1.55674	0.713991	1	0.146307	0	FALSE
ENSMUSG00000047036	Zfp445	Promoters	0.147112	-0.493583	-1.60523	0.713991	1	0.146307	0	FALSE
ENSMUSG00000048920	Fkrp	Promoters	0.146678	-0.379888	-1.53661	0.713991	1	0.146307	0	FALSE
ENSMUSG00000053062	Jam2	Promoters	0.159601	-0.345991	-1.47507	0.713991	1	0.146307	0	FALSE
ENSMUSG00000053580	Tanc2	Promoters	0.157727	-0.383921	-1.49913	0.713991	1	0.146307	0	FALSE
ENSMUSG00000054792	Klhl18	Promoters	0.151029	-0.463509	-1.56928	0.713991	1	0.146307	0	FALSE
ENSMUSG00000056216	Cebpg	Promoters	0.152205	0.440107	1.54992	0.713991	1	0.146307	0	FALSE
ENSMUSG00000056758	Hmga2	Promoters	0.14343	-0.382731	-1.55007	0.713991	1	0.146307	0	FALSE
ENSMUSG00000061119	Prcp	Promoters	0.143674	-0.330278	-1.52524	0.713991	1	0.146307	0	FALSE
ENSMUSG00000062110	Scfd2	Promoters	0.157845	-0.456776	-1.54042	0.713991	1	0.146307	0	FALSE
ENSMUSG00000073460	Pnldc1	Promoters	0.157005	0.416368	1.51885	0.713991	1	0.146307	0	FALSE
ENSMUSG00000074746	Pdzd8	Promoters	0.160483	-0.317709	-1.46053	0.713991	1	0.146307	0	FALSE
ENSMUSG00000028836	Slc30a2	Promoters	0.161862	-0.411989	-1.49959	0.715275	1	0.145527	0	FALSE
ENSMUSG00000029173	Sepsecs	Promoters	0.162254	-0.333995	-1.46099	0.715275	1	0.145527	0	FALSE
p300_18173	Nek8	p300	0.0470955	0.582027	2.2634	0.715674	1	0.145285	0	FALSE
p300_17628	Slc22a5	p300	0.0472775	0.60783	2.29639	0.715739	1	0.145245	0	FALSE
Nanog_5672	Tapbp	Nanog	0.227551	0.268176	1.24492	0.71617	1	0.144984	0	FALSE
ENSMUSG00000062373	Tmem65	Promoters	0.162981	0.333451	1.45832	0.716177	1	0.144979	0	FALSE
primed_enhancers_11564	Eci2	Primed enhancers	0.00641019	0.520501	2.98635	0.716395	1	0.144847	0	FALSE
primed_enhancers_12034	Arhgef28	Primed enhancers	0.00717478	0.682338	3.23334	0.716395	1	0.144847	0	FALSE
primed_enhancers_1249	Abi1	Primed enhancers	0.00639432	-0.66892	-3.2446	0.716395	1	0.144847	0	FALSE
primed_enhancers_1263	Uap1l1	Primed enhancers	0.00854727	0.534868	2.9009	0.716395	1	0.144847	0	FALSE
primed_enhancers_13842	Gap43	Primed enhancers	0.00806652	0.697291	3.22641	0.716395	1	0.144847	0	FALSE
primed_enhancers_14397	Tnfrsf21	Primed enhancers	0.00388819	-0.629343	-3.33902	0.716395	1	0.144847	0	FALSE
primed_enhancers_165	Coa5	Primed enhancers	0.00894478	-0.715099	-3.23501	0.716395	1	0.144847	0	FALSE
primed_enhancers_1851	Stk35	Primed enhancers	0.00502518	0.646682	3.28359	0.716395	1	0.144847	0	FALSE
primed_enhancers_2406	Pde7a	Primed enhancers	0.00770492	-0.621772	-3.07472	0.716395	1	0.144847	0	FALSE
primed_enhancers_2587	Alg5	Primed enhancers	0.00354845	-0.682934	-3.49812	0.716395	1	0.144847	0	FALSE
primed_enhancers_3326	Trmo	Primed enhancers	0.00485765	0.603331	3.20971	0.716395	1	0.144847	0	FALSE
primed_enhancers_382	Ctdsp1	Primed enhancers	0.00854104	0.651248	3.09423	0.716395	1	0.144847	0	FALSE
primed_enhancers_421	Agfg1	Primed enhancers	0.00728328	-0.555438	-2.98716	0.716395	1	0.144847	0	FALSE
primed_enhancers_7157	Stxbp2	Primed enhancers	0.00862925	0.6506	3.0889	0.716395	1	0.144847	0	FALSE
primed_enhancers_7521	Gab1	Primed enhancers	0.00890614	-0.742201	-3.3224	0.716395	1	0.144847	0	FALSE
super_enhancers_1961	Kyat3	Super enhancers	0.0898631	0.453098	1.83257	0.716409	1	0.144839	0	FALSE
super_enhancers_6894	Spata13	Super enhancers	0.089198	0.412164	1.8095	0.716409	1	0.144839	0	FALSE
super_enhancers_8432	Sgms1	Super enhancers	0.0885972	-0.471707	-1.85317	0.716409	1	0.144839	0	FALSE
active_enhancers_4081	Galnt7	Active enhancers	0.0726033	0.351029	1.87443	0.717402	1	0.144237	0	FALSE
CTCF_17010	Rnf138	CTCF	0.0115313	-0.674	-3.02601	0.717799	1	0.143997	0	FALSE
CTCF_18723	Arhgap19	CTCF	0.0117739	-0.564669	-2.82097	0.717799	1	0.143997	0	FALSE
CTCF_28946	Plod3	CTCF	0.0113948	-0.528811	-2.78639	0.717799	1	0.143997	0	FALSE
CTCF_3269	Arid5b	CTCF	0.0118172	0.49531	2.7344	0.717799	1	0.143997	0	FALSE
CTCF_8542	Nrde2	CTCF	0.0119274	-0.56383	-2.81482	0.717799	1	0.143997	0	FALSE
Nanog_12913	Tfdp2	Nanog	0.228783	0.318805	1.25853	0.718191	1	0.14376	0	FALSE
Nanog_1564	Mettl25	Nanog	0.233479	-0.252722	-1.22514	0.718616	1	0.143503	0	FALSE
Nanog_2300	Msl1	Nanog	0.230921	0.288533	1.2425	0.718616	1	0.143503	0	FALSE
Nanog_4160	Cab39l	Nanog	0.23014	0.374679	1.27793	0.718616	1	0.143503	0	FALSE
Nanog_5888	Memo1	Nanog	0.234194	-0.304814	-1.23953	0.718616	1	0.143503	0	FALSE
Nanog_6097	Cdh2	Nanog	0.234865	-0.371184	-1.2641	0.718616	1	0.143503	0	FALSE
Nanog_6410	Dym	Nanog	0.23469	-0.315005	-1.24186	0.718616	1	0.143503	0	FALSE
Nanog_7866	Chmp4c	Nanog	0.235409	0.413098	1.28301	0.718616	1	0.143503	0	FALSE
Nanog_7951	Tbl1xr1	Nanog	0.232147	0.26564	1.23225	0.718616	1	0.143503	0	FALSE
Nanog_9414	Cdk14	Nanog	0.231195	-0.32898	-1.25607	0.718616	1	0.143503	0	FALSE
Nanog_9550	Ube3c	Nanog	0.231406	0.30655	1.24732	0.718616	1	0.143503	0	FALSE
Nanog_9564	Bre	Nanog	0.234188	-0.326997	-1.24759	0.718616	1	0.143503	0	FALSE
p300_11625	Phlda2	p300	0.0483332	-0.517209	-2.17889	0.718745	1	0.143425	0	FALSE
p300_13879	Stoml1	p300	0.0483672	0.407052	2.09025	0.718745	1	0.143425	0	FALSE
p300_18469	Spag9	p300	0.0489039	-0.499381	-2.15669	0.718745	1	0.143425	0	FALSE
p300_18970	Cyb561	p300	0.0487877	0.47048	2.1327	0.718745	1	0.143425	0	FALSE
p300_27835	St6gal1	p300	0.0488462	-0.578354	-2.2419	0.718745	1	0.143425	0	FALSE
p300_58	Arfgef1	p300	0.0485807	0.484781	2.14667	0.718745	1	0.143425	0	FALSE
p300_714	Inpp5d	p300	0.0479155	0.45927	2.13174	0.718745	1	0.143425	0	FALSE
p300_7533	Runx1t1	p300	0.0480147	0.517836	2.1825	0.718745	1	0.143425	0	FALSE
active_enhancers_3446	Dedd2	Active enhancers	0.0741294	0.363442	1.87095	0.718756	1	0.143419	0	FALSE
active_enhancers_7712	Hlcs	Active enhancers	0.0747047	0.355496	1.86328	0.718756	1	0.143419	0	FALSE
active_enhancers_8567	Uhrf2	Active enhancers	0.074775	-0.378679	-1.87496	0.718756	1	0.143419	0	FALSE
active_enhancers_968	Pxmp4	Active enhancers	0.0743784	0.558116	2.01786	0.718756	1	0.143419	0	FALSE
Nanog_13178	Hs6st2	Nanog	0.236088	0.314114	1.23797	0.718887	1	0.143339	0	FALSE
p300_9601	Espn	p300	0.0492018	-0.483621	-2.13996	0.720493	1	0.14237	0	FALSE
p300_15881	Chd9	p300	0.0496126	0.498038	2.14896	0.721033	1	0.142045	0	FALSE
p300_28383	Chaf1b	p300	0.0500534	-0.513875	-2.15979	0.721033	1	0.142045	0	FALSE
p300_29080	Scd1	p300	0.049995	-0.513987	-2.16042	0.721033	1	0.142045	0	FALSE
p300_4908	Gtsf1l	p300	0.0501339	0.497058	2.14335	0.721033	1	0.142045	0	FALSE
p300_5922	Ugdh	p300	0.0499971	-0.513983	-2.1604	0.721033	1	0.142045	0	FALSE
p300_18869	Hdac5	p300	0.050375	-0.496608	-2.14077	0.721922	1	0.14151	0	FALSE
ENSMUSG00000036810	Cnep1r1	Promoters	0.164838	0.377953	1.47191	0.722022	1	0.14145	0	FALSE
Nanog_6849	Cacul1	Nanog	0.237745	-0.32466	-1.23762	0.722127	1	0.141386	0	FALSE
Oct4_5091	Chd9	2004-10-01	0.150586	0.317002	1.49477	0.722473	1	0.141178	0	FALSE
ENSMUSG00000006527	Sfmbt1	Promoters	0.170556	0.360191	1.44468	0.723017	1	0.140851	0	FALSE
ENSMUSG00000015247	Nipsnap3b	Promoters	0.171728	0.403348	1.46195	0.723017	1	0.140851	0	FALSE
ENSMUSG00000020059	Sycp3	Promoters	0.17149	-0.403553	-1.46284	0.723017	1	0.140851	0	FALSE
ENSMUSG00000022016	Akap11	Promoters	0.169472	0.328669	1.43485	0.723017	1	0.140851	0	FALSE
ENSMUSG00000023262	Acy1	Promoters	0.169826	0.360765	1.44733	0.723017	1	0.140851	0	FALSE
ENSMUSG00000026280	Atg4b	Promoters	0.170465	0.360262	1.44501	0.723017	1	0.140851	0	FALSE
ENSMUSG00000035559	Mpv17l2	Promoters	0.166816	0.448186	1.50408	0.723017	1	0.140851	0	FALSE
ENSMUSG00000044393	Dsg2	Promoters	0.171921	0.309671	1.41961	0.723017	1	0.140851	0	FALSE
ENSMUSG00000054611	Kdm2a	Promoters	0.171782	0.302112	1.41731	0.723017	1	0.140851	0	FALSE
ENSMUSG00000061898	Rbak	Promoters	0.171324	0.403696	1.46346	0.723017	1	0.140851	0	FALSE
ENSMUSG00000070953	Rabepk	Promoters	0.16923	0.389001	1.46275	0.723017	1	0.140851	0	FALSE
ENSMUSG00000071281	Zfp65	Promoters	0.169892	-0.470559	-1.50837	0.723017	1	0.140851	0	FALSE
ENSMUSG00000074867	Zfp808	Promoters	0.169092	0.471335	1.51157	0.723017	1	0.140851	0	FALSE
Nanog_7436	Ino80	Nanog	0.239287	-0.410004	-1.27145	0.724781	1	0.139793	0	FALSE
Nanog_7548	Tasp1	Nanog	0.240189	0.301125	1.22302	0.724781	1	0.139793	0	FALSE
Nanog_9330	Zfp990	Nanog	0.240403	0.386442	1.25697	0.724781	1	0.139793	0	FALSE
active_enhancers_11	Sulf1	Active enhancers	0.0777751	-0.345244	-1.83932	0.725459	1	0.139387	0	FALSE
active_enhancers_152	Stk11ip	Active enhancers	0.0780395	0.425881	1.88281	0.725459	1	0.139387	0	FALSE
active_enhancers_3688	Slc28a1	Active enhancers	0.0766726	-0.427658	-1.89242	0.725459	1	0.139387	0	FALSE
active_enhancers_7664	Jam2	Active enhancers	0.0767053	-0.368166	-1.85731	0.725459	1	0.139387	0	FALSE
active_enhancers_8578	Btaf1	Active enhancers	0.0773266	0.345734	1.84228	0.725459	1	0.139387	0	FALSE
ENSMUSG00000035992	Fnip1	Promoters	0.173159	-0.385728	-1.44828	0.725997	1	0.139065	0	FALSE
ENSMUSG00000027562	Car2	Promoters	0.173691	-0.308461	-1.41348	0.726005	1	0.13906	0	FALSE
primed_enhancers_6212	Ppfibp1	Primed enhancers	0.0103027	-0.620657	-2.96179	0.726132	1	0.138985	0	FALSE
primed_enhancers_953	Pbx1	Primed enhancers	0.0102572	-0.5241	-2.82006	0.726132	1	0.138985	0	FALSE
primed_enhancers_9790	Wdr92	Primed enhancers	0.0101943	-0.660112	-3.04419	0.726132	1	0.138985	0	FALSE
active_enhancers_2780	Rhbdd2	Active enhancers	0.0790147	0.437545	1.88457	0.727239	1	0.138323	0	FALSE
active_enhancers_7085	Laptm4b	Active enhancers	0.0792603	-0.525596	-1.9537	0.727239	1	0.138323	0	FALSE
Nanog_2080	Adprm	Nanog	0.244023	0.280913	1.20683	0.727662	1	0.13807	0	FALSE
Nanog_5232	Itgb5	Nanog	0.244346	-0.280729	-1.20597	0.727662	1	0.13807	0	FALSE
Nanog_657	Zfp281	Nanog	0.243944	0.309169	1.2164	0.727662	1	0.13807	0	FALSE
Nanog_8093	Frem2	Nanog	0.243269	0.333934	1.22723	0.727662	1	0.13807	0	FALSE
Nanog_9017	Cachd1	Nanog	0.242891	0.290108	1.21258	0.727662	1	0.13807	0	FALSE
Nanog_13098	Porcn	Nanog	0.245044	0.332752	1.22234	0.72796	1	0.137892	0	FALSE
ENSMUSG00000027536	Chmp4c	Promoters	0.175136	-0.369604	-1.43418	0.729822	1	0.136783	0	FALSE
Nanog_6864	Camk1d	Nanog	0.246933	0.318723	1.2124	0.730144	1	0.136592	0	FALSE
Nanog_9483	Fam185a	Nanog	0.246978	-0.257672	-1.19262	0.730144	1	0.136592	0	FALSE
p300_26620	Rxrb	p300	0.0511893	-0.47998	-2.119	0.730991	1	0.136088	0	FALSE
ENSMUSG00000004931	Apba3	Promoters	0.185195	-0.410342	-1.42293	0.731139	1	0.136	0	FALSE
ENSMUSG00000010453	Kansl3	Promoters	0.181999	-0.364217	-1.41005	0.731139	1	0.136	0	FALSE
ENSMUSG00000022722	Arl6	Promoters	0.182011	0.339837	1.39947	0.731139	1	0.136	0	FALSE
ENSMUSG00000022895	Ets2	Promoters	0.17658	0.323573	1.40998	0.731139	1	0.136	0	FALSE
ENSMUSG00000023827	Agpat4	Promoters	0.181437	0.378989	1.41869	0.731139	1	0.136	0	FALSE
ENSMUSG00000024479	Mal2	Promoters	0.184262	0.286992	1.37292	0.731139	1	0.136	0	FALSE
ENSMUSG00000025745	Hadha	Promoters	0.184728	0.362111	1.40067	0.731139	1	0.136	0	FALSE
ENSMUSG00000026922	Agpat2	Promoters	0.185327	-0.41023	-1.42247	0.731139	1	0.136	0	FALSE
ENSMUSG00000027803	Wwtr1	Promoters	0.184539	-0.362257	-1.40132	0.731139	1	0.136	0	FALSE
ENSMUSG00000028962	Slc4a2	Promoters	0.182054	0.413025	1.43414	0.731139	1	0.136	0	FALSE
ENSMUSG00000031502	Col4a1	Promoters	0.185023	0.337648	1.3893	0.731139	1	0.136	0	FALSE
ENSMUSG00000031557	Plekha2	Promoters	0.180531	0.352508	1.40944	0.731139	1	0.136	0	FALSE
ENSMUSG00000038214	Bend3	Promoters	0.185584	0.337243	1.38741	0.731139	1	0.136	0	FALSE
ENSMUSG00000042472	Zfp410	Promoters	0.182808	0.294866	1.38004	0.731139	1	0.136	0	FALSE
ENSMUSG00000048450	Msx1	Promoters	0.178774	0.381135	1.42808	0.731139	1	0.136	0	FALSE
ENSMUSG00000051413	Plagl2	Promoters	0.17784	0.354553	1.41878	0.731139	1	0.136	0	FALSE
ENSMUSG00000051855	Mest	Promoters	0.184332	0.376678	1.4086	0.731139	1	0.136	0	FALSE
ENSMUSG00000053253	Ndfip2	Promoters	0.181679	0.394949	1.42581	0.731139	1	0.136	0	FALSE
ENSMUSG00000054263	Lifr	Promoters	0.177296	0.382335	1.43335	0.731139	1	0.136	0	FALSE
p300_2827	Bcar3	p300	0.0513951	-0.573168	-2.2119	0.731336	1	0.135883	0	FALSE
ENSMUSG00000026664	Phyh	Promoters	0.187352	0.374293	1.39823	0.731795	1	0.135611	0	FALSE
ENSMUSG00000030528	Blm	Promoters	0.186669	0.409093	1.41773	0.731795	1	0.135611	0	FALSE
ENSMUSG00000040188	Scamp2	Promoters	0.187338	-0.390302	-1.406	0.731795	1	0.135611	0	FALSE
active_enhancers_1726	L1td1	Active enhancers	0.0813912	0.388959	1.84035	0.734404	1	0.134065	0	FALSE
active_enhancers_3267	Pex5	Active enhancers	0.0809407	-0.32946	-1.81315	0.734404	1	0.134065	0	FALSE
active_enhancers_7536	Igf2bp2	Active enhancers	0.0816005	0.481068	1.90088	0.734404	1	0.134065	0	FALSE
CTCF_10962	Mapk8	CTCF	0.0123774	-0.56142	-2.79723	0.734674	1	0.133906	0	FALSE
p300_4662	Id1	p300	0.0518761	0.572209	2.2064	0.735581	1	0.133369	0	FALSE
p300_10243	Zfp146	p300	0.0521418	-0.464482	-2.09797	0.735848	1	0.133212	0	FALSE
p300_13295	S1pr2	p300	0.0522604	0.451608	2.08697	0.735848	1	0.133212	0	FALSE
ENSMUSG00000036030	Prtg	Promoters	0.18905	0.358819	1.38604	0.736327	1	0.132929	0	FALSE
p300_16112	Wwp2	p300	0.0527858	-0.626127	-2.27127	0.738085	1	0.131894	0	FALSE
p300_24998	Kat6b	p300	0.0527812	-0.570423	-2.19618	0.738085	1	0.131894	0	FALSE
ENSMUSG00000019461	Plscr3	Promoters	0.192096	0.28899	1.35	0.73813	1	0.131867	0	FALSE
ENSMUSG00000022837	Iqcb1	Promoters	0.192205	-0.386376	-1.38936	0.73813	1	0.131867	0	FALSE
ENSMUSG00000024858	Grk2	Promoters	0.191179	0.371305	1.38527	0.73813	1	0.131867	0	FALSE
ENSMUSG00000040451	Sgms1	Promoters	0.190134	0.314228	1.36472	0.73813	1	0.131867	0	FALSE
ENSMUSG00000050697	Prkaa1	Promoters	0.190688	0.387593	1.39451	0.73813	1	0.131867	0	FALSE
Nanog_4146	Zmym2	Nanog	0.25037	0.305197	1.19916	0.73832	1	0.131755	0	FALSE
Nanog_9295	Fbxo42	Nanog	0.251562	0.268938	1.18465	0.73832	1	0.131755	0	FALSE
Nanog_9384	Zbtb48	Nanog	0.251006	0.35955	1.21848	0.73832	1	0.131755	0	FALSE
Nanog_4007	Dcp1a	Nanog	0.252174	0.261513	1.18101	0.738335	1	0.131746	0	FALSE
p300_15443	Ssbp4	p300	0.052993	-0.463007	-2.08949	0.738417	1	0.131698	0	FALSE
CTCF_26890	Tmem129	CTCF	0.0127085	0.521988	2.73685	0.738932	1	0.131395	0	FALSE
CTCF_34032	Tacc2	CTCF	0.0127902	0.490531	2.69961	0.738932	1	0.131395	0	FALSE
super_enhancers_5001	Ctgf	Super enhancers	0.0949767	0.44681	1.80074	0.739178	1	0.131251	0	FALSE
super_enhancers_6119	Trmt5	Super enhancers	0.0941773	0.447777	1.80561	0.739178	1	0.131251	0	FALSE
super_enhancers_624	Zranb3	Super enhancers	0.0952948	0.463218	1.8106	0.739178	1	0.131251	0	FALSE
ENSMUSG00000025161	Slc16a3	Promoters	0.197473	-0.366475	-1.36443	0.741854	1	0.129681	0	FALSE
ENSMUSG00000025354	Dnajc14	Promoters	0.197981	0.399704	1.37891	0.741854	1	0.129681	0	FALSE
ENSMUSG00000026820	Ptges2	Promoters	0.197216	0.421019	1.39249	0.741854	1	0.129681	0	FALSE
ENSMUSG00000030516	Tjp1	Promoters	0.196288	0.38313	1.37567	0.741854	1	0.129681	0	FALSE
ENSMUSG00000030805	Stx4a	Promoters	0.19438	0.30281	1.348	0.741854	1	0.129681	0	FALSE
ENSMUSG00000039483	Asb6	Promoters	0.197306	-0.382327	-1.37229	0.741854	1	0.129681	0	FALSE
ENSMUSG00000043140	Tmem186	Promoters	0.195375	-0.401837	-1.38768	0.741854	1	0.129681	0	FALSE
ENSMUSG00000068323	Slc4a5	Promoters	0.194976	-0.36838	-1.37263	0.741854	1	0.129681	0	FALSE
ENSMUSG00000069094	Pde7a	Promoters	0.198044	-0.399652	-1.3787	0.741854	1	0.129681	0	FALSE
ENSMUSG00000040506	Ambra1	Promoters	0.198993	-0.443683	-1.4003	0.742226	1	0.129464	0	FALSE
ENSMUSG00000059493	Nhs	Promoters	0.199226	-0.365146	-1.35872	0.742226	1	0.129464	0	FALSE
Oct4_1609	Kat6b	2004-10-01	0.159955	0.368691	1.48406	0.7424	1	0.129362	0	FALSE
Oct4_1940	Ankrd54	2004-10-01	0.158928	-0.310978	-1.46329	0.7424	1	0.129362	0	FALSE
Oct4_2007	Smug1	2004-10-01	0.158809	-0.3274	-1.47006	0.7424	1	0.129362	0	FALSE
p300_17516	Cyfip2	p300	0.053551	0.52564	2.14042	0.742642	1	0.12922	0	FALSE
p300_7242	Ap5z1	p300	0.053665	0.416763	2.05038	0.742642	1	0.12922	0	FALSE
p300_10321	Cebpg	p300	0.0545077	0.489125	2.09827	0.743756	1	0.128569	0	FALSE
p300_26725	H2-M5	p300	0.0546456	0.488882	2.0969	0.743756	1	0.128569	0	FALSE
p300_28935	Pcgf5	p300	0.0544294	0.474266	2.0864	0.743756	1	0.128569	0	FALSE
p300_7028	Hip1	p300	0.0542887	-0.567494	-2.17953	0.743756	1	0.128569	0	FALSE
p300_7951	Slc31a2	p300	0.054669	-0.523575	-2.12883	0.743756	1	0.128569	0	FALSE
active_enhancers_3611	Nav2	Active enhancers	0.0832447	-0.368888	-1.81873	0.74446	1	0.128159	0	FALSE
Nanog_10297	Slc25a13	Nanog	0.267533	-0.260385	-1.14419	0.744847	1	0.127933	0	FALSE
Nanog_10476	Tpk1	Nanog	0.268933	-0.347132	-1.17051	0.744847	1	0.127933	0	FALSE
Nanog_10802	Itpr1	Nanog	0.268134	-0.347675	-1.1726	0.744847	1	0.127933	0	FALSE
Nanog_10999	Aebp2	Nanog	0.271087	0.228893	1.12767	0.744847	1	0.127933	0	FALSE
Nanog_11018	C2cd5	Nanog	0.256118	0.259425	1.17089	0.744847	1	0.127933	0	FALSE
Nanog_12057	Sugp2	Nanog	0.270804	-0.229024	-1.12835	0.744847	1	0.127933	0	FALSE
Nanog_12098	Slc10a7	Nanog	0.269145	0.25954	1.14021	0.744847	1	0.127933	0	FALSE
Nanog_12431	Arhgap42	Nanog	0.273523	0.272739	1.13394	0.744847	1	0.127933	0	FALSE
Nanog_12507	Zfp809	Nanog	0.265562	0.389745	1.19702	0.744847	1	0.127933	0	FALSE
Nanog_13325	Trap1a	Nanog	0.272292	-0.265317	-1.13459	0.744847	1	0.127933	0	FALSE
Nanog_1653	Ctdsp2	Nanog	0.273328	-0.227854	-1.12227	0.744847	1	0.127933	0	FALSE
Nanog_1745	Upp1	Nanog	0.27268	0.238707	1.12646	0.744847	1	0.127933	0	FALSE
Nanog_1957	Cyfip2	Nanog	0.269644	0.33077	1.16247	0.744847	1	0.127933	0	FALSE
Nanog_2166	Atad5	Nanog	0.262362	-0.249727	-1.15336	0.744847	1	0.127933	0	FALSE
Nanog_2294	Fbxl20	Nanog	0.259142	-0.251365	-1.16143	0.744847	1	0.127933	0	FALSE
Nanog_2320	Brca1	Nanog	0.262028	0.29815	1.16873	0.744847	1	0.127933	0	FALSE
Nanog_3838	Flnb	Nanog	0.259592	0.289571	1.1717	0.744847	1	0.127933	0	FALSE
Nanog_3873	Ptprg	Nanog	0.269098	0.246342	1.13671	0.744847	1	0.127933	0	FALSE
Nanog_4090	Naa30	Nanog	0.272669	-0.362909	-1.16838	0.744847	1	0.127933	0	FALSE
Nanog_4172	Mipep	Nanog	0.271014	-0.329879	-1.15896	0.744847	1	0.127933	0	FALSE
Nanog_4872	Tnrc6b	Nanog	0.258983	0.337794	1.1903	0.744847	1	0.127933	0	FALSE
Nanog_5162	St6gal1	Nanog	0.261543	-0.271121	-1.16136	0.744847	1	0.127933	0	FALSE
Nanog_5549	Fam120b	Nanog	0.274578	0.301635	1.14069	0.744847	1	0.127933	0	FALSE
Nanog_5701	Zfp57	Nanog	0.256059	-0.325533	-1.19264	0.744847	1	0.127933	0	FALSE
Nanog_5892	Ttc27	Nanog	0.259573	-0.323269	-1.18338	0.744847	1	0.127933	0	FALSE
Nanog_6662	Ermp1	Nanog	0.271628	0.315642	1.15232	0.744847	1	0.127933	0	FALSE
Nanog_6669	Uhrf2	Nanog	0.25916	-0.264827	-1.16517	0.744847	1	0.127933	0	FALSE
Nanog_7494	Stk35	Nanog	0.272817	0.32871	1.15435	0.744847	1	0.127933	0	FALSE
Nanog_7555	Sec23b	Nanog	0.262624	-0.308889	-1.17098	0.744847	1	0.127933	0	FALSE
Nanog_8773	Ubap1	Nanog	0.268409	0.275551	1.14659	0.744847	1	0.127933	0	FALSE
Nanog_9098	Pomgnt1	Nanog	0.271059	-0.274089	-1.14001	0.744847	1	0.127933	0	FALSE
Nanog_9274	Alpl	Nanog	0.270907	0.266056	1.138	0.744847	1	0.127933	0	FALSE
Nanog_9308	Kazn	Nanog	0.274024	-0.257002	-1.12826	0.744847	1	0.127933	0	FALSE
Nanog_8332	Lrig2	Nanog	0.276299	-0.236965	-1.11775	0.745262	1	0.127691	0	FALSE
Nanog_9582	Add1	Nanog	0.276263	-0.342192	-1.15163	0.745262	1	0.127691	0	FALSE
Nanog_9696	Rbm47	Nanog	0.276567	-0.27108	-1.1265	0.745262	1	0.127691	0	FALSE
ENSMUSG00000021464	Ror2	Promoters	0.201002	0.298576	1.32729	0.745549	1	0.127524	0	FALSE
ENSMUSG00000041482	Piezo2	Promoters	0.201206	-0.298447	-1.32666	0.745549	1	0.127524	0	FALSE
p300_17618	Irf1	p300	0.055008	0.435406	2.05199	0.745849	1	0.127349	0	FALSE
super_enhancers_2624	Bre	Super enhancers	0.102009	0.410157	1.74178	0.747216	1	0.126554	0	FALSE
super_enhancers_3866	Fam168a	Super enhancers	0.0988456	0.352655	1.72702	0.747216	1	0.126554	0	FALSE
super_enhancers_6733	Ptprg	Super enhancers	0.101668	0.495165	1.80231	0.747216	1	0.126554	0	FALSE
super_enhancers_6873	Nynrin	Super enhancers	0.102406	0.375882	1.72093	0.747216	1	0.126554	0	FALSE
super_enhancers_7217	Enpp2	Super enhancers	0.100508	-0.548676	-1.85625	0.747216	1	0.126554	0	FALSE
super_enhancers_7799	Akap8	Super enhancers	0.100017	0.476135	1.79578	0.747216	1	0.126554	0	FALSE
super_enhancers_959	Arhgap21	Super enhancers	0.101931	0.386712	1.72897	0.747216	1	0.126554	0	FALSE
Nanog_6406	Cxxc1	Nanog	0.277985	-0.299603	-1.13224	0.747429	1	0.12643	0	FALSE
Nanog_11282	Nav2	Nanog	0.278601	0.269978	1.12156	0.747436	1	0.126426	0	FALSE
Nanog_11402	Zfp710	Nanog	0.280678	0.277606	1.11915	0.747899	1	0.126157	0	FALSE
Nanog_12850	Gclc	Nanog	0.280162	0.253847	1.11345	0.747899	1	0.126157	0	FALSE
Nanog_1334	Sirt1	Nanog	0.280265	-0.219963	-1.10465	0.747899	1	0.126157	0	FALSE
Nanog_2103	Alox15	Nanog	0.28246	0.338074	1.13597	0.747899	1	0.126157	0	FALSE
Nanog_3523	Vcan	Nanog	0.282542	-0.286202	-1.11762	0.747899	1	0.126157	0	FALSE
Nanog_5304	Dppa4	Nanog	0.283072	0.233745	1.10167	0.747899	1	0.126157	0	FALSE
Nanog_8377	Agl	Nanog	0.282545	-0.308905	-1.1251	0.747899	1	0.126157	0	FALSE
ENSMUSG00000028760	Eif4g3	Promoters	0.20281	-0.362454	-1.34718	0.748536	1	0.125787	0	FALSE
ENSMUSG00000035469	Rcbtb1	Promoters	0.203454	-0.305468	-1.3227	0.748536	1	0.125787	0	FALSE
ENSMUSG00000050002	Idnk	Promoters	0.20365	0.335716	1.33353	0.748536	1	0.125787	0	FALSE
Nanog_7371	Prrg4	Nanog	0.284296	-0.321376	-1.1256	0.749507	1	0.125224	0	FALSE
p300_18841	Arl4d	p300	0.0555536	-0.590952	-2.19764	0.750719	1	0.124522	0	FALSE
CTCF_10829	Slmap	CTCF	0.0134853	-0.585752	-2.79906	0.751893	1	0.123844	0	FALSE
CTCF_11440	Rnf31	CTCF	0.0148442	-0.501174	-2.65404	0.751893	1	0.123844	0	FALSE
CTCF_11724	Dock5	CTCF	0.0147736	-0.549654	-2.71284	0.751893	1	0.123844	0	FALSE
CTCF_16309	Sgol1	CTCF	0.0141652	-0.599219	-2.80054	0.751893	1	0.123844	0	FALSE
CTCF_20056	Cers6	CTCF	0.0147614	-0.708059	-3.00809	0.751893	1	0.123844	0	FALSE
CTCF_23677	Bdh2	CTCF	0.0141475	-0.566944	-2.75297	0.751893	1	0.123844	0	FALSE
CTCF_24162	Ddx58	CTCF	0.0132501	0.519342	2.71783	0.751893	1	0.123844	0	FALSE
CTCF_26693	Fam126a	CTCF	0.0149844	0.57849	2.74673	0.751893	1	0.123844	0	FALSE
CTCF_33346	Rsf1	CTCF	0.0150969	-0.679382	-2.92783	0.751893	1	0.123844	0	FALSE
CTCF_4072	Tmem19	CTCF	0.0146319	0.681656	2.9461	0.751893	1	0.123844	0	FALSE
CTCF_554	Fam126b	CTCF	0.0141783	-0.566796	-2.75191	0.751893	1	0.123844	0	FALSE
CTCF_9913	Ptch1	CTCF	0.0137379	0.743351	3.14324	0.751893	1	0.123844	0	FALSE
CTCF_10718	Usp54	CTCF	0.0170755	-0.604106	-2.73325	0.752557	1	0.123461	0	FALSE
CTCF_11239	Ccnb1ip1	CTCF	0.0161041	0.530537	2.6554	0.752557	1	0.123461	0	FALSE
CTCF_11248	Pnp	CTCF	0.020668	-0.540139	-2.56728	0.752557	1	0.123461	0	FALSE
CTCF_12633	Mtbp	CTCF	0.0162033	0.49551	2.61421	0.752557	1	0.123461	0	FALSE
CTCF_13111	Mkl1	CTCF	0.0183582	0.497941	2.56784	0.752557	1	0.123461	0	FALSE
CTCF_15644	Stk38	CTCF	0.0206678	0.501094	2.52396	0.752557	1	0.123461	0	FALSE
CTCF_15979	H2-M5	CTCF	0.019199	0.560754	2.62299	0.752557	1	0.123461	0	FALSE
CTCF_1794	Tor3a	CTCF	0.0201474	0.461746	2.49654	0.752557	1	0.123461	0	FALSE
CTCF_18907	Pdcd11	CTCF	0.0162634	-0.495268	-2.61253	0.752557	1	0.123461	0	FALSE
CTCF_20112	Slc25a12	CTCF	0.0184732	0.66425	2.81005	0.752557	1	0.123461	0	FALSE
CTCF_20347	Lrp4	CTCF	0.0200933	-0.573895	-2.62211	0.752557	1	0.123461	0	FALSE
CTCF_22452	Noct	CTCF	0.0167724	0.728928	3.01161	0.752557	1	0.123461	0	FALSE
CTCF_23104	Prune1	CTCF	0.0188191	0.457348	2.51948	0.752557	1	0.123461	0	FALSE
CTCF_2325	Kctd3	CTCF	0.0189861	-0.519174	-2.57722	0.752557	1	0.123461	0	FALSE
CTCF_23580	Ank2	CTCF	0.0174473	0.668616	2.84337	0.752557	1	0.123461	0	FALSE
CTCF_24935	Plpp3	CTCF	0.0199125	-0.574575	-2.62674	0.752557	1	0.123461	0	FALSE
CTCF_25213	Ppcs	CTCF	0.0174731	-0.622308	-2.75398	0.752557	1	0.123461	0	FALSE
CTCF_32253	Blvrb	CTCF	0.0177086	0.470162	2.55481	0.752557	1	0.123461	0	FALSE
CTCF_34939	Wwc2	CTCF	0.0187753	-0.578965	-2.65688	0.752557	1	0.123461	0	FALSE
CTCF_35195	Colgalt1	CTCF	0.0206333	-0.489942	-2.51342	0.752557	1	0.123461	0	FALSE
CTCF_36592	Anln	CTCF	0.0183776	0.534553	2.60789	0.752557	1	0.123461	0	FALSE
CTCF_37022	Usp28	CTCF	0.0198073	0.504072	2.54405	0.752557	1	0.123461	0	FALSE
CTCF_37768	Ooep	CTCF	0.0205566	0.526535	2.55361	0.752557	1	0.123461	0	FALSE
CTCF_38276	Map4	CTCF	0.0189966	0.546289	2.60884	0.752557	1	0.123461	0	FALSE
CTCF_3896	Vezt	CTCF	0.0205771	0.590093	2.63535	0.752557	1	0.123461	0	FALSE
CTCF_4041	Osbpl8	CTCF	0.0186215	0.721012	2.94309	0.752557	1	0.123461	0	FALSE
CTCF_510	Coq10b	CTCF	0.0201578	-0.633249	-2.71368	0.752557	1	0.123461	0	FALSE
CTCF_5579	Atp1b2	CTCF	0.0174966	0.470938	2.56022	0.752557	1	0.123461	0	FALSE
CTCF_5990	Rad51d	CTCF	0.0165615	-0.504844	-2.61551	0.752557	1	0.123461	0	FALSE
CTCF_7363	Rhob	CTCF	0.0193412	-0.594814	-2.66791	0.752557	1	0.123461	0	FALSE
CTCF_8491	Ston2	CTCF	0.0193986	-0.505523	-2.55388	0.752557	1	0.123461	0	FALSE
CTCF_9145	Elmo1	CTCF	0.0173471	0.584781	2.69733	0.752557	1	0.123461	0	FALSE
Nanog_10575	Prdm5	Nanog	0.286541	-0.257838	-1.10029	0.753198	1	0.123091	0	FALSE
Nanog_6032	Mtpap	Nanog	0.286932	-0.237631	-1.09406	0.753198	1	0.123091	0	FALSE
p300_10114	Akt2	p300	0.0562888	-0.502453	-2.09532	0.753457	1	0.122941	0	FALSE
p300_10231	Zfp568	p300	0.0851637	-0.459103	-1.8633	0.753457	1	0.122941	0	FALSE
p300_10340	Zfp507	p300	0.0897441	0.51072	1.87851	0.753457	1	0.122941	0	FALSE
p300_10492	Bcat2	p300	0.0612148	-0.387704	-1.9728	0.753457	1	0.122941	0	FALSE
p300_10776	Sema4b	p300	0.0782706	0.402789	1.86704	0.753457	1	0.122941	0	FALSE
p300_10877	Tmem135	p300	0.0937097	0.505401	1.85218	0.753457	1	0.122941	0	FALSE
p300_11093	Rnf141	p300	0.083408	0.544339	1.9467	0.753457	1	0.122941	0	FALSE
p300_11543	Bet1l	p300	0.0761326	-0.471341	-1.92691	0.753457	1	0.122941	0	FALSE
p300_11649	Fgf4	p300	0.0676548	0.521392	2.02652	0.753457	1	0.122941	0	FALSE
p300_11683	Sgce	p300	0.0720466	-0.446979	-1.93522	0.753457	1	0.122941	0	FALSE
p300_11708	Slc25a13	p300	0.0835711	0.519327	1.92172	0.753457	1	0.122941	0	FALSE
p300_11878	Wdr91	p300	0.0613026	-0.415122	-1.98895	0.753457	1	0.122941	0	FALSE
p300_11919	Zc3hav1	p300	0.0888259	0.511975	1.88475	0.753457	1	0.122941	0	FALSE
p300_12092	Fkbp9	p300	0.059384	0.557998	2.12636	0.753457	1	0.122941	0	FALSE
p300_12407	Tmem43	p300	0.0643732	0.458178	1.99639	0.753457	1	0.122941	0	FALSE
p300_12407	Xpc	p300	0.0802136	-0.435983	-1.87627	0.753457	1	0.122941	0	FALSE
p300_12458	Magi1	p300	0.068242	0.482916	1.9884	0.753457	1	0.122941	0	FALSE
p300_12459	Magi1	p300	0.0896331	0.400098	1.79999	0.753457	1	0.122941	0	FALSE
p300_12467	Magi1	p300	0.0752482	-0.585656	-2.04363	0.753457	1	0.122941	0	FALSE
p300_12657	Tatdn2	p300	0.0757032	-0.530947	-1.98134	0.753457	1	0.122941	0	FALSE
p300_12787	Gdf3	p300	0.0940077	0.357471	1.75404	0.753457	1	0.122941	0	FALSE
p300_12944	Tspan9	p300	0.0852771	0.416833	1.83428	0.753457	1	0.122941	0	FALSE
p300_13042	Arhgdib	p300	0.0928171	0.559233	1.908	0.753457	1	0.122941	0	FALSE
p300_1334	Lamc1	p300	0.0625465	0.552386	2.09552	0.753457	1	0.122941	0	FALSE
p300_13392	Anln	p300	0.0861708	0.44241	1.84581	0.753457	1	0.122941	0	FALSE
p300_13425	Snx19	p300	0.0771281	0.45426	1.90789	0.753457	1	0.122941	0	FALSE
p300_13647	Kmt2a	p300	0.0581411	0.430468	2.02339	0.753457	1	0.122941	0	FALSE
p300_13816	Man2c1	p300	0.0663011	-0.441966	-1.9708	0.753457	1	0.122941	0	FALSE
p300_13896	Neo1	p300	0.0811603	-0.464408	-1.8907	0.753457	1	0.122941	0	FALSE
p300_13947	Tle3	p300	0.066025	0.442369	1.97303	0.753457	1	0.122941	0	FALSE
p300_14052	Igdcc4	p300	0.0661171	0.486196	2.00607	0.753457	1	0.122941	0	FALSE
p300_14213	Gsta4	p300	0.0877141	-0.491943	-1.87404	0.753457	1	0.122941	0	FALSE
p300_14220	Ooep	p300	0.0920525	0.435174	1.80849	0.753457	1	0.122941	0	FALSE
p300_14226	Dppa5a	p300	0.0854	0.569958	1.96195	0.753457	1	0.122941	0	FALSE
p300_14294	Gk5	p300	0.0604041	-0.479143	-2.04251	0.753457	1	0.122941	0	FALSE
p300_14335	Pik3cb	p300	0.0938862	0.505167	1.85103	0.753457	1	0.122941	0	FALSE
p300_14664	Eomes	p300	0.0618447	0.493031	2.04325	0.753457	1	0.122941	0	FALSE
p300_14683	Plcd1	p300	0.0857352	0.44296	1.84866	0.753457	1	0.122941	0	FALSE
p300_14785	Pnpla6	p300	0.0877437	-0.566507	-1.94443	0.753457	1	0.122941	0	FALSE
p300_14801	Xab2	p300	0.0812731	0.379779	1.83598	0.753457	1	0.122941	0	FALSE
p300_14837	Efnb2	p300	0.0903633	0.509879	1.87432	0.753457	1	0.122941	0	FALSE
p300_15065	Plpp5	p300	0.0768885	-0.38494	-1.86523	0.753457	1	0.122941	0	FALSE
p300_15294	Tenm3	p300	0.0914347	-0.409567	-1.79579	0.753457	1	0.122941	0	FALSE
p300_15476	Pik3r2	p300	0.0833258	-0.478708	-1.88877	0.753457	1	0.122941	0	FALSE
p300_15589	Hmgxb4	p300	0.0687003	0.542007	2.03954	0.753457	1	0.122941	0	FALSE
p300_15709	Zswim4	p300	0.0818502	0.463481	1.88589	0.753457	1	0.122941	0	FALSE
p300_16080	Tango6	p300	0.0928511	0.420471	1.79485	0.753457	1	0.122941	0	FALSE
p300_1612	Cnst	p300	0.0734656	0.588552	2.05907	0.753457	1	0.122941	0	FALSE
p300_16438	Mvd	p300	0.0794043	0.401397	1.85934	0.753457	1	0.122941	0	FALSE
p300_16625	Ebp	p300	0.0897407	0.535258	1.90103	0.753457	1	0.122941	0	FALSE
p300_16625	Porcn	p300	0.0695737	0.565907	2.05917	0.753457	1	0.122941	0	FALSE
p300_16687	Usp11	p300	0.0685922	-0.567543	-2.06794	0.753457	1	0.122941	0	FALSE
p300_16753	Ccdc160	p300	0.073615	0.492469	1.96014	0.753457	1	0.122941	0	FALSE
p300_16756	Fam122b	p300	0.0697131	-0.51811	-2.00906	0.753457	1	0.122941	0	FALSE
p300_16863	Med12	p300	0.0748753	0.510167	1.96731	0.753457	1	0.122941	0	FALSE
p300_17033	Gatsl3	p300	0.0935857	-0.465344	-1.8212	0.753457	1	0.122941	0	FALSE
p300_17058	Nf2	p300	0.0891295	0.362518	1.78252	0.753457	1	0.122941	0	FALSE
p300_17086	Urgcp	p300	0.0789989	-0.437565	-1.88468	0.753457	1	0.122941	0	FALSE
p300_17114	Ogdh	p300	0.0945402	0.349082	1.74725	0.753457	1	0.122941	0	FALSE
p300_17534	Gfpt2	p300	0.0763576	-0.555004	-2.00158	0.753457	1	0.122941	0	FALSE
p300_17607	2008-09-01	p300	0.0760246	-0.405591	-1.88258	0.753457	1	0.122941	0	FALSE
p300_17797	Fam83g	p300	0.0740855	0.388356	1.88471	0.753457	1	0.122941	0	FALSE
p300_17931	Cd68	p300	0.0702231	-0.479923	-1.97237	0.753457	1	0.122941	0	FALSE
p300_18000	Fam64a	p300	0.0694103	-0.518588	-2.0116	0.753457	1	0.122941	0	FALSE
p300_18089	Pitpna	p300	0.0757122	0.530933	1.98127	0.753457	1	0.122941	0	FALSE
p300_18154	Pipox	p300	0.0880898	0.38132	1.79798	0.753457	1	0.122941	0	FALSE
p300_18178	Nek8	p300	0.080572	0.348984	1.82437	0.753457	1	0.122941	0	FALSE
p300_18366	Vezf1	p300	0.0899277	-0.563343	-1.92851	0.753457	1	0.122941	0	FALSE
p300_18640	Mllt6	p300	0.0727895	-0.476134	-1.95222	0.753457	1	0.122941	0	FALSE
p300_18644	Mllt6	p300	0.0866749	0.392803	1.81218	0.753457	1	0.122941	0	FALSE
p300_18648	Mllt6	p300	0.0687022	0.542004	2.03952	0.753457	1	0.122941	0	FALSE
p300_18778	Jup	p300	0.0797907	-0.436532	-1.87918	0.753457	1	0.122941	0	FALSE
p300_18808	Atp6v0a1	p300	0.0699905	-0.497935	-1.98901	0.753457	1	0.122941	0	FALSE
p300_19136	Gprc5c	p300	0.0786739	-0.437992	-1.88696	0.753457	1	0.122941	0	FALSE
p300_19332	Tk1	p300	0.0861024	0.374332	1.80532	0.753457	1	0.122941	0	FALSE
p300_19496	Slc16a3	p300	0.0620891	0.404187	1.9762	0.753457	1	0.122941	0	FALSE
p300_19583	Fbxo30	p300	0.0760073	0.555551	2.00443	0.753457	1	0.122941	0	FALSE
p300_19779	Ncoa7	p300	0.0822737	0.52119	1.93118	0.753457	1	0.122941	0	FALSE
p300_20266	Ank3	p300	0.0825317	-0.46257	-1.88118	0.753457	1	0.122941	0	FALSE
p300_20439	Rnf126	p300	0.0618494	-0.493024	-2.04321	0.753457	1	0.122941	0	FALSE
p300_20450	Palm	p300	0.0941701	0.357306	1.75311	0.753457	1	0.122941	0	FALSE
p300_20456	Med16	p300	0.087236	0.473486	1.86217	0.753457	1	0.122941	0	FALSE
p300_21119	Nemp1	p300	0.078978	0.412829	1.86882	0.753457	1	0.122941	0	FALSE
p300_21206	Klf6	p300	0.0715955	0.447613	1.93865	0.753457	1	0.122941	0	FALSE
p300_2165	Frem2	p300	0.0720193	0.421845	1.91836	0.753457	1	0.122941	0	FALSE
p300_21650	Sema4d	p300	0.0716188	0.422383	1.92134	0.753457	1	0.122941	0	FALSE
p300_21751	Grk6	p300	0.0755508	0.456428	1.91939	0.753457	1	0.122941	0	FALSE
p300_21837	Golm1	p300	0.0654085	-0.525055	-2.04615	0.753457	1	0.122941	0	FALSE
p300_21845	Dapk1	p300	0.0722868	-0.53625	-2.00907	0.753457	1	0.122941	0	FALSE
p300_22034	Zfyve16	p300	0.0641201	0.527196	2.05769	0.753457	1	0.122941	0	FALSE
p300_22037	Serinc5	p300	0.0824764	-0.462644	-1.88156	0.753457	1	0.122941	0	FALSE
p300_22598	Cog5	p300	0.0748911	0.586233	2.0467	0.753457	1	0.122941	0	FALSE
p300_22725	Nfkbia	p300	0.0648679	0.506015	2.03228	0.753457	1	0.122941	0	FALSE
p300_22728	Nfkbia	p300	0.081711	0.388584	1.83826	0.753457	1	0.122941	0	FALSE
p300_22853	Zbtb1	p300	0.0655413	-0.471015	-1.99788	0.753457	1	0.122941	0	FALSE
p300_22997	Elmsan1	p300	0.0684963	-0.426659	-1.94508	0.753457	1	0.122941	0	FALSE
p300_23531	Lifr	p300	0.0770126	0.394209	1.86973	0.753457	1	0.122941	0	FALSE
p300_23535	Lifr	p300	0.0639738	0.473444	2.01114	0.753457	1	0.122941	0	FALSE
p300_23579	Rai14	p300	0.0929854	0.407793	1.78646	0.753457	1	0.122941	0	FALSE
p300_23765	Grhl2	p300	0.090848	0.388108	1.78665	0.753457	1	0.122941	0	FALSE
p300_23856	Ext1	p300	0.0602102	0.451162	2.02215	0.753457	1	0.122941	0	FALSE
p300_23997	Ptp4a3	p300	0.0942865	-0.447644	-1.80495	0.753457	1	0.122941	0	FALSE
p300_23998	Ptp4a3	p300	0.0612152	0.494067	2.04892	0.753457	1	0.122941	0	FALSE
p300_24058	Ccdc166	p300	0.0910124	0.360546	1.77137	0.753457	1	0.122941	0	FALSE
p300_24079	Parp10	p300	0.0773234	-0.414918	-1.88024	0.753457	1	0.122941	0	FALSE
p300_24194	Tst	p300	0.0587066	0.584975	2.16376	0.753457	1	0.122941	0	FALSE
p300_24269	Apobec3	p300	0.0763213	-0.416199	-1.88726	0.753457	1	0.122941	0	FALSE
p300_24532	Mapk8ip2	p300	0.0671404	-0.440749	-1.96406	0.753457	1	0.122941	0	FALSE
p300_24662	Lmbr1l	p300	0.0926743	0.449611	1.81488	0.753457	1	0.122941	0	FALSE
p300_24817	Itgb7	p300	0.0946733	-0.447176	-1.80259	0.753457	1	0.122941	0	FALSE
p300_24817	Rarg	p300	0.0572732	-0.500736	-2.08575	0.753457	1	0.122941	0	FALSE
p300_25052	Zmiz1	p300	0.0784457	0.425357	1.87998	0.753457	1	0.122941	0	FALSE
p300_25108	Wnt5a	p300	0.0564503	-0.589229	-2.18782	0.753457	1	0.122941	0	FALSE
p300_25130	Prkcd	p300	0.0698322	-0.43692	-1.94295	0.753457	1	0.122941	0	FALSE
p300_25320	Slc7a7	p300	0.0830888	0.520017	1.92522	0.753457	1	0.122941	0	FALSE
p300_25462	Trim13	p300	0.0934451	0.433509	1.79997	0.753457	1	0.122941	0	FALSE
p300_25560	Dpysl2	p300	0.0914559	-0.486983	-1.84923	0.753457	1	0.122941	0	FALSE
p300_25583	Nefl	p300	0.0841988	-0.57175	-1.97111	0.753457	1	0.122941	0	FALSE
p300_25824	Gpr180	p300	0.0603662	-0.556234	-2.11662	0.753457	1	0.122941	0	FALSE
p300_26063	Pnldc1	p300	0.0837398	0.543852	1.94422	0.753457	1	0.122941	0	FALSE
p300_26124	Spaca6	p300	0.0935792	0.375374	1.76531	0.753457	1	0.122941	0	FALSE
p300_26255	Dusp1	p300	0.0690974	0.451175	1.958	0.753457	1	0.122941	0	FALSE
p300_26256	Dusp1	p300	0.063227	0.434216	1.98746	0.753457	1	0.122941	0	FALSE
p300_2650	Vangl1	p300	0.0658427	0.486626	2.00839	0.753457	1	0.122941	0	FALSE
p300_26522	Wdr4	p300	0.0745698	-0.557812	-2.01627	0.753457	1	0.122941	0	FALSE
p300_26635	Skiv2l	p300	0.0824315	-0.479927	-1.89502	0.753457	1	0.122941	0	FALSE
p300_26719	Trim26	p300	0.0636909	0.490037	2.0269	0.753457	1	0.122941	0	FALSE
p300_26736	Zfp57	p300	0.0913848	0.409624	1.7961	0.753457	1	0.122941	0	FALSE
p300_26761	Tnfrsf21	p300	0.0889797	0.49025	1.86554	0.753457	1	0.122941	0	FALSE
p300_26843	Zfp318	p300	0.0572324	0.443412	2.03971	0.753457	1	0.122941	0	FALSE
p300_26849	Klc4	p300	0.06008	0.416914	1.99933	0.753457	1	0.122941	0	FALSE
p300_27130	Ddx11	p300	0.0912097	0.508736	1.86865	0.753457	1	0.122941	0	FALSE
p300_27140	Mtcl1	p300	0.0736876	0.559215	2.02364	0.753457	1	0.122941	0	FALSE
p300_27495	Alg1	p300	0.0822613	0.433355	1.86233	0.753457	1	0.122941	0	FALSE
p300_27495	Eef2kmt	p300	0.0866571	0.427869	1.83343	0.753457	1	0.122941	0	FALSE
p300_27610	Pla2g10	p300	0.094566	0.406007	1.77709	0.753457	1	0.122941	0	FALSE
p300_27728	Abcc5	p300	0.0634806	0.433842	1.98535	0.753457	1	0.122941	0	FALSE
p300_2828	Bcar3	p300	0.0767816	-0.529307	-1.97284	0.753457	1	0.122941	0	FALSE
p300_28386	Chaf1b	p300	0.0656356	0.48695	2.01015	0.753457	1	0.122941	0	FALSE
p300_28446	Cpt1a	p300	0.0624382	0.510008	2.05392	0.753457	1	0.122941	0	FALSE
p300_2846	Camk2d	p300	0.0635721	-0.384503	-1.95367	0.753457	1	0.122941	0	FALSE
p300_28476	Gstp1	p300	0.0658614	0.470524	1.9952	0.753457	1	0.122941	0	FALSE
p300_28522	Mus81	p300	0.0841372	0.395739	1.82823	0.753457	1	0.122941	0	FALSE
p300_28580	Atg2a	p300	0.0786897	0.526443	1.95806	0.753457	1	0.122941	0	FALSE
p300_2860	Pitx2	p300	0.0741384	-0.431015	-1.91065	0.753457	1	0.122941	0	FALSE
p300_28648	Stx5a	p300	0.0870819	0.356702	1.79089	0.753457	1	0.122941	0	FALSE
p300_28902	Sgms1	p300	0.0577456	0.518046	2.09804	0.753457	1	0.122941	0	FALSE
p300_29013	Mms19	p300	0.0786851	-0.437977	-1.88688	0.753457	1	0.122941	0	FALSE
p300_29056	Dnmbp	p300	0.0865097	-0.539836	-1.92393	0.753457	1	0.122941	0	FALSE
p300_2907	Tet2	p300	0.0901142	0.534736	1.89843	0.753457	1	0.122941	0	FALSE
p300_29076	Scd2	p300	0.064977	-0.391114	-1.94744	0.753457	1	0.122941	0	FALSE
p300_29485	B4galt6	p300	0.0892672	-0.535922	-1.90433	0.753457	1	0.122941	0	FALSE
p300_29670	Tmco6	p300	0.0908291	-0.46883	-1.83867	0.753457	1	0.122941	0	FALSE
p300_2979	Lmo4	p300	0.080142	-0.502448	-1.92738	0.753457	1	0.122941	0	FALSE
p300_30040	Mapk4	p300	0.0760876	0.368885	1.8615	0.753457	1	0.122941	0	FALSE
p300_30164	Pard6g	p300	0.0706828	-0.463334	-1.9563	0.753457	1	0.122941	0	FALSE
p300_3081	Camk1d	p300	0.0866723	-0.568077	-1.95238	0.753457	1	0.122941	0	FALSE
p300_3167	Mllt10	p300	0.0662715	-0.503757	-2.02011	0.753457	1	0.122941	0	FALSE
p300_3174	Msrb2	p300	0.0624124	0.607618	2.16387	0.753457	1	0.122941	0	FALSE
p300_3356	Ttf1	p300	0.082987	0.479169	1.89113	0.753457	1	0.122941	0	FALSE
p300_3557	Ciz1	p300	0.0597636	-0.496485	-2.06222	0.753457	1	0.122941	0	FALSE
p300_3575	Eng	p300	0.0619598	-0.436103	-1.99812	0.753457	1	0.122941	0	FALSE
p300_3679	Dab2ip	p300	0.0909716	-0.468648	-1.83775	0.753457	1	0.122941	0	FALSE
p300_3767	Fmnl2	p300	0.0728118	-0.39946	-1.89932	0.753457	1	0.122941	0	FALSE
p300_3797	Tanc1	p300	0.0581931	0.537457	2.11379	0.753457	1	0.122941	0	FALSE
p300_3821	Ly75	p300	0.0917463	0.532471	1.8872	0.753457	1	0.122941	0	FALSE
p300_4080	Pex16	p300	0.0745648	-0.430445	-1.90754	0.753457	1	0.122941	0	FALSE
p300_4160	Cd59a	p300	0.0735419	0.534282	1.99874	0.753457	1	0.122941	0	FALSE
p300_4174	Prrg4	p300	0.0668131	0.429024	1.95829	0.753457	1	0.122941	0	FALSE
p300_4285	Vps18	p300	0.0589015	-0.481616	-2.05623	0.753457	1	0.122941	0	FALSE
p300_436	Nrp2	p300	0.0900717	0.411144	1.80411	0.753457	1	0.122941	0	FALSE
p300_4656	Zcchc3	p300	0.064618	-0.410397	-1.96169	0.753457	1	0.122941	0	FALSE
p300_4688	Hck	p300	0.0893708	0.564145	1.93253	0.753457	1	0.122941	0	FALSE
p300_4838	Nnat	p300	0.0579929	0.483134	2.06468	0.753457	1	0.122941	0	FALSE
p300_4905	Mybl2	p300	0.0769837	0.454457	1.90894	0.753457	1	0.122941	0	FALSE
p300_507	Mreg	p300	0.0818112	0.521859	1.93459	0.753457	1	0.122941	0	FALSE
p300_5092	Znfx1	p300	0.0732141	0.432261	1.91744	0.753457	1	0.122941	0	FALSE
p300_5262	Cass4	p300	0.0791328	-0.503899	-1.93484	0.753457	1	0.122941	0	FALSE
p300_5445	Cdk14	p300	0.0851565	-0.517076	-1.91034	0.753457	1	0.122941	0	FALSE
p300_5542	Agap3	p300	0.0763422	0.583901	2.03433	0.753457	1	0.122941	0	FALSE
p300_5590	Paxip1	p300	0.0903013	0.509963	1.87474	0.753457	1	0.122941	0	FALSE
p300_5624	Slc35f6	p300	0.0672339	-0.453894	-1.97285	0.753457	1	0.122941	0	FALSE
p300_5775	Msx1	p300	0.0833253	0.432008	1.85521	0.753457	1	0.122941	0	FALSE
p300_5807	Fgfbp1	p300	0.0651611	0.602683	2.1362	0.753457	1	0.122941	0	FALSE
p300_6125	Bmp2k	p300	0.0871364	-0.53894	-1.91943	0.753457	1	0.122941	0	FALSE
p300_6169	Wdfy3	p300	0.0655806	0.601942	2.13208	0.753457	1	0.122941	0	FALSE
p300_6277	Fbrsl1	p300	0.0724282	-0.446446	-1.93234	0.753457	1	0.122941	0	FALSE
p300_6291	Ulk1	p300	0.0747872	-0.443192	-1.9148	0.753457	1	0.122941	0	FALSE
p300_6809	Scarb1	p300	0.0821494	0.408914	1.84752	0.753457	1	0.122941	0	FALSE
p300_7218	Brat1	p300	0.0710884	-0.448328	-1.94253	0.753457	1	0.122941	0	FALSE
p300_7509	Ints8	p300	0.0738563	0.419404	1.90488	0.753457	1	0.122941	0	FALSE
p300_7516	Esrp1	p300	0.0666983	0.570744	2.08522	0.753457	1	0.122941	0	FALSE
p300_7549	Cpne3	p300	0.0938366	0.39538	1.77481	0.753457	1	0.122941	0	FALSE
p300_7570	Fut9	p300	0.0784898	-0.438234	-1.88825	0.753457	1	0.122941	0	FALSE
p300_7713	Glipr2	p300	0.0913502	-0.42223	-1.80398	0.753457	1	0.122941	0	FALSE
p300_8001	Kdm4c	p300	0.0800565	0.483209	1.91191	0.753457	1	0.122941	0	FALSE
p300_8037	Ttc39b	p300	0.0801185	0.381118	1.84355	0.753457	1	0.122941	0	FALSE
p300_8040	Snapc3	p300	0.0892658	-0.535924	-1.90434	0.753457	1	0.122941	0	FALSE
p300_8164	Dab1	p300	0.0829833	-0.44648	-1.86699	0.753457	1	0.122941	0	FALSE
p300_8459	Mycl	p300	0.0741949	0.444002	1.91916	0.753457	1	0.122941	0	FALSE
p300_8553	Grik3	p300	0.0939106	0.406745	1.78096	0.753457	1	0.122941	0	FALSE
p300_8588	Ncdn	p300	0.0682155	0.568175	2.07134	0.753457	1	0.122941	0	FALSE
p300_8592	Zmym4	p300	0.0823162	0.420464	1.85367	0.753457	1	0.122941	0	FALSE
p300_9288	Epha2	p300	0.0587146	-0.58496	-2.16368	0.753457	1	0.122941	0	FALSE
p300_9442	Fbxo6	p300	0.0725415	-0.590071	-2.06722	0.753457	1	0.122941	0	FALSE
p300_9599	Espn	p300	0.0643214	0.444884	1.987	0.753457	1	0.122941	0	FALSE
p300_9978	Plaur	p300	0.0565332	0.563238	2.15554	0.753457	1	0.122941	0	FALSE
p300_998	Srgap2	p300	0.0653241	0.547618	2.06963	0.753457	1	0.122941	0	FALSE
active_enhancers_1561	Rad54b	Active enhancers	0.0853655	-0.405056	-1.82665	0.753884	1	0.122696	0	FALSE
active_enhancers_5923	Gna13	Active enhancers	0.0853006	-0.351067	-1.79811	0.753884	1	0.122696	0	FALSE
ENSMUSG00000025056	Nr0b1	Promoters	0.207308	0.412566	1.35872	0.753898	1	0.122687	0	FALSE
ENSMUSG00000026176	Ctdsp1	Promoters	0.207127	-0.39235	-1.34888	0.753898	1	0.122687	0	FALSE
ENSMUSG00000029468	P2rx7	Promoters	0.206505	0.375189	1.34243	0.753898	1	0.122687	0	FALSE
ENSMUSG00000042331	Specc1	Promoters	0.205762	-0.29559	-1.31274	0.753898	1	0.122687	0	FALSE
Nanog_10832	Fancd2	Nanog	0.289074	0.249343	1.09237	0.754345	1	0.12243	0	FALSE
Nanog_8759	Ddx58	Nanog	0.289227	0.242651	1.09027	0.754345	1	0.12243	0	FALSE
Nanog_946	Mtrf1l	Nanog	0.28818	-0.249791	-1.09447	0.754345	1	0.12243	0	FALSE
Nanog_12840	Myo5a	Nanog	0.291376	0.224596	1.08107	0.75452	1	0.122329	0	FALSE
Nanog_4129	Slc7a7	Nanog	0.291773	0.30333	1.10272	0.75452	1	0.122329	0	FALSE
Nanog_4130	Ajuba	Nanog	0.290696	0.235836	1.08531	0.75452	1	0.122329	0	FALSE
Nanog_8536	Rabggtb	Nanog	0.290113	0.281925	1.09946	0.75452	1	0.122329	0	FALSE
p300_28492	Sptbn2	p300	0.0950978	0.341184	1.74071	0.755343	1	0.121856	0	FALSE
active_enhancers_7984	Tnfrsf21	Active enhancers	0.0861232	-0.374309	-1.80519	0.755852	1	0.121563	0	FALSE
Nanog_6856	Mcm10	Nanog	0.293039	0.218939	1.0761	0.756191	1	0.121369	0	FALSE
ENSMUSG00000034765	Dusp5	Promoters	0.209093	-0.373217	-1.33423	0.756376	1	0.121262	0	FALSE
ENSMUSG00000037933	Bicd2	Promoters	0.208664	-0.35812	-1.32869	0.756376	1	0.121262	0	FALSE
active_enhancers_4467	Nfrkb	Active enhancers	0.0873425	0.37297	1.79768	0.756916	1	0.120952	0	FALSE
active_enhancers_4591	Adpgk	Active enhancers	0.0894963	0.333146	1.76665	0.756916	1	0.120952	0	FALSE
active_enhancers_5310	Tbc1d10a	Active enhancers	0.0887354	0.390464	1.79944	0.756916	1	0.120952	0	FALSE
active_enhancers_5553	Epn2	Active enhancers	0.0900577	-0.43759	-1.8209	0.756916	1	0.120952	0	FALSE
active_enhancers_6324	Itpk1	Active enhancers	0.09053	-0.338712	-1.76359	0.756916	1	0.120952	0	FALSE
active_enhancers_7245	Dnal4	Active enhancers	0.0890328	-0.354663	-1.77917	0.756916	1	0.120952	0	FALSE
active_enhancers_7993	Slc29a1	Active enhancers	0.0894467	0.370691	1.78495	0.756916	1	0.120952	0	FALSE
active_enhancers_8688	Ablim1	Active enhancers	0.0875095	-0.328853	-1.77558	0.756916	1	0.120952	0	FALSE
Nanog_11453	Tmem135	Nanog	0.294	0.228648	1.07631	0.757066	1	0.120866	0	FALSE
p300_19190	Tsen54	p300	0.0955139	0.417399	1.77896	0.757154	1	0.120816	0	FALSE
super_enhancers_3579	C2cd5	Super enhancers	0.104721	-0.364054	-1.70379	0.757684	1	0.120512	0	FALSE
active_enhancers_4265	Sntb2	Active enhancers	0.091187	-0.468373	-1.83637	0.757924	1	0.120374	0	FALSE
active_enhancers_2476	Spp1	Active enhancers	0.0918104	0.397634	1.78682	0.758644	1	0.119962	0	FALSE
Nanog_11162	Ltbp4	Nanog	0.29719	0.232773	1.07039	0.758863	1	0.119837	0	FALSE
Nanog_12651	Zw10	Nanog	0.29634	0.329034	1.10185	0.758863	1	0.119837	0	FALSE
Nanog_495	Crocc2	Nanog	0.297166	-0.278	-1.08287	0.758863	1	0.119837	0	FALSE
Nanog_9307	Kazn	Nanog	0.297088	-0.268668	-1.08027	0.758863	1	0.119837	0	FALSE
p300_29482	B4galt6	p300	0.0960958	0.35537	1.74223	0.75942	1	0.119518	0	FALSE
p300_6164	Cds1	p300	0.0961768	0.340143	1.7347	0.75942	1	0.119518	0	FALSE
p300_3317	Rexo4	p300	0.0965783	0.480413	1.81673	0.759611	1	0.119409	0	FALSE
p300_987	Yod1	p300	0.0964601	0.403895	1.76604	0.759611	1	0.119409	0	FALSE
ENSMUSG00000029648	Flt1	Promoters	0.210808	-0.300794	-1.30043	0.760573	1	0.118859	0	FALSE
ENSMUSG00000027893	Ahcyl1	Promoters	0.212635	-0.299649	-1.29499	0.761157	1	0.118526	0	FALSE
ENSMUSG00000029569	Tmem168	Promoters	0.211613	-0.355966	-1.31953	0.761157	1	0.118526	0	FALSE
ENSMUSG00000029710	Ephb4	Promoters	0.212393	0.264095	1.28431	0.761157	1	0.118526	0	FALSE
Nanog_12145	Gpt2	Nanog	0.298749	0.251609	1.07189	0.761248	1	0.118474	0	FALSE
ENSMUSG00000027669	Gnb4	Promoters	0.213837	-0.430857	-1.35042	0.761484	1	0.118339	0	FALSE
ENSMUSG00000051378	Kif18b	Promoters	0.213678	-0.387204	-1.32804	0.761484	1	0.118339	0	FALSE
p300_17162	Tns3	p300	0.0970412	0.479831	1.81387	0.761764	1	0.118179	0	FALSE
active_enhancers_5998	2009-09-01	Active enhancers	0.0928814	-0.329876	-1.74718	0.763031	1	0.117458	0	FALSE
p300_2421	Efna4	p300	0.0974168	0.346262	1.73121	0.763225	1	0.117347	0	FALSE
p300_17861	Adprm	p300	0.0978466	0.428361	1.77376	0.763621	1	0.117122	0	FALSE
p300_3988	Sestd1	p300	0.0978367	-0.402379	-1.75812	0.763621	1	0.117122	0	FALSE
Nanog_8651	Runx1t1	Nanog	0.300326	0.298253	1.08245	0.763669	1	0.117095	0	FALSE
Nanog_3206	Cdyl	Nanog	0.301415	0.25794	1.0679	0.76484	1	0.116429	0	FALSE
Nanog_12855	Gsta4	Nanog	0.302253	0.275204	1.07108	0.765373	1	0.116127	0	FALSE
ENSMUSG00000002257	Def6	Promoters	0.217259	0.351893	1.30229	0.765882	1	0.115838	0	FALSE
ENSMUSG00000020818	Mfsd11	Promoters	0.221367	0.265185	1.26035	0.765882	1	0.115838	0	FALSE
ENSMUSG00000020876	Snx11	Promoters	0.217102	0.288656	1.27911	0.765882	1	0.115838	0	FALSE
ENSMUSG00000021068	Nin	Promoters	0.223648	-0.322161	-1.2733	0.765882	1	0.115838	0	FALSE
ENSMUSG00000021196	Pfkp	Promoters	0.222475	-0.322934	-1.27671	0.765882	1	0.115838	0	FALSE
ENSMUSG00000021357	Exoc2	Promoters	0.219441	-0.304368	-1.27811	0.765882	1	0.115838	0	FALSE
ENSMUSG00000026270	Capn10	Promoters	0.221821	0.335298	1.28322	0.765882	1	0.115838	0	FALSE
ENSMUSG00000027233	Patl2	Promoters	0.221468	0.278537	1.26414	0.765882	1	0.115838	0	FALSE
ENSMUSG00000027739	Rab33b	Promoters	0.223526	-0.322241	-1.27365	0.765882	1	0.115838	0	FALSE
ENSMUSG00000029233	Srd5a3	Promoters	0.222024	-0.400668	-1.31191	0.765882	1	0.115838	0	FALSE
ENSMUSG00000037656	Slc20a2	Promoters	0.221899	0.363672	1.29482	0.765882	1	0.115838	0	FALSE
ENSMUSG00000039230	Tbcd	Promoters	0.224011	0.277071	1.25693	0.765882	1	0.115838	0	FALSE
ENSMUSG00000039357	Fut11	Promoters	0.219578	-0.314065	-1.2812	0.765882	1	0.115838	0	FALSE
ENSMUSG00000040195	Nemp1	Promoters	0.22231	0.312307	1.27325	0.765882	1	0.115838	0	FALSE
ENSMUSG00000055148	Klf2	Promoters	0.22205	-0.264807	-1.25842	0.765882	1	0.115838	0	FALSE
ENSMUSG00000068134	Zfp120	Promoters	0.220108	0.33647	1.28827	0.765882	1	0.115838	0	FALSE
ENSMUSG00000074802	Gas2l3	Promoters	0.224845	0.398441	1.30324	0.766823	1	0.115305	0	FALSE
p300_11158	Rras2	p300	0.0987114	-0.442367	-1.77845	0.767579	1	0.114877	0	FALSE
p300_6126	Bmp2k	p300	0.098735	0.352763	1.72763	0.767579	1	0.114877	0	FALSE
p300_10078	Ltbp4	p300	0.111433	-0.34089	-1.66168	0.767607	1	0.114861	0	FALSE
p300_10492	Hsd17b14	p300	0.101947	-0.341945	-1.70675	0.767607	1	0.114861	0	FALSE
p300_10822	Cpeb1	p300	0.115797	0.501782	1.7403	0.767607	1	0.114861	0	FALSE
p300_10876	Ctsc	p300	0.110318	0.358697	1.67499	0.767607	1	0.114861	0	FALSE
p300_11332	Zfp553	p300	0.104408	0.420983	1.73655	0.767607	1	0.114861	0	FALSE
p300_12278	Exoc6b	p300	0.108259	0.416804	1.71567	0.767607	1	0.114861	0	FALSE
p300_12892	Cd9	p300	0.102261	0.341651	1.70509	0.767607	1	0.114861	0	FALSE
p300_13213	Birc2	p300	0.103512	0.544691	1.83705	0.767607	1	0.114861	0	FALSE
p300_13356	Dock6	p300	0.118094	0.42102	1.67356	0.767607	1	0.114861	0	FALSE
p300_13916	Uaca	p300	0.103438	0.37484	1.71538	0.767607	1	0.114861	0	FALSE
p300_14500	Prkar2a	p300	0.101115	-0.387562	-1.73344	0.767607	1	0.114861	0	FALSE
p300_14744	Trak1	p300	0.115529	0.363162	1.65367	0.767607	1	0.114861	0	FALSE
p300_14797	Camsap3	p300	0.11464	0.36399	1.65801	0.767607	1	0.114861	0	FALSE
p300_15204	Dlc1	p300	0.11648	0.438826	1.69172	0.767607	1	0.114861	0	FALSE
p300_15446	Pgpep1	p300	0.112079	0.506237	1.76104	0.767607	1	0.114861	0	FALSE
p300_15521	Colgalt1	p300	0.102056	0.410105	1.74152	0.767607	1	0.114861	0	FALSE
p300_15845	Sall1	p300	0.114626	0.374068	1.66306	0.767607	1	0.114861	0	FALSE
p300_16308	Hsdl1	p300	0.0995075	0.344252	1.7198	0.767607	1	0.114861	0	FALSE
p300_16395	Fbxo31	p300	0.113334	0.460453	1.72037	0.767607	1	0.114861	0	FALSE
p300_16448	Piezo1	p300	0.111858	0.533992	1.78637	0.767607	1	0.114861	0	FALSE
p300_17083	Urgcp	p300	0.116134	0.477851	1.7202	0.767607	1	0.114861	0	FALSE
p300_17178	Upp1	p300	0.107795	0.403975	1.71036	0.767607	1	0.114861	0	FALSE
p300_17557	Phykpl	p300	0.107004	0.371297	1.69656	0.767607	1	0.114861	0	FALSE
p300_18238	Atad5	p300	0.11223	-0.387376	-1.68073	0.767607	1	0.114861	0	FALSE
p300_1873	Chmp4c	p300	0.103994	0.516263	1.80843	0.767607	1	0.114861	0	FALSE
p300_18803	Ghdc	p300	0.101689	0.367044	1.71995	0.767607	1	0.114861	0	FALSE
p300_18819	Ezh1	p300	0.117897	0.360979	1.64223	0.767607	1	0.114861	0	FALSE
p300_19153	Nat9	p300	0.113198	-0.386416	-1.67584	0.767607	1	0.114861	0	FALSE
p300_19214	Acox1	p300	0.10992	-0.508866	-1.77337	0.767607	1	0.114861	0	FALSE
p300_19454	Bahcc1	p300	0.110059	-0.445871	-1.72556	0.767607	1	0.114861	0	FALSE
p300_19471	Sirt7	p300	0.117857	0.327822	1.62756	0.767607	1	0.114861	0	FALSE
p300_19656	Perp	p300	0.114702	0.458914	1.71309	0.767607	1	0.114861	0	FALSE
p300_19875	Sesn1	p300	0.114997	-0.373714	-1.66123	0.767607	1	0.114861	0	FALSE
p300_2015	Zfp639	p300	0.101114	0.424644	1.75496	0.767607	1	0.114861	0	FALSE
p300_20250	Arid5b	p300	0.111832	0.534024	1.78652	0.767607	1	0.114861	0	FALSE
p300_20365	Col18a1	p300	0.11282	0.442808	1.7108	0.767607	1	0.114861	0	FALSE
p300_20456	Arid3a	p300	0.103897	-0.452904	-1.75973	0.767607	1	0.114861	0	FALSE
p300_21044	Tbk1	p300	0.106554	0.418641	1.72483	0.767607	1	0.114861	0	FALSE
p300_21083	Pip4k2c	p300	0.113715	-0.397891	-1.67971	0.767607	1	0.114861	0	FALSE
p300_21401	Cdyl	p300	0.102419	0.375869	1.72086	0.767607	1	0.114861	0	FALSE
p300_21887	Ptch1	p300	0.10524	0.420071	1.73198	0.767607	1	0.114861	0	FALSE
p300_23151	Ston2	p300	0.102673	0.366066	1.71466	0.767607	1	0.114861	0	FALSE
p300_23159	Zc3h14	p300	0.115666	0.383999	1.66353	0.767607	1	0.114861	0	FALSE
p300_23578	Rai14	p300	0.115705	-0.383961	-1.66334	0.767607	1	0.114861	0	FALSE
p300_24086	Hgh1	p300	0.118098	-0.499072	-1.72777	0.767607	1	0.114861	0	FALSE
p300_241	Tmem131	p300	0.112188	0.506105	1.76042	0.767607	1	0.114861	0	FALSE
p300_2424	Efna4	p300	0.107323	-0.41781	-1.72068	0.767607	1	0.114861	0	FALSE
p300_2439	Adar	p300	0.10294	0.517607	1.81485	0.767607	1	0.114861	0	FALSE
p300_24512	Plxnb2	p300	0.110306	0.463904	1.73679	0.767607	1	0.114861	0	FALSE
p300_24797	Krt18	p300	0.11672	0.36206	1.64789	0.767607	1	0.114861	0	FALSE
p300_24854	Smug1	p300	0.11791	-0.360966	-1.64217	0.767607	1	0.114861	0	FALSE
p300_25241	Lgals3	p300	0.101539	-0.376763	-1.72563	0.767607	1	0.114861	0	FALSE
p300_25259	Otx2	p300	0.109687	0.415281	1.70809	0.767607	1	0.114861	0	FALSE
p300_25490	Fdft1	p300	0.109644	0.415326	1.70832	0.767607	1	0.114861	0	FALSE
p300_25505	Tdh	p300	0.113517	0.442043	1.70713	0.767607	1	0.114861	0	FALSE
p300_26183	Mlst8	p300	0.11508	-0.330181	-1.6407	0.767607	1	0.114861	0	FALSE
p300_26186	Traf7	p300	0.101553	0.495309	1.80301	0.767607	1	0.114861	0	FALSE
p300_26240	Wdr90	p300	0.117566	-0.371284	-1.64869	0.767607	1	0.114861	0	FALSE
p300_26363	Fance	p300	0.114018	0.37465	1.66607	0.767607	1	0.114861	0	FALSE
p300_26485	Btbd9	p300	0.111949	0.319206	1.65011	0.767607	1	0.114861	0	FALSE
p300_26583	Zfp799	p300	0.102148	-0.410005	-1.741	0.767607	1	0.114861	0	FALSE
p300_26728	Zfp57	p300	0.107312	0.432564	1.72984	0.767607	1	0.114861	0	FALSE
p300_26909	Ccnd3	p300	0.113385	0.355844	1.65972	0.767607	1	0.114861	0	FALSE
p300_27130	Wash1	p300	0.110954	0.483877	1.74848	0.767607	1	0.114861	0	FALSE
p300_27488	Anks3	p300	0.107151	-0.392504	-1.707	0.767607	1	0.114861	0	FALSE
p300_27696	Comt	p300	0.109572	-0.368799	-1.68334	0.767607	1	0.114861	0	FALSE
p300_27718	B3gnt5	p300	0.115389	-0.409334	-1.67866	0.767607	1	0.114861	0	FALSE
p300_27722	Abcc5	p300	0.102922	0.51763	1.81496	0.767607	1	0.114861	0	FALSE
[truncated: 13,416 more rows]

## Sheet: met-acc
Methylation - accessibility correlations
Mean r:	-0.0898748
Mean r (significant associations)	-0.685183
Locus	Gene	Annotation	p	r	t	FDR adjusted p-value	Bonferroni adjusted p-value	`-log10(FDR adjusted p-value)`	`-log10(Bonferroni adjusted p-value)`	Significant
CGI_8270		CGI	7.97139e-12	-0.987539	-22.625	5.55208e-08	5.55208e-08	7.25554	7.25554	TRUE
ENSMUSG00000032303_4		Introns	2.45181e-09	0.955244	12.5065	8.19298e-05	8.19298e-05	4.08656	4.08656	TRUE
ENSMUSG00000030231_15		Introns	3.26773e-08	-0.898258	-8.90944	0.000545973	0.00109195	3.26283	2.9618	TRUE
active_enhancers_7073		Active enhancers	4.75589e-07	-0.841892	-7.14919	0.00134925	0.00134925	2.86991	2.86991	TRUE
active_enhancers_5814		Active enhancers	1.19079e-06	-0.795506	-6.43155	0.00168913	0.00337826	2.77234	2.47131	TRUE
primed_enhancers_358		Primed enhancers	1.37254e-06	-0.813083	-6.55109	0.00286175	0.00286175	2.54337	2.54337	TRUE
DHS_15633		DHS	1.21331e-06	-0.895192	-7.77924	0.00322558	0.00645116	2.49139	2.19036	TRUE
DHS_42698		DHS	9.45094e-07	-0.922974	-8.64684	0.00322558	0.00502506	2.49139	2.29886	TRUE
ENSMUSE00000660806_ENSMUSE00000859552_ENSMUSE00000727374		Exons	3.11215e-07	-0.891051	-8.09399	0.00403583	0.00403583	2.39407	2.39407	TRUE
ENSMUSG00000002500		non-CGI promoters	2.82303e-06	-0.732355	-5.79192	0.00514516	0.00808517	2.2886	2.09231	TRUE
ENSMUSG00000022652		non-CGI promoters	3.59299e-06	-0.754043	-5.85374	0.00514516	0.0102903	2.2886	1.98757	TRUE
Oct4_5258		2004-10-01	3.43321e-05	-0.863026	-6.15981	0.00563046	0.00563046	2.24946	2.24946	TRUE
ENSMUSG00000025104_2		Introns	5.46094e-07	-0.790923	-6.59066	0.00608276	0.0182483	2.2159	1.73878	TRUE
ENSMUSG00000002265_8		Introns	9.00495e-07	-0.76395	-6.26467	0.00752274	0.030091	2.12362	1.52156	TRUE
ENSMUSG00000018286		non-CGI promoters	1.2124e-05	-0.682518	-5.19943	0.0115743	0.034723	1.9365	1.45938	TRUE
ENSMUSG00000022209		non-CGI promoters	1.6256e-05	-0.760255	-5.48919	0.0116393	0.0465571	1.93407	1.33201	TRUE
ENSMUSG00000035121		non-CGI promoters	2.57192e-05	-0.707273	-5.10142	0.014732	0.0736599	1.83174	1.13277	TRUE
ENSMUSG00000006932_2		Introns	3.16135e-06	-0.747537	-5.84794	0.017328	0.10564	1.76125	0.976173	TRUE
ENSMUSG00000038872_3		Introns	4.14842e-06	-0.74167	-5.74543	0.017328	0.138624	1.76125	0.858163	TRUE
ENSMUSG00000058756_4		Introns	3.20611e-06	-0.786055	-6.09843	0.017328	0.107135	1.76125	0.970068	TRUE
ENSMUSG00000062867		Introns	3.83311e-06	-0.734432	-5.72618	0.017328	0.128087	1.76125	0.892494	TRUE
Oct4_1020		2004-10-01	0.000239288	-0.706267	-4.46154	0.0196216	0.0392432	1.70727	1.40624	TRUE
ENSMUSG00000026074_17		Introns	5.35784e-06	-0.857696	-6.67263	0.0198931	0.179038	1.7013	0.747056	TRUE
active_enhancers_2312		Active enhancers	2.36097e-05	-0.750901	-5.33307	0.0216716	0.0669806	1.66411	1.17405	TRUE
active_enhancers_5337		Active enhancers	3.81946e-05	-0.687235	-4.91576	0.0216716	0.108358	1.66411	0.965139	TRUE
active_enhancers_6884		Active enhancers	3.76196e-05	-0.801081	-5.51819	0.0216716	0.106727	1.66411	0.971727	TRUE
ENSMUSE00001348687_ENSMUSE00000791562_ENSMUSE00000274240_ENSMUSE00000759616		Exons	3.36412e-06	0.764999	5.93914	0.0218129	0.0436258	1.66129	1.36026	TRUE
DHS_126822		DHS	1.2654e-05	-0.854351	-6.36697	0.022427	0.0672811	1.64923	1.17211	TRUE
ENSMUSG00000036661_16		Introns	6.92901e-06	-0.749128	-5.65443	0.023154	0.23154	1.63537	0.635374	TRUE
CGI_3488		CGI	7.47055e-06	0.747405	5.62493	0.0260162	0.0520324	1.58476	1.28373	TRUE
DHS_157878		DHS	2.09516e-05	-0.873564	-6.47138	0.0278499	0.1114	1.55518	0.953116	TRUE
ENSMUSG00000017764		CGI promoters	2.79965e-05	-0.695621	-5.03133	0.0336438	0.152665	1.47309	0.816261	TRUE
ENSMUSG00000020537		CGI promoters	2.47858e-05	-0.689768	-5.0411	0.0336438	0.135157	1.47309	0.869161	TRUE
ENSMUSG00000029363		CGI promoters	3.65674e-05	-0.717799	-5.0506	0.0336438	0.199402	1.47309	0.70027	TRUE
ENSMUSG00000031754		CGI promoters	3.91819e-05	-0.668727	-4.84354	0.0336438	0.213659	1.47309	0.670279	TRUE
ENSMUSG00000031825		CGI promoters	4.82492e-05	-0.680741	-4.82882	0.0336438	0.263103	1.47309	0.579875	TRUE
ENSMUSG00000035370		CGI promoters	4.93582e-05	-0.689517	-4.85436	0.0336438	0.26915	1.47309	0.570005	TRUE
ENSMUSG00000037991		CGI promoters	2.69353e-05	-0.715826	-5.12564	0.0336438	0.146878	1.47309	0.833043	TRUE
ENSMUSG00000078441		CGI promoters	4.93582e-05	-0.689517	-4.85436	0.0336438	0.26915	1.47309	0.570005	TRUE
Oct4_687		2004-10-01	0.000627585	-0.727177	-4.23732	0.034308	0.102924	1.4646	0.987483	TRUE
active_enhancers_5983		Active enhancers	7.4917e-05	-0.742858	-4.96253	0.0354232	0.212539	1.45071	0.67256	TRUE
CGI_12629		CGI	2.07741e-05	-0.722578	-5.22631	0.036173	0.144692	1.44162	0.839556	TRUE
CGI_1328		CGI	2.015e-05	-0.803118	-5.71875	0.036173	0.140345	1.44162	0.852804	TRUE
ENSMUSG00000002265		CGI promoters	7.61739e-05	-0.658522	-4.63028	0.0368813	0.415376	1.43319	0.381558	TRUE
ENSMUSG00000028706		CGI promoters	8.11619e-05	-0.675091	-4.66604	0.0368813	0.442576	1.43319	0.354012	TRUE
ENSMUSG00000051527		CGI promoters	7.04468e-05	-0.660819	-4.65891	0.0368813	0.384146	1.43319	0.415503	TRUE
ENSMUSG00000067786		CGI promoters	6.76699e-05	-0.653281	-4.64661	0.0368813	0.369004	1.43319	0.432969	TRUE
IAP_10393		IAP	0.000268236	-0.80797	-4.94409	0.0371295	0.108636	1.43028	0.964028	TRUE
IAP_1616		IAP	0.000150994	-0.792023	-5.02463	0.0371295	0.0611525	1.43028	1.21359	TRUE
IAP_6733		IAP	0.000275034	-0.757084	-4.63533	0.0371295	0.111389	1.43028	0.953159	TRUE
super_enhancers_4282		Super enhancers	9.38669e-05	-0.724054	-4.81054	0.0374529	0.0749058	1.42651	1.12548	TRUE
super_enhancers_4415		Super enhancers	6.58433e-05	-0.815626	-5.45976	0.0374529	0.052543	1.42651	1.27949	TRUE
DHS_10931		DHS	4.00511e-05	-0.843669	-5.87992	0.0393991	0.212951	1.40451	0.671719	TRUE
DHS_148962		DHS	5.18702e-05	-0.753323	-5.12272	0.0393991	0.275794	1.40451	0.559416	TRUE
DHS_9639		DHS	5.16085e-05	-0.792806	-5.36336	0.0393991	0.274402	1.40451	0.561612	TRUE
ENSMUSG00000031849_2		Introns	1.38889e-05	-0.787052	-5.70575	0.0421921	0.464113	1.37477	0.333377	TRUE
CGI_4470		CGI	3.05568e-05	-0.865593	-6.23255	0.0425657	0.212828	1.37094	0.671971	TRUE
ENSMUSG00000020534_6		Introns	1.67007e-05	-0.7487	-5.41649	0.046506	0.558072	1.33249	0.25331	TRUE
ENSMUSG00000000340		non-CGI promoters	0.000181286	-0.64065	-4.33546	0.0472002	0.519203	1.32606	0.284663	TRUE
ENSMUSG00000017453		non-CGI promoters	0.000118539	-0.636483	-4.44393	0.0472002	0.339497	1.32606	0.469164	TRUE
ENSMUSG00000018727		non-CGI promoters	0.000167665	-0.634203	-4.34044	0.0472002	0.480194	1.32606	0.318584	TRUE
ENSMUSG00000022583		non-CGI promoters	0.000165229	-0.718559	-4.62063	0.0472002	0.473214	1.32606	0.324942	TRUE
ENSMUSG00000025507		non-CGI promoters	0.000170029	-0.682658	-4.48029	0.0472002	0.486963	1.32606	0.312504	TRUE
ENSMUSG00000029084		non-CGI promoters	0.00012796	-0.642772	-4.43991	0.0472002	0.366478	1.32606	0.435952	TRUE
CTCF_18136		CTCF	1.70614e-05	-0.877692	-6.60349	0.0473625	0.0947249	1.32457	1.02354	TRUE
CTCF_31818		CTCF	1.00254e-05	-0.806604	-5.94816	0.0473625	0.0556612	1.32457	1.25445	TRUE
super_enhancers_2596		Super enhancers	0.000243312	-0.681821	-4.37176	0.0485408	0.194163	1.31389	0.711833	TRUE
super_enhancers_4542		Super enhancers	0.000225742	-0.696021	-4.44216	0.0485408	0.180143	1.31389	0.744384	TRUE
p300_15759		p300	0.000136534	-0.712474	-4.65294	0.0500397	0.300238	1.30069	0.522534	TRUE
p300_23438		p300	0.000124449	-0.75367	-4.86502	0.0500397	0.273662	1.30069	0.562785	TRUE
p300_4759		p300	8.4119e-05	-0.824869	-5.45948	0.0500397	0.184978	1.30069	0.732881	TRUE
p300_6535		p300	2.76384e-05	-0.867764	-6.29559	0.0500397	0.0607768	1.30069	1.21626	TRUE
p300_7053		p300	7.24585e-05	-0.813059	-5.40891	0.0500397	0.159336	1.30069	0.797686	TRUE
p300_8394		p300	0.000133266	-0.795778	-5.08932	0.0500397	0.293052	1.30069	0.533055	TRUE
ENSMUSG00000021474_4		Introns	2.15315e-05	-0.842925	-6.06774	0.0504921	0.719495	1.29678	0.142972	TRUE
ENSMUSG00000028013_2		Introns	2.26652e-05	-0.871946	-6.42121	0.0504921	0.757381	1.29678	0.120685	TRUE
ENSMUSG00000028248_6		Introns	2.24212e-05	-0.775433	-5.49205	0.0504921	0.749226	1.29678	0.125387	TRUE
CGI_1651		CGI	4.37611e-05	-0.649129	-4.75128	0.0507993	0.304796	1.29414	0.515991	TRUE
CGI_9697		CGI	5.20341e-05	0.7789	5.26923	0.051774	0.362418	1.28589	0.440791	TRUE
ENSMUSE00000886905_ENSMUSE00000554805		Exons	1.2014e-05	-0.884416	-6.83269	0.0519324	0.155797	1.28456	0.80744	TRUE
ENSMUSG00000006777_5		Introns	2.57212e-05	-0.853847	-6.13768	0.052582	0.8595	1.27916	0.065754	TRUE
ENSMUSG00000026609_65		Introns	2.79185e-05	-0.725031	-5.1573	0.052582	0.932926	1.27916	0.0301528	TRUE
ENSMUSG00000079625_1		Introns	2.83241e-05	-0.714496	-5.10618	0.052582	0.946477	1.27916	0.0238901	TRUE
ENSMUSG00000021337_4		Introns	3.03547e-05	-0.744367	-5.22843	0.0530938	1	1.27496	0	TRUE
ENSMUSG00000026784_6		Introns	3.25683e-05	-0.833364	-5.83945	0.0530938	1	1.27496	0	TRUE
ENSMUSG00000026879_8		Introns	3.49552e-05	-0.740611	-5.16982	0.0530938	1	1.27496	0	TRUE
ENSMUSG00000036526_3		Introns	3.4953e-05	-0.802953	-5.55441	0.0530938	1	1.27496	0	TRUE
ENSMUSG00000041949_3		Introns	3.89135e-05	-0.860208	-6.0821	0.0541805	1	1.26616	0	TRUE
ENSMUSG00000045980_7		Introns	3.73352e-05	-0.697275	-4.96011	0.0541805	1	1.26616	0	TRUE
Oct4_4020		2004-10-01	0.00132272	-0.712722	-3.93523	0.0542314	0.216926	1.26575	0.663689	TRUE
ENSMUSG00000040563		CGI promoters	0.000129505	-0.625407	-4.38998	0.0543225	0.706193	1.26502	0.151077	TRUE
ENSMUSG00000036323		CGI promoters	0.00014443	-0.647961	-4.42041	0.0562555	0.787577	1.24984	0.103707	TRUE
ENSMUSG00000001786_5		Introns	4.3352e-05	-0.734758	-5.0806	0.0567359	1	1.24614	0	TRUE
ENSMUSG00000020721_13		Introns	4.41445e-05	-0.702437	-4.93461	0.0567359	1	1.24614	0	TRUE
ENSMUSG00000063919		CGI promoters	0.000156953	-0.645308	-4.38935	0.0570575	0.855862	1.24369	0.0675961	TRUE
ENSMUSG00000029246_6		Introns	4.76317e-05	-0.83948	-5.78047	0.0589504	1	1.22951	0	TRUE
ENSMUSG00000025081_14		Introns	5.15003e-05	-0.77918	-5.27406	0.0595123	1	1.22539	0	TRUE
ENSMUSG00000032818_14		Introns	5.16476e-05	-0.85361	-5.90835	0.0595123	1	1.22539	0	TRUE
ENSMUSG00000029610_3		Introns	5.66043e-05	-0.727292	-4.97037	0.0603397	1	1.2194	0	TRUE
ENSMUSG00000031833_19		Introns	5.77828e-05	-0.850903	-5.84017	0.0603397	1	1.2194	0	TRUE
ENSMUSG00000079042_1		Introns	5.65713e-05	-0.667165	-4.73924	0.0603397	1	1.2194	0	TRUE
ENSMUSG00000000001		CGI promoters	0.000331894	-0.611348	-4.08783	0.0623636	1	1.20507	0	TRUE
ENSMUSG00000000365		CGI promoters	0.000186276	-0.690789	-4.4811	0.0623636	1	1.20507	0	TRUE
ENSMUSG00000002396		CGI promoters	0.000265115	-0.637289	-4.21677	0.0623636	1	1.20507	0	TRUE
ENSMUSG00000020799		CGI promoters	0.000307492	-0.622892	-4.1373	0.0623636	1	1.20507	0	TRUE
ENSMUSG00000020901		CGI promoters	0.000252077	-0.658876	-4.29088	0.0623636	1	1.20507	0	TRUE
ENSMUSG00000021253		CGI promoters	0.000315449	-0.604577	-4.08733	0.0623636	1	1.20507	0	TRUE
ENSMUSG00000023980		CGI promoters	0.000263284	-0.628222	-4.19563	0.0623636	1	1.20507	0	TRUE
ENSMUSG00000027341		CGI promoters	0.000266541	-0.637106	-4.21473	0.0623636	1	1.20507	0	TRUE
ENSMUSG00000028970		CGI promoters	0.000287013	-0.625271	-4.16321	0.0623636	1	1.20507	0	TRUE
ENSMUSG00000029312		CGI promoters	0.000342825	-0.619098	-4.09636	0.0623636	1	1.20507	0	TRUE
ENSMUSG00000035139		CGI promoters	0.000343097	-0.610191	-4.07549	0.0623636	1	1.20507	0	TRUE
ENSMUSG00000043017		CGI promoters	0.000284994	-0.625514	-4.16587	0.0623636	1	1.20507	0	TRUE
ENSMUSG00000055430		CGI promoters	0.000224086	-0.69627	-4.44524	0.0623636	1	1.20507	0	TRUE
ENSMUSG00000070953		CGI promoters	0.000279962	-0.645123	-4.22158	0.0623636	1	1.20507	0	TRUE
ENSMUSG00000079019		CGI promoters	0.00022026	-0.625284	-4.23976	0.0623636	1	1.20507	0	TRUE
ENSMUSG00000040234_12		Introns	6.24377e-05	-0.655611	-4.67564	0.0632248	1	1.19911	0	TRUE
ENSMUSG00000023433		non-CGI promoters	0.000314761	-0.651175	-4.20342	0.0643911	0.901476	1.19117	0.045046	TRUE
ENSMUSG00000028689		non-CGI promoters	0.000293896	-0.607003	-4.11327	0.0643911	0.841719	1.19117	0.0748326	TRUE
ENSMUSG00000047021		non-CGI promoters	0.000287694	-0.755553	-4.61344	0.0643911	0.823955	1.19117	0.0840963	TRUE
super_enhancers_39		Super enhancers	0.000409637	-0.652326	-4.12757	0.065378	0.32689	1.18457	0.485598	TRUE
ENSMUSG00000020273_13		Introns	7.32356e-05	-0.828556	-5.53694	0.0661416	1	1.17953	0	TRUE
ENSMUSG00000020424_5		Introns	7.11882e-05	-0.770182	-5.12305	0.0661416	1	1.17953	0	TRUE
ENSMUSG00000022871_9		Introns	7.25473e-05	-0.797917	-5.29503	0.0661416	1	1.17953	0	TRUE
ENSMUSG00000032897_11		Introns	6.75146e-05	-0.690317	-4.77063	0.0661416	1	1.17953	0	TRUE
p300_11612		p300	0.000236214	-0.77793	-4.79495	0.0671103	0.519434	1.17321	0.284469	TRUE
p300_19276		p300	0.000244148	-0.793458	-4.87796	0.0671103	0.536882	1.17321	0.270121	TRUE
ENSMUSG00000001151_41		Introns	8.17067e-05	-0.647744	-4.57856	0.0699201	1	1.1554	0	TRUE
ENSMUSG00000020652_12		Introns	8.51456e-05	-0.79344	-5.21444	0.0699201	1	1.1554	0	TRUE
ENSMUSG00000020654_19		Introns	8.51456e-05	-0.79344	-5.21444	0.0699201	1	1.1554	0	TRUE
ENSMUSG00000039987_5		Introns	8.57889e-05	-0.778693	-5.11733	0.0699201	1	1.1554	0	TRUE
ENSMUSG00000021022		CGI promoters	0.000433856	-0.610713	-4.00752	0.070026	1	1.15474	0	TRUE
ENSMUSG00000025069		CGI promoters	0.000436619	-0.639428	-4.07432	0.070026	1	1.15474	0	TRUE
ENSMUSG00000035095		CGI promoters	0.000406148	-0.675358	-4.19651	0.070026	1	1.15474	0	TRUE
ENSMUSG00000079316		CGI promoters	0.000433404	-0.6852	-4.20716	0.070026	1	1.15474	0	TRUE
DHS_156543		DHS	0.000106563	-0.78698	-5.10216	0.0708244	0.566595	1.14982	0.246727	TRUE
ENSMUSG00000000804_12		Introns	0.000106871	-0.802232	-5.2043	0.0710288	1	1.14857	0	TRUE
ENSMUSG00000001150_16		Introns	0.000137076	-0.750678	-4.82066	0.0710288	1	1.14857	0	TRUE
ENSMUSG00000001750_19		Introns	9.65393e-05	-0.837826	-5.53329	0.0710288	1	1.14857	0	TRUE
ENSMUSG00000002031_8		Introns	0.000119012	-0.783718	-5.04715	0.0710288	1	1.14857	0	TRUE
ENSMUSG00000004356_40		Introns	0.000142415	-0.72332	-4.68462	0.0710288	1	1.14857	0	TRUE
ENSMUSG00000004530_4		Introns	0.000131141	-0.796256	-5.09766	0.0710288	1	1.14857	0	TRUE
ENSMUSG00000012519_4		Introns	0.000141229	-0.688643	-4.5547	0.0710288	1	1.14857	0	TRUE
ENSMUSG00000018809_3		Introns	0.000124985	-0.703628	-4.6446	0.0710288	1	1.14857	0	TRUE
ENSMUSG00000020332_9		Introns	9.99544e-05	-0.659412	-4.55771	0.0710288	1	1.14857	0	TRUE
ENSMUSG00000020340_32		Introns	0.000133709	-0.738073	-4.76817	0.0710288	1	1.14857	0	TRUE
ENSMUSG00000025870_2		Introns	0.000141087	-0.639705	-4.404	0.0710288	1	1.14857	0	TRUE
ENSMUSG00000027312_27		Introns	0.000131171	-0.829434	-5.35364	0.0710288	1	1.14857	0	TRUE
ENSMUSG00000028683_5		Introns	0.000110119	-0.77137	-4.99765	0.0710288	1	1.14857	0	TRUE
ENSMUSG00000031959_14		Introns	0.000139913	-0.750039	-4.81128	0.0710288	1	1.14857	0	TRUE
ENSMUSG00000032291_3		Introns	0.000101043	-0.659082	-4.55367	0.0710288	1	1.14857	0	TRUE
ENSMUSG00000032649_11		Introns	0.000141027	-0.763844	-4.87977	0.0710288	1	1.14857	0	TRUE
ENSMUSG00000032796_29		Introns	0.000137487	-0.750585	-4.81929	0.0710288	1	1.14857	0	TRUE
ENSMUSG00000036473_10		Introns	0.00013218	-0.701866	-4.62165	0.0710288	1	1.14857	0	TRUE
ENSMUSG00000036986_1		Introns	0.000128447	-0.813062	-5.22556	0.0710288	1	1.14857	0	TRUE
ENSMUSG00000038845_3		Introns	0.00010844	-0.639219	-4.47619	0.0710288	1	1.14857	0	TRUE
ENSMUSG00000039057_32		Introns	0.000100374	-0.746873	-4.8958	0.0710288	1	1.14857	0	TRUE
ENSMUSG00000042707_3		Introns	0.000137312	-0.700659	-4.60603	0.0710288	1	1.14857	0	TRUE
ENSMUSG00000057156_3		Introns	8.97753e-05	-0.662665	-4.59772	0.0710288	1	1.14857	0	TRUE
ENSMUSG00000057176_1		Introns	0.000123994	-0.727674	-4.74435	0.0710288	1	1.14857	0	TRUE
ENSMUSG00000063884_19		Introns	0.000121903	-0.814566	-5.25423	0.0710288	1	1.14857	0	TRUE
ENSMUSG00000087141_1		Introns	0.000115881	-0.664255	-4.53113	0.0710288	1	1.14857	0	TRUE
ENSMUSG00000008435_6		Introns	0.000149616	-0.747933	-4.78056	0.0710833	1	1.14823	0	TRUE
ENSMUSG00000020283_3		Introns	0.000145616	-0.677025	-4.50667	0.0710833	1	1.14823	0	TRUE
ENSMUSG00000032246_3		Introns	0.000147483	-0.710019	-4.62056	0.0710833	1	1.14823	0	TRUE
ENSMUSG00000040006_8		Introns	0.000151033	-0.655904	-4.43067	0.0710833	1	1.14823	0	TRUE
ENSMUSG00000039202_2		Introns	0.000154292	-0.645856	-4.39574	0.0716085	1	1.14504	0	TRUE
ENSMUSG00000063704		CGI promoters	0.000468964	-0.582492	-3.92507	0.0730645	1	1.13629	0	TRUE
CGI_8762		CGI	8.51145e-05	-0.673669	-4.64803	0.0741028	0.592823	1.13017	0.227075	TRUE
ENSMUSE00000221421_ENSMUSE00000221421_ENSMUSE00000811109		Exons	3.51556e-05	-0.846742	-5.95525	0.0764586	0.455897	1.11657	0.341133	TRUE
ENSMUSE00000272609		Exons	2.95497e-05	-0.866322	-6.25356	0.0764586	0.3832	1.11657	0.416574	TRUE
ENSMUSE00000701994_ENSMUSE00000701994_ENSMUSE00001401774		Exons	3.53757e-05	-0.751757	-5.22411	0.0764586	0.458752	1.11657	0.338422	TRUE
ENSMUSG00000026687_10		Introns	0.000172398	-0.67157	-4.44031	0.0778945	1	1.10849	0	TRUE
ENSMUSG00000028741_4		Introns	0.000172498	-0.82154	-5.19529	0.0778945	1	1.10849	0	TRUE
ENSMUSG00000017550_14		Introns	0.000174877	-0.757072	-4.7778	0.0779157	1	1.10838	0	TRUE
ENSMUSG00000078853		non-CGI promoters	0.000409684	-0.631659	-4.07392	0.0782223	1	1.10667	0	TRUE
ENSMUSG00000036820_10		Introns	0.000180362	-0.802967	-5.04079	0.0793024	1	1.10071	0	TRUE
ENSMUSG00000020745_2		Introns	0.000186406	-0.801956	-5.02298	0.0798584	1	1.09768	0	TRUE
ENSMUSG00000029221_11		Introns	0.00018612	-0.755069	-4.74835	0.0798584	1	1.09768	0	TRUE
ENSMUSG00000015971		CGI promoters	0.00055335	-0.601797	-3.9154	0.0803102	1	1.09523	0	TRUE
ENSMUSG00000021953		CGI promoters	0.000544879	-0.676602	-4.10927	0.0803102	1	1.09523	0	TRUE
ENSMUSG00000028256		CGI promoters	0.000565503	-0.67518	-4.09339	0.0803102	1	1.09523	0	TRUE
ENSMUSG00000034429		CGI promoters	0.00057438	-0.650762	-4.02004	0.0803102	1	1.09523	0	TRUE
ENSMUSE00000317048_ENSMUSE00001392375		Exons	5.48448e-05	-0.835984	-5.70013	0.0810501	0.711227	1.09125	0.147991	TRUE
ENSMUSE00000363173_ENSMUSE00000804721		Exons	5.4267e-05	-0.740025	-5.04212	0.0810501	0.703735	1.09125	0.152591	TRUE
ENSMUSE00000732072_ENSMUSE00000732072_ENSMUSE00000389889_ENSMUSE00000389889_ENSMUSE00000389889		Exons	5.62501e-05	-0.851556	-5.85647	0.0810501	0.729451	1.09125	0.137004	TRUE
ENSMUSG00000030839_11		Introns	0.000192066	-0.754052	-4.7335	0.0812417	1	1.09022	0	TRUE
ENSMUSG00000002803		CGI promoters	0.000672276	-0.613156	-3.88092	0.0814649	1	1.08903	0	TRUE
ENSMUSG00000026170		CGI promoters	0.000615458	-0.572598	-3.82546	0.0814649	1	1.08903	0	TRUE
ENSMUSG00000026941		CGI promoters	0.000643692	-0.578981	-3.82405	0.0814649	1	1.08903	0	TRUE
ENSMUSG00000045100		CGI promoters	0.000657987	-0.613983	-3.88932	0.0814649	1	1.08903	0	TRUE
ENSMUSG00000049493		CGI promoters	0.000605513	-0.607584	-3.90062	0.0814649	1	1.08903	0	TRUE
ENSMUSG00000052751		CGI promoters	0.000636703	-0.605678	-3.88127	0.0814649	1	1.08903	0	TRUE
ENSMUSG00000035594		CGI promoters	0.000702768	-0.584043	-3.80729	0.0815361	1	1.08865	0	TRUE
ENSMUSG00000047036		CGI promoters	0.000696667	-0.667054	-4.00419	0.0815361	1	1.08865	0	TRUE
ENSMUSG00000000805		CGI promoters	0.000769842	-0.580553	-3.77292	0.0817616	1	1.08745	0	TRUE
ENSMUSG00000028656		CGI promoters	0.000751895	-0.573111	-3.76618	0.0817616	1	1.08745	0	TRUE
ENSMUSG00000031821		CGI promoters	0.000779682	-0.571725	-3.75263	0.0817616	1	1.08745	0	TRUE
ENSMUSG00000032263		CGI promoters	0.000728148	-0.610062	-3.84968	0.0817616	1	1.08745	0	TRUE
ENSMUSG00000048327		CGI promoters	0.000776446	-0.571884	-3.75419	0.0817616	1	1.08745	0	TRUE
ENSMUSG00000028690		non-CGI promoters	0.000492489	-0.588842	-3.92331	0.0829699	1	1.08108	0	TRUE
ENSMUSG00000039760		non-CGI promoters	0.000476875	-0.708093	-4.2545	0.0829699	1	1.08108	0	TRUE
ENSMUSG00000001768		non-CGI promoters	0.000528527	-0.622288	-3.97482	0.0840945	1	1.07523	0	TRUE
Nanog_10926		Nanog	0.000319346	-0.722648	-4.43556	0.0843097	0.398543	1.07412	0.399524	TRUE
Nanog_1818		Nanog	0.000472891	-0.737887	-4.37315	0.0843097	0.590168	1.07412	0.229024	TRUE
Nanog_1974		Nanog	0.000131384	-0.751996	-4.84012	0.0843097	0.163967	1.07412	0.785242	TRUE
Nanog_6698		Nanog	0.000347533	-0.764913	-4.5992	0.0843097	0.433721	1.07412	0.36279	TRUE
Nanog_8203		Nanog	0.000378475	-0.745977	-4.48054	0.0843097	0.472337	1.07412	0.325748	TRUE
Nanog_8323		Nanog	0.000451494	-0.755605	-4.46767	0.0843097	0.563465	1.07412	0.249133	TRUE
Nanog_9305		Nanog	0.000401446	-0.728756	-4.38794	0.0843097	0.501005	1.07412	0.300158	TRUE
p300_20127		p300	0.000346945	-0.693295	-4.30236	0.0847703	0.762932	1.07176	0.117514	TRUE
p300_10181		p300	0.00042387	-0.79271	-4.68858	0.0848698	0.93209	1.07125	0.030542	TRUE
p300_27302		p300	0.000424542	-0.792655	-4.68771	0.0848698	0.933568	1.07125	0.0298542	TRUE
ENSMUSG00000027177_9		Introns	0.000203732	-0.782703	-4.87053	0.0850991	1	1.07008	0	TRUE
ENSMUSG00000031860		CGI promoters	0.000849262	-0.585433	-3.75221	0.0873778	1	1.0586	0	TRUE
active_enhancers_102		Active enhancers	0.000475923	-0.681718	-4.16713	0.0880289	1	1.05537	0	TRUE
active_enhancers_1860		Active enhancers	0.000384869	-0.654592	-4.15263	0.0880289	1	1.05537	0	TRUE
active_enhancers_2355		Active enhancers	0.000496462	-0.736081	-4.34976	0.0880289	1	1.05537	0	TRUE
active_enhancers_4879		Active enhancers	0.000399699	-0.701046	-4.28512	0.0880289	1	1.05537	0	TRUE
active_enhancers_5686		Active enhancers	0.000423779	-0.673799	-4.17874	0.0880289	1	1.05537	0	TRUE
active_enhancers_576		Active enhancers	0.000456991	-0.659379	-4.11375	0.0880289	1	1.05537	0	TRUE
active_enhancers_5886		Active enhancers	0.00044717	-0.628472	-4.03989	0.0880289	1	1.05537	0	TRUE
active_enhancers_6797		Active enhancers	0.000316232	-0.737255	-4.49929	0.0880289	0.89715	1.05537	0.0471349	TRUE
active_enhancers_70		Active enhancers	0.000223249	-0.708617	-4.4913	0.0880289	0.633357	1.05537	0.198351	TRUE
active_enhancers_7855		Active enhancers	0.000265203	-0.627975	-4.1929	0.0880289	0.75238	1.05537	0.123563	TRUE
active_enhancers_747		Active enhancers	0.000534089	-0.631947	-3.99464	0.08913	1	1.04998	0	TRUE
ENSMUSG00000003559		non-CGI promoters	0.000854647	-0.576504	-3.73344	0.0891372	1	1.04994	0	TRUE
ENSMUSG00000021090		non-CGI promoters	0.000778245	-0.580135	-3.76882	0.0891372	1	1.04994	0	TRUE
ENSMUSG00000024677		non-CGI promoters	0.000781047	-0.770207	-4.35411	0.0891372	1	1.04994	0	TRUE
ENSMUSG00000029658		non-CGI promoters	0.000852756	-0.568275	-3.71914	0.0891372	1	1.04994	0	TRUE
ENSMUSG00000030244		non-CGI promoters	0.000871453	-0.645888	-3.877	0.0891372	1	1.04994	0	TRUE
ENSMUSG00000035227		non-CGI promoters	0.000785924	-0.597555	-3.8	0.0891372	1	1.04994	0	TRUE
ENSMUSG00000046585		non-CGI promoters	0.000701316	-0.592853	-3.8253	0.0891372	1	1.04994	0	TRUE
ENSMUSG00000049593		non-CGI promoters	0.000795542	0.688194	4.02433	0.0891372	1	1.04994	0	TRUE
ENSMUSG00000061894		non-CGI promoters	0.000638137	-0.605593	-3.88041	0.0891372	1	1.04994	0	TRUE
ENSMUSG00000074165		non-CGI promoters	0.000634838	-0.587889	-3.84553	0.0891372	1	1.04994	0	TRUE
ENSMUSG00000015437		non-CGI promoters	0.000905796	-0.591954	-3.74502	0.0894552	1	1.04839	0	TRUE
ENSMUSG00000042507_9		Introns	0.000217841	-0.663823	-4.34831	0.089869	1	1.04639	0	TRUE
ENSMUSG00000022472_15		Introns	0.000222754	-0.652911	-4.31001	0.0907751	1	1.04203	0	TRUE
p300_27038		p300	0.000538622	-0.766129	-4.46032	0.0911099	1	1.04043	0	TRUE
p300_28929		p300	0.000509959	-0.78617	-4.58662	0.0911099	1	1.04043	0	TRUE
ENSMUSG00000026203		CGI promoters	0.000904916	-0.558011	-3.68309	0.0913797	1	1.03915	0	TRUE
ENSMUSE00000126826_ENSMUSE00000126826_ENSMUSE00000126826		Exons	7.14287e-05	-0.813445	-5.4165	0.091845	0.926287	1.03694	0.0332543	TRUE
ENSMUSE00000139126		Exons	0.000104103	-0.802984	-5.21803	0.091845	1	1.03694	0	TRUE
ENSMUSE00000146233_ENSMUSE00000146233_ENSMUSE00000146233		Exons	9.92972e-05	-0.734492	-4.84035	0.091845	1	1.03694	0	TRUE
ENSMUSE00000535940		Exons	0.000113075	-0.800604	-5.17482	0.091845	1	1.03694	0	TRUE
ENSMUSE00000600779_ENSMUSE00001377014		Exons	8.93709e-05	-0.662801	-4.59941	0.091845	1	1.03694	0	TRUE
ENSMUSE00000742690_ENSMUSE00000711080_ENSMUSE00000711080_ENSMUSE00000462887		Exons	0.000113319	-0.621486	-4.41687	0.091845	1	1.03694	0	TRUE
ENSMUSE00000750923_ENSMUSE00000953904_ENSMUSE00000947457_ENSMUSE00000950401_ENSMUSE00000706105_ENSMUSE00000639520_ENSMUSE00000465679_ENSMUSE00000639524_ENSMUSE00000639524		Exons	8.14292e-05	-0.674993	-4.66479	0.091845	1	1.03694	0	TRUE
ENSMUSG00000020876		CGI promoters	0.000937125	-0.564601	-3.68379	0.0929117	1	1.03193	0	TRUE
ENSMUSG00000042743_4		Introns	0.000231687	-0.73369	-4.58109	0.0932776	1	1.03022	0	TRUE
ENSMUSG00000047603		CGI promoters	0.000967386	-0.608712	-3.75863	0.0941992	1	1.02595	0	TRUE
active_enhancers_5844		Active enhancers	0.000600331	-0.607909	-3.90393	0.0946188	1	1.02402	0	TRUE
active_enhancers_1638		Active enhancers	0.000935257	-0.711212	-4.04686	0.0946922	1	1.02369	0	TRUE
active_enhancers_2443		Active enhancers	0.000987647	-0.742447	-4.14683	0.0946922	1	1.02369	0	TRUE
active_enhancers_3196		Active enhancers	0.000870534	-0.747592	-4.21169	0.0946922	1	1.02369	0	TRUE
active_enhancers_374		Active enhancers	0.000726607	-0.641618	-3.92354	0.0946922	1	1.02369	0	TRUE
active_enhancers_389		Active enhancers	0.00068644	-0.622353	-3.89517	0.0946922	1	1.02369	0	TRUE
active_enhancers_5317		Active enhancers	0.00105098	-0.663121	-3.86163	0.0946922	1	1.02369	0	TRUE
active_enhancers_5342		Active enhancers	0.000764225	-0.676227	-4.00113	0.0946922	1	1.02369	0	TRUE
active_enhancers_5593		Active enhancers	0.000857299	-0.613587	-3.80679	0.0946922	1	1.02369	0	TRUE
active_enhancers_5740		Active enhancers	0.00106808	-0.66244	-3.85456	0.0946922	1	1.02369	0	TRUE
active_enhancers_6759		Active enhancers	0.000899914	-0.622071	-3.81034	0.0946922	1	1.02369	0	TRUE
active_enhancers_7406		Active enhancers	0.000785916	-0.597555	-3.8	0.0946922	1	1.02369	0	TRUE
active_enhancers_7959		Active enhancers	0.000958322	-0.619513	-3.78488	0.0946922	1	1.02369	0	TRUE
active_enhancers_8658		Active enhancers	0.000791951	-0.649756	-3.9171	0.0946922	1	1.02369	0	TRUE
active_enhancers_907		Active enhancers	0.00103675	-0.616281	-3.75299	0.0946922	1	1.02369	0	TRUE
active_enhancers_1438		Active enhancers	0.00110242	-0.756332	-4.16852	0.0947749	1	1.02331	0	TRUE
ENSMUSG00000033439		non-CGI promoters	0.00100767	-0.617454	-3.76453	0.0948913	1	1.02277	0	TRUE
ENSMUSG00000034706		non-CGI promoters	0.00106024	-0.595061	-3.7021	0.0948913	1	1.02277	0	TRUE
ENSMUSG00000066964		non-CGI promoters	0.00104126	-0.560446	-3.6442	0.0948913	1	1.02277	0	TRUE
Oct4_2251		2004-10-01	0.00289846	-0.644424	-3.47474	0.0950695	0.475348	1.02196	0.322989	TRUE
active_enhancers_566		Active enhancers	0.00117303	-0.717918	-3.99422	0.0950829	1	1.0219	0	TRUE
active_enhancers_7345		Active enhancers	0.00115575	-0.591512	-3.66808	0.0950829	1	1.0219	0	TRUE
ENSMUSG00000089832_5		Introns	0.000239964	-0.746708	-4.62865	0.0954601	1	1.02018	0	TRUE
DHS_141251		DHS	0.000161639	-0.823449	-5.2327	0.095493	0.859437	1.02003	0.0657861	TRUE
ENSMUSG00000026857_6		Introns	0.000246675	-0.70523	-4.44849	0.0969752	1	1.01334	0	TRUE
ENSMUSG00000001151_26		Introns	0.000255855	-0.680099	-4.35119	0.0973622	1	1.01161	0	TRUE
ENSMUSG00000026131_74		Introns	0.000254681	-0.658524	-4.28683	0.0973622	1	1.01161	0	TRUE
ENSMUSG00000026589_16		Introns	0.0002564	-0.680026	-4.35032	0.0973622	1	1.01161	0	TRUE
Nanog_11189		Nanog	0.000706292	-0.654316	-3.96505	0.0979392	0.881453	1.00904	0.0548009	TRUE
Nanog_4040		Nanog	0.000654759	-0.758781	-4.35882	0.0979392	0.817139	1.00904	0.087704	TRUE
DHS_30734		DHS	0.000185316	-0.819409	-5.15418	0.0985328	0.985328	1.00642	0.00641927	TRUE
ENSMUSG00000020419		non-CGI promoters	0.00118419	-0.600373	-3.6778	0.099237	1	1.00333	0	TRUE
ENSMUSG00000030111		non-CGI promoters	0.00121274	-0.589513	-3.64906	0.099237	1	1.00333	0	TRUE
ENSMUSG00000039958		non-CGI promoters	0.00118288	-0.610784	-3.69946	0.099237	1	1.00333	0	TRUE
ENSMUSG00000069844_5		Introns	0.000265232	-0.715587	-4.46538	0.0995841	1	1.00181	0	TRUE
active_enhancers_2194		Active enhancers	0.00151968	-0.634376	-3.67002	0.099787	1	1.00093	0	TRUE
active_enhancers_2428		Active enhancers	0.00141524	-0.727118	-3.96297	0.099787	1	1.00093	0	TRUE
active_enhancers_3711		Active enhancers	0.00154434	-0.63366	-3.6631	0.099787	1	1.00093	0	TRUE
active_enhancers_3942		Active enhancers	0.00134846	-0.594893	-3.62572	0.099787	1	1.00093	0	TRUE
active_enhancers_5680		Active enhancers	0.00141435	-0.637546	-3.70087	0.099787	1	1.00093	0	TRUE
active_enhancers_6479		Active enhancers	0.00137577	-0.604362	-3.63798	0.099787	1	1.00093	0	TRUE
active_enhancers_6815		Active enhancers	0.00158187	-0.609127	-3.60251	0.099787	1	1.00093	0	TRUE
active_enhancers_7273		Active enhancers	0.0015828	-0.688461	-3.79697	0.099787	1	1.00093	0	TRUE
active_enhancers_7643		Active enhancers	0.00132922	-0.666589	-3.79394	0.099787	1	1.00093	0	TRUE
active_enhancers_8489		Active enhancers	0.00156882	-0.722538	-3.91056	0.099787	1	1.00093	0	TRUE
ENSMUSE00000213020		Exons	0.000132362	-0.82918	-5.34838	0.100969	1	0.995813	0	FALSE
ENSMUSG00000024646_4		Introns	0.000275188	-0.66647	-4.28725	0.10148	1	0.99362	0	FALSE
ENSMUSG00000026662_9		Introns	0.000276355	-0.727687	-4.50106	0.10148	1	0.99362	0	FALSE
super_enhancers_1475		Super enhancers	0.000769154	-0.650926	-3.92933	0.102298	0.613785	0.990135	0.211984	FALSE
ENSMUSG00000048218		CGI promoters	0.00106942	-0.559385	-3.63416	0.102308	1	0.990092	0	FALSE
active_enhancers_5253		Active enhancers	0.00166051	-0.576139	-3.52443	0.10241	1	0.989656	0	FALSE
ENSMUSG00000069874		non-CGI promoters	0.0012933	-0.586822	-3.62363	0.102889	1	0.98763	0	FALSE
ENSMUSG00000026854_10		Introns	0.000283859	-0.756011	-4.61997	0.103102	1	0.986731	0	FALSE
ENSMUSG00000038990		CGI promoters	0.00110045	-0.575098	-3.6528	0.103461	1	0.985224	0	FALSE
DHS_65052		DHS	0.000214558	-0.765345	-4.75649	0.103709	1	0.984182	0	FALSE
active_enhancers_4859		Active enhancers	0.00173198	-0.654745	-3.67513	0.104545	1	0.980696	0	FALSE
ENSMUSE00000174008_ENSMUSE00000174008_ENSMUSE00000174008		Exons	0.000153885	-0.775911	-4.91985	0.104715	1	0.979989	0	FALSE
ENSMUSE00000505481		Exons	0.00014557	-0.647712	-4.41747	0.104715	1	0.979989	0	FALSE
ENSMUSE00000636263		Exons	0.000169573	-0.682746	-4.48136	0.104715	1	0.979989	0	FALSE
ENSMUSE00001255341_ENSMUSE00001255341_ENSMUSE00001255341_ENSMUSE00001255341		Exons	0.000162296	-0.806168	-5.09798	0.104715	1	0.979989	0	FALSE
ENSMUSG00000028133		non-CGI promoters	0.00139719	-0.583558	-3.59302	0.104762	1	0.979797	0	FALSE
ENSMUSG00000031933		non-CGI promoters	0.00142657	-0.582673	-3.58477	0.104762	1	0.979797	0	FALSE
ENSMUSG00000036949		non-CGI promoters	0.00141354	-0.663881	-3.76634	0.104762	1	0.979797	0	FALSE
ENSMUSG00000019368_3		Introns	0.000292255	-0.624648	-4.15641	0.105011	1	0.978766	0	FALSE
ENSMUSG00000025137		CGI promoters	0.00119611	-0.547021	-3.57913	0.105437	1	0.977008	0	FALSE
ENSMUSG00000040701		CGI promoters	0.00118857	-0.563371	-3.60816	0.105437	1	0.977008	0	FALSE
ENSMUSG00000068740		CGI promoters	0.001165	-0.540514	-3.577	0.105437	1	0.977008	0	FALSE
ENSMUSG00000071573		CGI promoters	0.0011988	-0.580588	-3.63601	0.105437	1	0.977008	0	FALSE
ENSMUSE00001248349_ENSMUSE00000829975		Exons	0.000179167	-0.715923	-4.58579	0.105611	1	0.976292	0	FALSE
ENSMUSG00000019715		CGI promoters	0.00122603	-0.570685	-3.61115	0.10612	1	0.974204	0	FALSE
ENSMUSG00000011960_4		Introns	0.000306491	-0.724091	-4.45416	0.107807	1	0.967352	0	FALSE
ENSMUSG00000030268_10		Introns	0.000305168	-0.614256	-4.119	0.107807	1	0.967352	0	FALSE
active_enhancers_4331		Active enhancers	0.00182498	-0.614122	-3.56591	0.107864	1	0.967125	0	FALSE
ENSMUSG00000015697		CGI promoters	0.0013095	-0.576918	-3.60151	0.108155	1	0.965955	0	FALSE
ENSMUSG00000024378		CGI promoters	0.00128262	-0.597016	-3.6458	0.108155	1	0.965955	0	FALSE
ENSMUSG00000024835		CGI promoters	0.00132029	-0.535515	-3.53053	0.108155	1	0.965955	0	FALSE
ENSMUSG00000044250		CGI promoters	0.0013433	-0.542337	-3.53563	0.108155	1	0.965955	0	FALSE
ENSMUSG00000063200		CGI promoters	0.00134871	-0.566739	-3.5743	0.108155	1	0.965955	0	FALSE
ENSMUSG00000053460		non-CGI promoters	0.00155123	-0.569759	-3.53513	0.108359	1	0.965133	0	FALSE
ENSMUSG00000058070		non-CGI promoters	0.00152955	-0.54481	-3.49873	0.108359	1	0.965133	0	FALSE
[truncated: 81,939 more rows]
