# Supplementary material for: scNMT-seq enables joint profiling of chromatin accessibility DNA methylation and transcription in single cells
Source: Nat Commun. 2018 Feb 22;9:781. doi: 10.1038/s41467-018-03149-4 (PMC5823944; doi:10.1038/s41467-018-03149-4)
Supplement: Supplementary file 6 — Supplementary Data 3 [file 41467_2018_3149_MOESM6_ESM.xlsx]

## Sheet: Sheet1
Name	Description	Reference
Oct4	ChIP-seq for Oct4 binding sites	Yue, F et al. Nature 515, 355–364 (20 November 2014)
CTCF	ChIP-seq for CTCF binding sites	Yue, F et al. Nature 515, 355–364 (20 November 2014)
DHS	DNaseI-seq	Yue, F et al. Nature 515, 355–364 (20 November 2014)
IAP	Intracisternal A particle; repetitive element	Ensembl version 87. Aken et al. "Ensembl 2017." Nucleic Acids Res (2017) 45 (D1): D635-D642
Nanog	ChIP-seq for Nanog binding sites	Yue, F et al. Nature 515, 355–364 (20 November 2014)
p300	ChIP-seq for p300 binding sites; indicative of regulatory regions	Creyghton, M.P. et al. Proc. Natl. Acad. Sci. USA 107, 21931–21936
Active enhancers	Active enhancers, defined by overlap of H3k4me1 and H3K27ac and absence of H3K27me3	Creyghton, M.P. et al. Proc. Natl. Acad. Sci. USA 107, 21931–21936
Primed enhancers	Primed enhancers, defined by presence of both H3k4me1 and H3K27me3	Creyghton, M.P. et al. Proc. Natl. Acad. Sci. USA 107, 21931–21936
Super enhancers	Large domains containing clusters of ES cell specific enhancers	Whyte, WA et al. Cell Volume 153, Issue 2, p307–319, 11 April 2013
Gene body	Gene body annotations	Ensembl version 87. Aken et al. "Ensembl 2017." Nucleic Acids Res (2017) 45 (D1): D635-D642
Exons	Coding sequence of the gene (exons)	Ensembl version 87. Aken et al. "Ensembl 2017." Nucleic Acids Res (2017) 45 (D1): D635-D642
Introns	Noncoding sequence of the gene introns)	Ensembl version 87. Aken et al. "Ensembl 2017." Nucleic Acids Res (2017) 45 (D1): D635-D642
Promoters	Promoter annotations. For correlations between accessibility and expression a window of +-100bp around the TSS, whereas for correlations between methylation and expression a window of +1000bp was taken. For other analysis such as mean or variance relationships we selected a window of 2kb upstream the TSS	Ensembl version 87. Aken et al. "Ensembl 2017." Nucleic Acids Res (2017) 45 (D1): D635-D642
CGI Promoters	Promoters overlapping with a CGI	Ensembl version 87. Aken et al. "Ensembl 2017." Nucleic Acids Res (2017) 45 (D1): D635-D642
Non-CGI Promoters	Promoters not overlapping with a CGI	Ensembl version 87. Aken et al. "Ensembl 2017." Nucleic Acids Res (2017) 45 (D1): D635-D642
CGI	CpG Islands	UCSC Genome Browser
H3K4me3	ChIP-seq for Histone 3 lysine 4 trimethylation	Creyghton, M.P. et al. Proc. Natl. Acad. Sci. USA 107, 21931–21936
H3K27me3	ChIP-seq for Histone 3 lysine 27 acetylation	Creyghton, M.P. et al. Proc. Natl. Acad. Sci. USA 107, 21931–21936
H3K4me1	ChIP-seq for Histone 3 lysine 4 monomethylation	Creyghton, M.P. et al. Proc. Natl. Acad. Sci. USA 107, 21931–21936
